# Supplementary material for: Crystal structure of diethyl {2,2,2-tri­chloro-1-[2-(1,3-dioxo-2,3-di­hydro-1H-isoindol-2-yl)-4-methyl­pentanamido]­eth­yl}phospho­nate
Source: Acta Crystallogr E Crystallogr Commun. 2018 Jun 8;74(Pt 7):915–7. doi: 10.1107/S2056989018008277 (PMC6038616; doi:10.1107/S2056989018008277)
Supplement: Supplementary file 1 [file e-74-00915-sup1.cif]

##############################################################################
#                                                                            #
# This CIF contains the data in a paper accepted for publication in          #
# Acta Crystallographica Section E. It conforms to the requirements of       #
# Notes for Authors for Acta Crystallographica Section E, and has been       #
# peer reviewed under the auspices of the IUCr Commission on Journals.       #
#                                                                            #
# Full details of the Crystallographic Information File format               #
# are given in the paper "The Crystallographic Information File (CIF):       #
# a New Standard Archive File for Crystallography" by S. R. Hall, F. H.      #
# Allen and I. D. Brown [Acta Cryst. (1991), A47, 655-685].                  #
#                                                                            #
# The current version of the core CIF dictionary is obtainable from          #
# ftp://ftp.iucr.org/pub/cif_core.dic.                                       #
#                                                                            #
# Software is freely available for graphical display of the structure(s)     #
# in this CIF. For information consult the CIF software page                 #
# http://www.iucr.org/resources/cif/software.                                #
#                                                                            #
# This file may be used for bona fide research purposes within the           #
# scientific community so long as proper attribution is given to the journal # 
# article from which it was obtained.                                        #
#                                                                            #
##############################################################################
data_I
_database_code_depnum_ccdc_archive 'CCDC 1847170'
_audit_creation_method     'SHELXL-2016/4'
_journal_date_recd_electronic     2018-05-07
_journal_date_accepted     2018-06-04
_journal_name_full     'Acta Crystallographica, Section E'
_journal_year     2018
_journal_volume     74
_journal_issue      7
_journal_page_first     915
_journal_page_last     917
_journal_paper_category     GO
_journal_paper_doi     10.1107/S2056989018008277
_journal_coeditor_code     LH5875
_publ_contact_author_name     'J.A. Rusanova'
_publ_contact_author_address
;
Department of Chemistry
Taras Shevchenko National University of Kyiv
64/13 Volodymyrska Street
Kyiv 01601
Ukraine
;
_publ_contact_author_email     rusanova.j@gmail.com
_publ_contact_author_fax     ?
_publ_contact_author_phone     ?
_publ_section_title
;\
Crystal structure of diethyl
{2,2,2-trichloro-1-[2-(1,3-dioxo-2,3-dihydro-1<i>H</i>-isoindol-2-yl)-4-\
methylpentanamido]ethyl}phosphonate
;
_publ_section_title_footnote     .
loop_
    _publ_author_name
    _publ_author_footnote
    _publ_author_address
    'Brovarets, V. S.' .
;
Institute of Bioorganic Chemistry and Petrochemistry, National Academy of
Sciences of Ukraine, 1 Murmanska St., Kyiv 02660,
Ukraine
;
    'Golovchenko, O. V.' .
;
Institute of Bioorganic Chemistry and Petrochemistry, National Academy of
Sciences of Ukraine, 1 Murmanska St., Kyiv 02660,
Ukraine
;
    'Rusanov, E. B.' .
;
Institute of Organic Chemistry, National Academy of Sciences of Ukraine, 5
Murmanska St., Kyiv 02660,
Ukraine
;
    'Rusanova, J. A.' .
;
Department of Chemistry, Taras Shevchenko National University of Kyiv, 64/13
Volodymyrska Street, Kyiv 01601,
Ukraine
;
_publ_section_synopsis
;
The crystal structure of the intermediate product of the synthesis of
phosphorylated 5-amino-1,3-oxazol-4-ylphosphonic acid derivatives is reported.
;
_chemical_name_systematic
;\
Diethyl {2,2,2-trichloro-1-[2-(1,3-dioxo-2,3-dihydro-1<i>H</i>-\
isoindol-2-yl)-4-methylpentanamido]ethyl}phosphonate
;
_chemical_name_common     ?
_chemical_formula_moiety     'C20 H26 Cl3 N2 O6 P'
_chemical_formula_sum     'C20 H26 Cl3 N2 O6 P'
_chemical_formula_iupac     'C20 H26 Cl3 N2 O6 P'
_chemical_formula_weight     527.75
_chemical_melting_point     ?
_shelx_space_group_comment
;
The symmetry employed for this shelxl refinement is uniquely defined
by the following loop, which should always be used as a source of
symmetry information in preference to the above space-group names.
They are only intended as comments.
;
_space_group_crystal_system     triclinic
_space_group_name_H-M_alt     'P -1'
_space_group_name_Hall     '-P 1'
loop_
    _space_group_symop_operation_xyz
    'x, y, z'
    '-x, -y, -z'
_cell_length_a     8.4601(2)
_cell_length_b     10.9425(3)
_cell_length_c     13.5321(4)
_cell_angle_alpha     78.188(2)
_cell_angle_beta     88.644(2)
_cell_angle_gamma     75.442(2)
_cell_volume     1186.32(6)
_cell_formula_units_Z     2
_cell_measurement_reflns_used     2780
_cell_measurement_theta_min     3.4
_cell_measurement_theta_max     45.8
_cell_measurement_temperature     173(2)
_exptl_crystal_description     plate
_exptl_crystal_colour     colourless
_exptl_crystal_size_max     0.240
_exptl_crystal_size_mid     0.190
_exptl_crystal_size_min     0.080
_exptl_crystal_density_diffrn     1.477
_exptl_crystal_F_000     548
_exptl_absorpt_coefficient_mu     0.493
_exptl_absorpt_correction_type     multi-scan
_exptl_absorpt_process_details     '(SADABS; Bruker, 2008)'
_shelx_estimated_absorpt_T_min     0.891
_shelx_estimated_absorpt_T_max     0.962
_exptl_absorpt_correction_T_min     0.87
_exptl_absorpt_correction_T_max     0.96
_diffrn_ambient_temperature     173(2)
_diffrn_radiation_type     'MoK\a'
_diffrn_radiation_wavelength     0.71073
_diffrn_radiation_source     'sealed tube'
_diffrn_radiation_monochromator     'graphite'
_diffrn_measurement_device_type     'Bruker SMART APEXII'
_diffrn_measurement_method     '\f and \w scans'
_diffrn_detector_area_resol_mean     ?
_diffrn_reflns_number     16619
_diffrn_reflns_av_R_equivalents     0.0521
_diffrn_reflns_theta_min     2.233
_diffrn_reflns_theta_max     25.500
_diffrn_reflns_theta_full     25.242
_diffrn_measured_fraction_theta_max     0.999
_diffrn_measured_fraction_theta_full     0.999
_diffrn_reflns_limit_h_min     -10
_diffrn_reflns_limit_h_max     9
_diffrn_reflns_limit_k_min     -13
_diffrn_reflns_limit_k_max     13
_diffrn_reflns_limit_l_min     -16
_diffrn_reflns_limit_l_max     16
_refine_special_details     ?
_reflns_number_total     4423
_reflns_number_gt     3306
_reflns_threshold_expression     'I > 2\s(I)'
_refine_ls_structure_factor_coef     Fsqd
_refine_ls_matrix_type     full
_refine_ls_R_factor_all     0.0609
_refine_ls_R_factor_gt     0.0391
_refine_ls_wR_factor_gt     0.0837
_refine_ls_wR_factor_ref     0.0900
_refine_ls_goodness_of_fit_ref     1.081
_refine_ls_restrained_S_all     1.081
_refine_ls_number_reflns     4423
_refine_ls_number_parameters     293
_refine_ls_number_restraints     0
_refine_ls_hydrogen_treatment     mixed
_refine_ls_weighting_scheme     calc
_refine_ls_weighting_details
                      'w=1/[\s^2^(Fo^2^)+(0.0373P)^2^] where P=(Fo^2^+2Fc^2^)/3'
_atom_sites_solution_hydrogens     mixed
_atom_sites_solution_primary     ?
_atom_sites_solution_secondary     ?
_refine_ls_shift/su_max     0.007
_refine_ls_shift/su_mean     0.001
_refine_diff_density_max     0.366
_refine_diff_density_min     -0.444
_refine_ls_extinction_method     none
_refine_ls_extinction_coef     .
loop_
    _atom_type_symbol
    _atom_type_description
    _atom_type_scat_dispersion_real
    _atom_type_scat_dispersion_imag
    _atom_type_scat_source
    'C' 'C' 0.0033 0.0016
                         'International Tables Vol C Tables 4.2.6.8 and 6.1.1.4'
    'H' 'H' 0.0000 0.0000
                         'International Tables Vol C Tables 4.2.6.8 and 6.1.1.4'
    'N' 'N' 0.0061 0.0033
                         'International Tables Vol C Tables 4.2.6.8 and 6.1.1.4'
    'O' 'O' 0.0106 0.0060
                         'International Tables Vol C Tables 4.2.6.8 and 6.1.1.4'
    'P' 'P' 0.1023 0.0942
                         'International Tables Vol C Tables 4.2.6.8 and 6.1.1.4'
    'Cl' 'Cl' 0.1484 0.1585
                         'International Tables Vol C Tables 4.2.6.8 and 6.1.1.4'
_computing_data_collection
;
APEX2 (Bruker, 2008)
;
_computing_cell_refinement
;
SAINT (Bruker, 2008)
;
_computing_data_reduction
;
SAINT (Bruker, 2008)
;
_computing_structure_solution
;
SHELXT (Sheldrick, 2015a)
;
_computing_structure_refinement
;
SHELXL2016 (Sheldrick, 2015b)
;
_computing_molecular_graphics
;
SHELXTL (Sheldrick, 2008)
;
_computing_publication_material
;
publCIF (Westrip, 2010)
;
loop_
    _atom_site_type_symbol
    _atom_site_label
    _atom_site_fract_x
    _atom_site_fract_y
    _atom_site_fract_z
    _atom_site_U_iso_or_equiv
    _atom_site_adp_type
    _atom_site_calc_flag
    _atom_site_occupancy
    _atom_site_disorder_assembly
    _atom_site_disorder_group
    P P1 0.38432(7) 0.33488(6) 0.45621(4) 0.01836(15) Uani d 1 . .
    Cl CL1 0.79937(8) 0.30683(7) 0.43532(5) 0.0447(2) Uani d 1 . .
    Cl CL2 0.85600(7) 0.07099(6) 0.58507(4) 0.03428(18) Uani d 1 . .
    Cl CL3 0.69011(8) 0.09144(7) 0.39715(5) 0.0491(2) Uani d 1 . .
    O O1 0.24551(17) 0.37482(14) 0.53081(11) 0.0219(4) Uani d 1 . .
    O O2 0.33202(19) 0.24320(15) 0.39667(11) 0.0267(4) Uani d 1 . .
    O O3 0.42397(18) 0.45000(14) 0.39643(11) 0.0247(4) Uani d 1 . .
    O O4 0.44032(19) 0.15069(15) 0.97521(11) 0.0257(4) Uani d 1 . .
    O O5 0.86366(19) 0.32359(16) 0.85338(12) 0.0310(4) Uani d 1 . .
    O O6 0.54932(19) 0.11923(15) 0.74528(11) 0.0262(4) Uani d 1 . .
    N N1 0.6311(2) 0.25003(17) 0.88866(13) 0.0187(4) Uani d 1 . .
    N N2 0.5722(2) 0.2870(2) 0.62148(13) 0.0182(4) Uani d 1 . .
    C C1 0.5759(3) 0.1669(2) 0.96882(16) 0.0203(5) Uani d 1 . .
    C C2 0.7905(3) 0.2556(2) 0.90771(16) 0.0215(5) Uani d 1 . .
    C C3 0.8451(3) 0.1656(2) 1.00570(15) 0.0194(5) Uani d 1 . .
    C C4 0.9935(3) 0.1328(2) 1.05637(16) 0.0232(5) Uani d 1 . .
    H H4 1.080114 0.170025 1.030700 0.028 Uiso calc 1 . .
    C C5 1.0114(3) 0.0426(2) 1.14710(17) 0.0275(6) Uani d 1 . .
    H H5 1.112112 0.017187 1.184424 0.033 Uiso calc 1 . .
    C C6 0.8833(3) -0.0105(2) 1.18346(17) 0.0275(6) Uani d 1 . .
    H H6 0.898632 -0.071669 1.245561 0.033 Uiso calc 1 . .
    C C7 0.7331(3) 0.0230(2) 1.13198(16) 0.0248(6) Uani d 1 . .
    H H7 0.645930 -0.013498 1.157508 0.030 Uiso calc 1 . .
    C C8 0.7172(3) 0.1123(2) 1.04154(15) 0.0184(5) Uani d 1 . .
    C C9 0.5453(3) 0.3201(2) 0.79368(15) 0.0188(5) Uani d 1 . .
    H H9 0.599930 0.389770 0.763816 0.023 Uiso calc 1 . .
    C C10 0.3643(3) 0.3834(2) 0.80426(16) 0.0219(5) Uani d 1 . .
    H H10A 0.320062 0.436484 0.737746 0.026 Uiso calc 1 . .
    H H10B 0.305581 0.314522 0.821981 0.026 Uiso calc 1 . .
    C C11 0.3267(3) 0.4684(2) 0.88262(17) 0.0252(6) Uani d 1 . .
    H H11 0.361031 0.412380 0.950673 0.030 Uiso calc 1 . .
    C C12 0.4201(3) 0.5725(2) 0.86449(19) 0.0360(7) Uani d 1 . .
    H H12A 0.537536 0.532229 0.864970 0.054 Uiso calc 1 . .
    H H12B 0.386046 0.630024 0.798851 0.054 Uiso calc 1 . .
    H H12C 0.396886 0.622302 0.917967 0.054 Uiso calc 1 . .
    C C13 0.1436(3) 0.5270(3) 0.8824(2) 0.0418(7) Uani d 1 . .
    H H13A 0.086390 0.458013 0.894246 0.063 Uiso calc 1 . .
    H H13B 0.118619 0.576531 0.936024 0.063 Uiso calc 1 . .
    H H13C 0.107779 0.584253 0.816908 0.063 Uiso calc 1 . .
    C C14 0.5585(3) 0.2307(2) 0.71927(15) 0.0180(5) Uani d 1 . .
    C C15 0.5510(3) 0.2253(2) 0.54002(15) 0.0178(5) Uani d 1 . .
    H H15 0.512342 0.147068 0.570548 0.021 Uiso calc 1 . .
    C C16 0.7154(3) 0.1776(2) 0.49071(16) 0.0269(6) Uani d 1 . .
    C C17 0.1635(3) 0.2852(2) 0.59219(18) 0.0275(6) Uani d 1 . .
    H H17A 0.238670 0.226629 0.646535 0.033 Uiso calc 1 . .
    H H17B 0.127708 0.232492 0.550083 0.033 Uiso calc 1 . .
    C C18 0.0190(3) 0.3634(2) 0.63664(18) 0.0342(6) Uani d 1 . .
    H H18A -0.039138 0.305605 0.678612 0.051 Uiso calc 1 . .
    H H18B 0.055967 0.414975 0.678234 0.051 Uiso calc 1 . .
    H H18C -0.054538 0.420814 0.582181 0.051 Uiso calc 1 . .
    C C19 0.2312(3) 0.2932(3) 0.30282(19) 0.0380(7) Uani d 1 . .
    H H19A 0.227578 0.385415 0.277641 0.046 Uiso calc 1 . .
    H H19B 0.118185 0.285406 0.315925 0.046 Uiso calc 1 . .
    C C20 0.3037(3) 0.2176(3) 0.22655(19) 0.0418(7) Uani d 1 . .
    H H20A 0.237677 0.249970 0.163708 0.063 Uiso calc 1 . .
    H H20B 0.415264 0.226244 0.213626 0.063 Uiso calc 1 . .
    H H20C 0.306207 0.126542 0.251793 0.063 Uiso calc 1 . .
    H H1 0.577(3) 0.357(2) 0.6099(17) 0.017(7) Uiso d 1 . .
loop_
    _atom_site_aniso_label
    _atom_site_aniso_U_11
    _atom_site_aniso_U_22
    _atom_site_aniso_U_33
    _atom_site_aniso_U_12
    _atom_site_aniso_U_13
    _atom_site_aniso_U_23
    P1 0.0179(3) 0.0187(3) 0.0166(3) -0.0024(3) -0.0006(2) -0.0022(2)
    CL1 0.0242(4) 0.0651(5) 0.0359(4) -0.0130(3) 0.0039(3) 0.0116(3)
    CL2 0.0240(3) 0.0416(4) 0.0269(3) 0.0092(3) -0.0043(2) -0.0045(3)
    CL3 0.0398(4) 0.0655(5) 0.0372(4) 0.0148(4) -0.0066(3) -0.0338(4)
    O1 0.0190(8) 0.0186(9) 0.0250(8) -0.0024(7) 0.0047(7) -0.0012(7)
    O2 0.0290(9) 0.0254(9) 0.0255(9) -0.0042(8) -0.0092(7) -0.0071(7)
    O3 0.0270(9) 0.0225(9) 0.0217(8) -0.0073(8) 0.0016(7) 0.0035(7)
    O4 0.0248(10) 0.0273(10) 0.0250(9) -0.0107(8) -0.0007(7) -0.0001(7)
    O5 0.0290(10) 0.0377(11) 0.0250(9) -0.0150(9) 0.0010(7) 0.0046(8)
    O6 0.0407(11) 0.0176(9) 0.0199(8) -0.0081(8) 0.0048(7) -0.0024(7)
    N1 0.0197(10) 0.0210(11) 0.0146(9) -0.0060(9) -0.0013(7) -0.0007(8)
    N2 0.0240(11) 0.0159(12) 0.0146(10) -0.0062(10) -0.0001(8) -0.0015(8)
    C1 0.0270(14) 0.0144(12) 0.0200(12) -0.0052(11) 0.0004(10) -0.0044(10)
    C2 0.0240(13) 0.0225(13) 0.0191(12) -0.0061(11) 0.0027(10) -0.0061(10)
    C3 0.0249(13) 0.0168(12) 0.0172(11) -0.0051(11) 0.0020(9) -0.0057(9)
    C4 0.0241(13) 0.0225(13) 0.0246(13) -0.0064(11) -0.0021(10) -0.0072(10)
    C5 0.0293(14) 0.0254(14) 0.0262(13) -0.0015(12) -0.0088(11) -0.0070(11)
    C6 0.0384(15) 0.0223(14) 0.0179(12) -0.0038(12) -0.0045(11) 0.0003(10)
    C7 0.0318(14) 0.0239(14) 0.0199(12) -0.0100(11) 0.0031(10) -0.0041(10)
    C8 0.0237(13) 0.0161(12) 0.0154(11) -0.0045(10) 0.0007(9) -0.0036(9)
    C9 0.0248(13) 0.0175(12) 0.0128(11) -0.0055(10) -0.0022(9) 0.0008(9)
    C10 0.0226(13) 0.0207(13) 0.0210(12) -0.0023(10) -0.0027(9) -0.0042(10)
    C11 0.0324(14) 0.0224(14) 0.0197(12) -0.0042(12) 0.0003(10) -0.0054(10)
    C12 0.0431(17) 0.0289(15) 0.0406(16) -0.0090(13) 0.0021(13) -0.0177(12)
    C13 0.0337(16) 0.0431(17) 0.0513(18) -0.0047(14) 0.0105(13) -0.0228(14)
    C14 0.0166(12) 0.0189(13) 0.0170(11) -0.0032(10) 0.0007(9) -0.0016(10)
    C15 0.0194(12) 0.0176(12) 0.0158(11) -0.0036(10) 0.0005(9) -0.0037(9)
    C16 0.0218(13) 0.0369(15) 0.0180(12) -0.0002(11) 0.0011(10) -0.0056(11)
    C17 0.0210(13) 0.0277(14) 0.0289(13) -0.0060(11) 0.0038(10) 0.0046(11)
    C18 0.0225(14) 0.0422(17) 0.0309(14) -0.0018(12) 0.0076(11) -0.0004(12)
    C19 0.0327(15) 0.0481(18) 0.0337(15) -0.0071(13) -0.0117(12) -0.0123(13)
    C20 0.0566(19) 0.0424(18) 0.0311(15) -0.0186(15) -0.0055(13) -0.0096(13)
_geom_special_details
;
 All esds (except the esd in the dihedral angle between two l.s. planes)
 are estimated using the full covariance matrix.  The cell esds are taken
 into account individually in the estimation of esds in distances, angles
 and torsion angles; correlations between esds in cell parameters are only
 used when they are defined by crystal symmetry.  An approximate (isotropic)
 treatment of cell esds is used for estimating esds involving l.s. planes.
;
loop_
    _geom_bond_atom_site_label_1
    _geom_bond_atom_site_label_2
    _geom_bond_site_symmetry_2
    _geom_bond_distance
    _geom_bond_publ_flag
    P1 O3 . 1.4616(15) ?
    P1 O2 . 1.5564(16) ?
    P1 O1 . 1.5670(15) ?
    P1 C15 . 1.839(2) ?
    CL1 C16 . 1.764(3) ?
    CL2 C16 . 1.780(2) ?
    CL3 C16 . 1.772(2) ?
    O1 C17 . 1.454(3) ?
    O2 C19 . 1.474(3) ?
    O4 C1 . 1.202(3) ?
    O5 C2 . 1.209(3) ?
    O6 C14 . 1.220(2) ?
    N1 C2 . 1.398(3) ?
    N1 C1 . 1.417(3) ?
    N1 C9 . 1.459(2) ?
    N2 C14 . 1.356(3) ?
    N2 C15 . 1.442(3) ?
    N2 H1 . 0.76(2) ?
    C1 C8 . 1.487(3) ?
    C2 C3 . 1.486(3) ?
    C3 C4 . 1.374(3) ?
    C3 C8 . 1.387(3) ?
    C4 C5 . 1.394(3) ?
    C4 H4 . 0.9500 ?
    C5 C6 . 1.389(3) ?
    C5 H5 . 0.9500 ?
    C6 C7 . 1.392(3) ?
    C6 H6 . 0.9500 ?
    C7 C8 . 1.387(3) ?
    C7 H7 . 0.9500 ?
    C9 C14 . 1.526(3) ?
    C9 C10 . 1.531(3) ?
    C9 H9 . 1.0000 ?
    C10 C11 . 1.526(3) ?
    C10 H10A . 0.9900 ?
    C10 H10B . 0.9900 ?
    C11 C12 . 1.520(3) ?
    C11 C13 . 1.520(3) ?
    C11 H11 . 1.0000 ?
    C12 H12A . 0.9800 ?
    C12 H12B . 0.9800 ?
    C12 H12C . 0.9800 ?
    C13 H13A . 0.9800 ?
    C13 H13B . 0.9800 ?
    C13 H13C . 0.9800 ?
    C15 C16 . 1.545(3) ?
    C15 H15 . 1.0000 ?
    C17 C18 . 1.496(3) ?
    C17 H17A . 0.9900 ?
    C17 H17B . 0.9900 ?
    C18 H18A . 0.9800 ?
    C18 H18B . 0.9800 ?
    C18 H18C . 0.9800 ?
    C19 C20 . 1.480(4) ?
    C19 H19A . 0.9900 ?
    C19 H19B . 0.9900 ?
    C20 H20A . 0.9800 ?
    C20 H20B . 0.9800 ?
    C20 H20C . 0.9800 ?
loop_
    _geom_angle_atom_site_label_1
    _geom_angle_atom_site_label_2
    _geom_angle_atom_site_label_3
    _geom_angle_site_symmetry_1
    _geom_angle_site_symmetry_3
    _geom_angle
    _geom_angle_publ_flag
    O3 P1 O2 . . 116.77(9) ?
    O3 P1 O1 . . 109.82(9) ?
    O2 P1 O1 . . 107.96(9) ?
    O3 P1 C15 . . 115.02(10) ?
    O2 P1 C15 . . 102.73(9) ?
    O1 P1 C15 . . 103.45(9) ?
    C17 O1 P1 . . 123.88(14) ?
    C19 O2 P1 . . 121.74(15) ?
    C2 N1 C1 . . 111.45(18) ?
    C2 N1 C9 . . 120.53(17) ?
    C1 N1 C9 . . 127.97(18) ?
    C14 N2 C15 . . 121.5(2) ?
    C14 N2 H1 . . 118.0(17) ?
    C15 N2 H1 . . 119.8(17) ?
    O4 C1 N1 . . 125.4(2) ?
    O4 C1 C8 . . 129.3(2) ?
    N1 C1 C8 . . 105.22(18) ?
    O5 C2 N1 . . 124.7(2) ?
    O5 C2 C3 . . 128.9(2) ?
    N1 C2 C3 . . 106.43(19) ?
    C4 C3 C8 . . 122.5(2) ?
    C4 C3 C2 . . 129.6(2) ?
    C8 C3 C2 . . 107.91(19) ?
    C3 C4 C5 . . 117.0(2) ?
    C3 C4 H4 . . 121.5 ?
    C5 C4 H4 . . 121.5 ?
    C6 C5 C4 . . 120.6(2) ?
    C6 C5 H5 . . 119.7 ?
    C4 C5 H5 . . 119.7 ?
    C5 C6 C7 . . 122.2(2) ?
    C5 C6 H6 . . 118.9 ?
    C7 C6 H6 . . 118.9 ?
    C8 C7 C6 . . 116.6(2) ?
    C8 C7 H7 . . 121.7 ?
    C6 C7 H7 . . 121.7 ?
    C7 C8 C3 . . 121.0(2) ?
    C7 C8 C1 . . 130.0(2) ?
    C3 C8 C1 . . 108.93(18) ?
    N1 C9 C14 . . 110.41(17) ?
    N1 C9 C10 . . 114.38(17) ?
    C14 C9 C10 . . 108.24(17) ?
    N1 C9 H9 . . 107.9 ?
    C14 C9 H9 . . 107.9 ?
    C10 C9 H9 . . 107.9 ?
    C11 C10 C9 . . 115.53(18) ?
    C11 C10 H10A . . 108.4 ?
    C9 C10 H10A . . 108.4 ?
    C11 C10 H10B . . 108.4 ?
    C9 C10 H10B . . 108.4 ?
    H10A C10 H10B . . 107.5 ?
    C12 C11 C13 . . 111.1(2) ?
    C12 C11 C10 . . 111.88(19) ?
    C13 C11 C10 . . 109.45(19) ?
    C12 C11 H11 . . 108.1 ?
    C13 C11 H11 . . 108.1 ?
    C10 C11 H11 . . 108.1 ?
    C11 C12 H12A . . 109.5 ?
    C11 C12 H12B . . 109.5 ?
    H12A C12 H12B . . 109.5 ?
    C11 C12 H12C . . 109.5 ?
    H12A C12 H12C . . 109.5 ?
    H12B C12 H12C . . 109.5 ?
    C11 C13 H13A . . 109.5 ?
    C11 C13 H13B . . 109.5 ?
    H13A C13 H13B . . 109.5 ?
    C11 C13 H13C . . 109.5 ?
    H13A C13 H13C . . 109.5 ?
    H13B C13 H13C . . 109.5 ?
    O6 C14 N2 . . 122.8(2) ?
    O6 C14 C9 . . 122.46(19) ?
    N2 C14 C9 . . 114.63(19) ?
    N2 C15 C16 . . 111.14(18) ?
    N2 C15 P1 . . 107.70(14) ?
    C16 C15 P1 . . 116.87(14) ?
    N2 C15 H15 . . 106.9 ?
    C16 C15 H15 . . 106.9 ?
    P1 C15 H15 . . 106.9 ?
    C15 C16 CL1 . . 111.57(16) ?
    C15 C16 CL3 . . 110.61(16) ?
    CL1 C16 CL3 . . 109.04(12) ?
    C15 C16 CL2 . . 108.95(14) ?
    CL1 C16 CL2 . . 108.53(13) ?
    CL3 C16 CL2 . . 108.04(13) ?
    O1 C17 C18 . . 107.44(19) ?
    O1 C17 H17A . . 110.2 ?
    C18 C17 H17A . . 110.2 ?
    O1 C17 H17B . . 110.2 ?
    C18 C17 H17B . . 110.2 ?
    H17A C17 H17B . . 108.5 ?
    C17 C18 H18A . . 109.5 ?
    C17 C18 H18B . . 109.5 ?
    H18A C18 H18B . . 109.5 ?
    C17 C18 H18C . . 109.5 ?
    H18A C18 H18C . . 109.5 ?
    H18B C18 H18C . . 109.5 ?
    O2 C19 C20 . . 108.7(2) ?
    O2 C19 H19A . . 109.9 ?
    C20 C19 H19A . . 109.9 ?
    O2 C19 H19B . . 109.9 ?
    C20 C19 H19B . . 109.9 ?
    H19A C19 H19B . . 108.3 ?
    C19 C20 H20A . . 109.5 ?
    C19 C20 H20B . . 109.5 ?
    H20A C20 H20B . . 109.5 ?
    C19 C20 H20C . . 109.5 ?
    H20A C20 H20C . . 109.5 ?
    H20B C20 H20C . . 109.5 ?
loop_
    _geom_torsion_atom_site_label_1
    _geom_torsion_atom_site_label_2
    _geom_torsion_atom_site_label_3
    _geom_torsion_atom_site_label_4
    _geom_torsion_site_symmetry_1
    _geom_torsion_site_symmetry_2
    _geom_torsion_site_symmetry_3
    _geom_torsion_site_symmetry_4
    _geom_torsion
    _geom_torsion_publ_flag
    O3 P1 O1 C17 . . . . 172.13(16) ?
    O2 P1 O1 C17 . . . . 43.80(18) ?
    C15 P1 O1 C17 . . . . -64.61(18) ?
    O3 P1 O2 C19 . . . . -37.1(2) ?
    O1 P1 O2 C19 . . . . 87.18(18) ?
    C15 P1 O2 C19 . . . . -163.92(17) ?
    C2 N1 C1 O4 . . . . 174.9(2) ?
    C9 N1 C1 O4 . . . . -7.8(4) ?
    C2 N1 C1 C8 . . . . -2.6(2) ?
    C9 N1 C1 C8 . . . . 174.64(19) ?
    C1 N1 C2 O5 . . . . -176.7(2) ?
    C9 N1 C2 O5 . . . . 5.8(3) ?
    C1 N1 C2 C3 . . . . 2.2(2) ?
    C9 N1 C2 C3 . . . . -175.22(17) ?
    O5 C2 C3 C4 . . . . -3.4(4) ?
    N1 C2 C3 C4 . . . . 177.7(2) ?
    O5 C2 C3 C8 . . . . 178.0(2) ?
    N1 C2 C3 C8 . . . . -0.9(2) ?
    C8 C3 C4 C5 . . . . -0.2(3) ?
    C2 C3 C4 C5 . . . . -178.7(2) ?
    C3 C4 C5 C6 . . . . -0.1(3) ?
    C4 C5 C6 C7 . . . . 0.1(4) ?
    C5 C6 C7 C8 . . . . 0.3(3) ?
    C6 C7 C8 C3 . . . . -0.6(3) ?
    C6 C7 C8 C1 . . . . 179.4(2) ?
    C4 C3 C8 C7 . . . . 0.6(3) ?
    C2 C3 C8 C7 . . . . 179.4(2) ?
    C4 C3 C8 C1 . . . . -179.39(19) ?
    C2 C3 C8 C1 . . . . -0.6(2) ?
    O4 C1 C8 C7 . . . . 4.5(4) ?
    N1 C1 C8 C7 . . . . -178.1(2) ?
    O4 C1 C8 C3 . . . . -175.5(2) ?
    N1 C1 C8 C3 . . . . 1.9(2) ?
    C2 N1 C9 C14 . . . . 97.2(2) ?
    C1 N1 C9 C14 . . . . -79.8(3) ?
    C2 N1 C9 C10 . . . . -140.4(2) ?
    C1 N1 C9 C10 . . . . 42.6(3) ?
    N1 C9 C10 C11 . . . . 51.7(3) ?
    C14 C9 C10 C11 . . . . 175.29(19) ?
    C9 C10 C11 C12 . . . . 54.9(3) ?
    C9 C10 C11 C13 . . . . 178.5(2) ?
    C15 N2 C14 O6 . . . . 9.9(3) ?
    C15 N2 C14 C9 . . . . -166.63(18) ?
    N1 C9 C14 O6 . . . . 39.6(3) ?
    C10 C9 C14 O6 . . . . -86.3(2) ?
    N1 C9 C14 N2 . . . . -143.88(19) ?
    C10 C9 C14 N2 . . . . 90.2(2) ?
    C14 N2 C15 C16 . . . . -108.9(2) ?
    C14 N2 C15 P1 . . . . 121.90(19) ?
    O3 P1 C15 N2 . . . . 71.35(17) ?
    O2 P1 C15 N2 . . . . -160.69(14) ?
    O1 P1 C15 N2 . . . . -48.41(16) ?
    O3 P1 C15 C16 . . . . -54.52(19) ?
    O2 P1 C15 C16 . . . . 73.43(18) ?
    O1 P1 C15 C16 . . . . -174.29(16) ?
    N2 C15 C16 CL1 . . . . -62.8(2) ?
    P1 C15 C16 CL1 . . . . 61.4(2) ?
    N2 C15 C16 CL3 . . . . 175.64(15) ?
    P1 C15 C16 CL3 . . . . -60.2(2) ?
    N2 C15 C16 CL2 . . . . 57.0(2) ?
    P1 C15 C16 CL2 . . . . -178.83(11) ?
    P1 O1 C17 C18 . . . . -169.00(15) ?
    P1 O2 C19 C20 . . . . 133.89(19) ?
loop_
    _geom_hbond_atom_site_label_D
    _geom_hbond_atom_site_label_H
    _geom_hbond_atom_site_label_A
    _geom_hbond_site_symmetry_A
    _geom_hbond_distance_DH
    _geom_hbond_distance_HA
    _geom_hbond_distance_DA
    _geom_hbond_angle_DHA
    N2 H1 O3 2_666 0.76(2) 2.09(2) 2.846(3) 170(2)
    C9 H9 O3 2_666 1.00 2.47 3.265(3) 136.1
    C7 H7 O6 2_657 0.95 2.46 3.393(3) 168.9
_shelx_hkl_file
;
   1   0   0 2148.41   87.83
   1   0   0 2091.57   84.64
   1   0   0 2097.39   84.48
  -1   0   0 2122.11   84.30
  -1   0   0 2209.42   88.03
  -1   0   0 2190.55   84.67
   2   0   0  556.12   26.48
  -2   0   0  609.42   25.15
  -2   0   0  598.35   24.96
   2   0   0  604.03   28.26
  -2   0   0  600.78   28.35
  -2   0   0  616.36   26.90
  -2   0   0  591.16   26.68
  -2   0   0  563.31   27.38
  -3   0   0   40.26    3.95
  -3   0   0   35.83    4.14
  -3   0   0   32.80    6.21
  -3   0   0   33.52    4.40
  -3   0   0   30.46    3.33
  -3   0   0   30.64    5.66
  -3   0   0   30.34    6.42
  -4   0   0  422.97   23.56
  -4   0   0  431.72   21.31
  -4   0   0  410.34   20.69
  -4   0   0  426.07   20.16
  -4   0   0  426.35   24.97
  -4   0   0  429.24   20.22
  -4   0   0  440.20   24.52
  -5   0   0  341.35   18.24
  -5   0   0  310.15   22.42
  -5   0   0  348.25   17.80
  -5   0   0  350.89   22.61
  -6   0   0   36.55    9.89
  -6   0   0   33.13    6.04
  -6   0   0   22.84    9.13
  -6   0   0   43.29    6.48
  -7   0   0  569.87   27.66
  -7   0   0  547.57   29.80
  -7   0   0  555.01   36.07
  -7   0   0  537.00   34.63
  -8   0   0    6.79    9.26
  -8   0   0    0.41    8.39
  -9   0   0   67.55   15.87
  -9   0   0   20.91   11.40
 -10   0   0   -6.59   10.12
 -10   0   0   -4.12   10.09
 -11   0   0    4.58   12.07
 -11   0   0    5.31   12.82
 -11   1   0   -4.08   12.38
 -10   1   0   32.01   15.58
 -10   1   0   19.71   13.33
  -9   1   0   63.74   17.23
  -9   1   0   33.46   12.72
  -8   1   0    2.05    8.86
  -8   1   0    2.34    8.90
  -7   1   0   18.19    6.57
  -7   1   0   16.11    9.77
  -7   1   0   20.65   10.32
  -6   1   0  674.49   30.10
  -6   1   0  703.67   35.18
  -6   1   0  653.26   39.48
  -6   1   0  644.53   38.01
  -5   1   0  847.05   35.59
  -5   1   0  789.24   42.66
  -5   1   0  799.44   44.03
  -5   1   0  849.27   35.59
  -5   1   0  842.76   41.24
  -5   1   0  844.02   40.55
  -4   1   0 1280.16   50.13
  -4   1   0 1176.18   56.67
  -4   1   0 1291.01   50.18
  -4   1   0 1179.09   56.44
  -4   1   0 1197.49   58.19
  -4   1   0 1228.53   56.23
  -3   1   0   75.69    6.87
  -3   1   0   63.16    8.40
  -3   1   0   75.03    5.08
  -3   1   0   69.74    8.40
  -3   1   0   75.78    9.34
  -3   1   0   69.52    6.36
   3  -1   0   62.63    8.10
  -2   1   0  453.24   22.44
   2  -1   0  430.25   18.54
  -2   1   0  440.73   22.99
   2  -1   0  418.80   21.77
  -2   1   0  456.72   18.67
  -2   1   0  455.74   21.71
  -2   1   0  452.99   21.98
   2  -1   0  451.03   21.03
  -2   1   0  446.12   22.06
   2  -1   0  471.42   22.67
   2  -1   0  445.02   20.83
  -1   1   0   66.87    3.49
   1  -1   0   67.14    5.05
  -1   1   0   60.71    5.44
  -1   1   0   62.94    4.98
   1  -1   0   62.00    5.74
  -1   1   0   59.65    5.55
  -1   1   0   69.96    5.50
   1  -1   0   53.99    4.58
   1  -1   0   58.75    5.28
   1  -1   0   68.43    3.53
   0  -1   0   57.65    3.66
   0   1   0   72.05    4.31
   1   1   0 2607.68  105.02
  -1  -1   0 2564.44  111.86
   1   1   0 2543.42  100.49
  -1  -1   0 2529.72  100.57
  -1  -1   0 2558.92  105.19
  -2  -1   0  139.06    8.52
  -2  -1   0  135.77    8.33
  -2  -1   0  134.72    8.69
  -2  -1   0  146.64    9.50
   2   1   0  135.49    9.42
  -3  -1   0  120.71    6.43
  -3  -1   0  129.42   10.21
  -3  -1   0  143.63    9.23
  -3  -1   0  127.93    8.75
  -3  -1   0  130.03    9.10
  -4  -1   0  443.94   25.02
  -4  -1   0  433.11   20.78
  -4  -1   0  452.87   23.47
  -4  -1   0  458.11   22.04
  -5  -1   0  351.59   22.58
  -5  -1   0  335.64   18.73
  -5  -1   0  367.60   22.72
  -5  -1   0  333.04   17.43
  -6  -1   0   20.36    8.30
  -6  -1   0   25.25    6.24
  -6  -1   0   19.52    4.54
  -6  -1   0    9.14    7.48
  -7  -1   0  958.73   44.58
  -7  -1   0  963.51   46.28
  -7  -1   0  998.03   51.72
  -7  -1   0  932.74   51.94
  -8  -1   0   22.34   10.75
  -8  -1   0    2.37    5.83
  -8  -1   0    9.17    8.68
  -9  -1   0   43.48   13.54
  -9  -1   0   51.97   15.01
 -10  -1   0    5.10   10.36
 -10  -1   0   10.69   11.48
 -11  -1   0   -8.64   10.84
 -11  -1   0   10.28   13.04
 -10   2   0    2.10   11.07
 -10   2   0    6.10   12.71
  -9   2   0  125.38   22.64
  -9   2   0   76.35   18.41
  -8   2   0   29.45   12.30
  -8   2   0   37.92   13.68
  -7   2   0  212.82   24.08
  -7   2   0  242.29   23.21
  -6   2   0  102.92   14.73
  -6   2   0   98.20   15.59
  -6   2   0  101.10    6.77
  -6   2   0  105.13   11.65
  -5   2   0  211.99   14.71
  -5   2   0  145.52   17.49
  -5   2   0  189.86    9.60
  -5   2   0  184.08    9.73
  -5   2   0  192.08   17.17
  -5   2   0  181.34   14.49
  -4   2   0  300.08   13.04
   4  -2   0  283.83   13.56
  -4   2   0  263.15   19.18
  -4   2   0  285.78   17.68
  -4   2   0  278.69   20.45
  -4   2   0  263.37   17.79
  -4   2   0  300.73   12.94
  -3   2   0  176.32   13.68
  -3   2   0  172.33   12.98
  -3   2   0  171.51    7.91
   3  -2   0  150.62   12.70
  -3   2   0  183.13   12.08
   3  -2   0  169.18   10.11
  -3   2   0  144.48   11.62
   3  -2   0  152.90    7.63
  -3   2   0  153.76   13.40
   3  -2   0  152.89   10.29
   2  -2   0 1194.22   55.18
  -2   2   0 1234.77   55.05
  -2   2   0 1209.72   53.99
   2  -2   0 1283.15   55.76
   2  -2   0 1252.74   48.78
  -2   2   0 1166.59   56.17
   2  -2   0 1208.21   52.86
  -2   2   0 1181.30   52.89
  -2   2   0 1257.32   48.60
   1  -2   0  368.34   19.35
  -1   2   0  358.09   19.51
  -1   2   0  344.28   18.74
  -1   2   0  384.19   15.90
   1  -2   0  359.64   15.83
   1  -2   0  371.67   18.92
  -1   2   0  364.27   18.31
   1  -2   0  348.91   18.13
  -1   2   0  360.41   18.88
   0  -2   0 1908.51   76.01
   0   2   0 1863.13   78.19
   0  -2   0 1875.08   78.54
   0   2   0 1869.24   84.11
   0  -2   0 2066.38   84.36
   0  -2   0 1885.19   75.74
   0   2   0 1808.02   78.48
   0   2   0 1973.40   75.79
   0   2   0 1943.86   78.59
   1   2   0 7537.38  278.39
  -1  -2   0 6368.00  305.79
   1   2   0 6996.75  291.77
  -1  -2   0 7194.86  292.78
   1   2   0 7263.75  286.25
   1   2   0 7379.42  306.57
  -1  -2   0 7334.96  285.96
  -1  -2   0 7260.41  278.42
   2   2   0  309.12   14.65
  -2  -2   0  305.57   14.66
  -2  -2   0  293.70   15.91
  -2  -2   0  317.71   15.42
  -2  -2   0  294.38   13.48
   2   2   0  312.70   16.35
  -3  -2   0   47.46    4.11
  -3  -2   0   52.59    6.62
  -3  -2   0   44.15    4.96
  -3  -2   0   43.64    5.93
  -4  -2   0  135.33   10.64
  -4  -2   0  142.18    8.31
  -4  -2   0  141.18   11.60
  -4  -2   0  146.36   10.50
  -5  -2   0  855.50   38.72
  -5  -2   0  816.17   40.85
  -5  -2   0  783.27   37.67
  -5  -2   0  796.29   37.15
  -6  -2   0    5.11    6.32
  -6  -2   0    1.85    3.18
  -6  -2   0    3.67    5.18
  -7  -2   0   49.77   11.71
  -7  -2   0   70.87   10.12
  -7  -2   0   39.73    6.37
  -7  -2   0   28.87   10.72
  -8  -2   0  399.54   29.19
  -8  -2   0  380.06   29.18
  -8  -2   0  376.01   22.43
  -8  -2   0  391.86   24.15
  -9  -2   0   28.25   11.65
  -9  -2   0   47.44   13.95
 -10  -2   0   42.80   15.21
 -10  -2   0   14.39   12.13
 -11  -2   0    6.20   12.13
 -11  -2   0   21.61   15.86
 -10   3   0   20.87   14.25
  -9   3   0    9.88   11.89
  -9   3   0   -1.00   10.14
  -8   3   0    5.57   10.11
  -8   3   0   -8.25    7.33
  -7   3   0  211.08   24.62
  -7   3   0  275.94   25.39
  -6   3   0  323.99   26.39
  -6   3   0  331.84   25.52
  -5   3   0 1205.66   61.51
  -5   3   0 1259.65   61.20
  -5   3   0 1261.43   63.06
  -4   3   0  705.39   36.88
   4  -3   0  671.31   32.65
  -4   3   0  696.21   37.16
  -4   3   0  631.47   37.26
   3  -3   0    3.53    4.62
  -3   3   0   17.91    6.44
   3  -3   0   10.15    4.13
   3  -3   0   12.05    2.06
  -3   3   0    7.56    2.08
  -3   3   0   15.79    5.47
  -3   3   0    5.25    5.36
   2  -3   0  830.42   34.59
   2  -3   0  814.24   39.27
  -2   3   0  831.03   41.86
   2  -3   0  918.66   41.68
  -2   3   0  880.59   34.61
  -2   3   0  807.46   40.20
  -2   3   0  812.33   40.55
   2  -3   0  842.59   40.81
  -1   3   0   47.78    6.68
   1  -3   0   51.31    6.58
  -1   3   0   59.53    7.39
   1  -3   0   55.03    5.14
  -1   3   0   44.34    6.34
  -1   3   0   41.06    7.12
  -1   3   0   60.23    5.19
   1  -3   0   47.46    6.81
   0  -3   0  631.96   27.95
   0   3   0  649.01   28.19
   0  -3   0  643.18   28.01
   0   3   0  574.64   27.67
   0  -3   0  673.04   30.29
   0   3   0  634.03   28.47
   0   3   0  625.63   31.75
   0   3   0  587.40   29.78
   0   3   0  668.70   28.14
   0  -3   0  662.51   31.92
   1   3   0 1964.18   81.76
   1   3   0 2018.20   89.77
  -1  -3   0 1990.85   81.85
  -1  -3   0 2003.77   84.33
   1   3   0 2022.56   79.91
  -1  -3   0 2119.69   90.02
  -1  -3   0 2029.90   79.97
   1   3   0 2009.83   83.27
  -2  -3   0   36.88    3.12
  -2  -3   0   40.68    6.28
   2   3   0   44.96    5.03
  -2  -3   0   49.35    6.50
  -2  -3   0   37.14    5.29
  -2  -3   0   40.00    2.65
  -3  -3   0  509.82   26.18
  -3  -3   0  528.66   22.84
  -3  -3   0  540.53   24.68
  -3  -3   0  545.14   26.15
  -4  -3   0  216.59   12.51
  -4  -3   0  221.94   12.32
  -4  -3   0  190.89   14.11
  -4  -3   0  205.18   13.65
  -5  -3   0    3.86    2.93
  -5  -3   0    2.18    4.70
  -5  -3   0   11.00    4.50
  -5  -3   0    4.16    4.79
  -6  -3   0  471.38   24.67
  -6  -3   0  491.61   27.39
  -6  -3   0  492.67   28.74
  -7  -3   0  113.35   13.46
  -7  -3   0  124.69   15.67
  -7  -3   0  115.38   10.27
  -8  -3   0  592.96   33.47
  -8  -3   0  616.82   31.92
  -8  -3   0  578.93   37.25
  -9  -3   0   12.09   10.22
  -9  -3   0   -0.61    7.09
  -9  -3   0   11.46    9.71
 -10  -3   0   22.65   12.19
 -10  -3   0   35.11   13.68
 -11  -3   0    0.15   11.90
 -11  -3   0    1.56   10.23
 -10   4   0   79.11   21.35
  -9   4   0   47.29   17.46
  -9   4   0   59.93   17.81
  -8   4   0    8.95   10.66
  -8   4   0    1.73    9.16
  -7   4   0  316.66   28.17
  -7   4   0  318.82   27.36
  -6   4   0  151.46   19.16
  -6   4   0  177.21   21.20
  -5   4   0   15.40    8.37
   5  -4   0   13.70    4.37
  -5   4   0   17.07    9.20
  -5   4   0   20.41    7.17
  -4   4   0    5.93    7.63
  -4   4   0    8.08    6.64
   4  -4   0    6.99    4.53
  -4   4   0    3.68    5.24
  -3   4   0   12.90    6.72
   3  -4   0    6.63    4.30
   3  -4   0   11.14    2.87
   3  -4   0    2.33    4.86
  -3   4   0   11.65    5.79
  -3   4   0   -2.99    4.70
  -3   4   0    9.93    2.67
  -2   4   0  244.40   12.35
   2  -4   0  256.39   17.03
   2  -4   0  234.18   12.34
  -2   4   0  220.49   16.90
  -2   4   0  245.08   17.19
  -2   4   0  224.94   16.96
   2  -4   0  236.41   16.38
   1  -4   0  449.32   21.46
  -1   4   0  413.71   25.80
  -1   4   0  494.34   21.69
   1  -4   0  488.14   26.49
  -1   4   0  491.15   24.41
  -1   4   0  462.50   25.40
  -1   4   0  481.74   23.97
   1  -4   0  462.61   23.94
  -1   4   0  386.42   23.34
   0  -4   0  137.49   11.12
   0   4   0  112.65    8.89
   0   4   0  112.36   10.56
   0   4   0  110.60   10.31
   0   4   0  116.23    8.40
   0  -4   0  105.12    8.55
   0  -4   0  108.10    8.94
   0   4   0  112.25    8.46
   1   4   0 1205.87   48.65
  -1  -4   0 1168.13   50.93
   1   4   0 1032.18   49.19
  -1  -4   0 1194.62   48.52
  -1  -4   0 1280.32   56.64
   1   4   0 1195.30   56.11
   1   4   0 1160.94   53.07
   1   4   0 1266.36   49.42
  -2  -4   0   21.52    5.77
  -2  -4   0   18.47    5.13
   2   4   0   22.33    4.96
  -2  -4   0   23.98    2.20
   2   4   0   21.15    5.79
  -3  -4   0  260.58   17.14
  -3  -4   0  267.48   13.13
  -3  -4   0  276.81   11.80
  -3  -4   0  281.64   16.69
  -4  -4   0  176.06    9.74
  -4  -4   0  200.19   11.38
  -4  -4   0  205.75   10.41
  -4  -4   0  171.82   14.07
  -4  -4   0  173.04   11.55
  -4  -4   0  192.36   12.76
  -5  -4   0   29.57    5.82
  -5  -4   0   31.40    5.43
  -5  -4   0   32.27    6.62
  -5  -4   0   31.15    5.69
  -5  -4   0   27.68    7.26
  -6  -4   0   94.17    9.82
  -6  -4   0   89.24    8.94
  -6  -4   0  102.64   12.82
  -6  -4   0   79.69   10.82
  -7  -4   0   70.30   11.75
  -7  -4   0   44.46   10.68
  -7  -4   0   49.19    7.48
  -8  -4   0  166.62   18.29
  -8  -4   0  152.48   16.76
  -8  -4   0  153.82   13.34
  -9  -4   0    2.19    7.40
  -9  -4   0    6.04    8.92
 -10  -4   0   33.09   13.10
 -10  -4   0   39.57   13.82
 -11  -4   0    8.65   10.85
  -9   5   0    0.30   11.59
  -9   5   0   28.23   14.59
  -8   5   0   -2.27   11.62
  -8   5   0    3.77    9.69
  -7   5   0   25.39   12.70
  -7   5   0   25.67   11.59
  -6   5   0  247.36   24.71
  -6   5   0  212.05   24.70
  -5   5   0   -5.33    7.25
  -5   5   0    2.36    6.19
  -5   5   0   -3.88    6.14
  -4   5   0  196.93   19.96
  -4   5   0  200.41   19.63
  -4   5   0  189.86   18.83
   4  -5   0  169.86   14.63
  -3   5   0    0.28    7.27
   3  -5   0   10.21    5.16
  -3   5   0   -3.93    4.87
   3  -5   0   11.86    6.01
  -3   5   0    2.10    5.18
   3  -5   0    5.61    3.33
  -3   5   0   10.23    3.37
  -2   5   0  241.86   18.95
  -2   5   0  278.70   14.22
  -2   5   0  255.62   19.30
  -2   5   0  218.86   17.78
   2  -5   0  263.65   14.14
   2  -5   0  227.04   17.27
   1  -5   0   83.00   10.98
  -1   5   0  107.65   10.91
   1  -5   0   95.73   10.20
  -1   5   0   84.39   11.26
   1  -5   0  104.45    8.68
   0  -5   0  963.15   46.24
   0   5   0  921.17   40.23
   0  -5   0  848.92   39.64
   0   5   0  862.52   40.35
   0   5   0  849.39   42.88
   0   5   0  916.04   40.19
   0  -5   0  891.40   39.85
   0   5   0  831.67   45.22
   1   5   0   28.70    6.92
  -1  -5   0   31.20    4.65
  -1  -5   0   30.42    7.15
   1   5   0   34.74    4.03
  -1  -5   0   35.87    6.93
   1   5   0   23.34    6.65
   1   5   0   28.34    4.02
   1   5   0   26.09    4.59
  -2  -5   0   19.31    2.74
   2   5   0   24.61    6.68
  -2  -5   0   21.02    6.35
   2   5   0   27.69    3.23
   2   5   0   19.82    5.60
  -2  -5   0   23.76    6.36
  -3  -5   0  552.80   30.43
  -3  -5   0  570.41   29.77
  -4  -5   0   26.87    4.09
  -4  -5   0   30.80    6.79
  -4  -5   0   28.03    3.66
  -4  -5   0   23.18    7.37
  -5  -5   0   53.98    6.94
  -5  -5   0   42.47    4.72
  -5  -5   0   41.37    7.43
  -5  -5   0   53.72   10.36
  -5  -5   0   53.15    5.33
  -5  -5   0   47.06    6.06
  -6  -5   0   12.51    4.56
  -6  -5   0    8.18    7.22
  -6  -5   0    2.97    3.41
  -6  -5   0    3.02    4.34
  -6  -5   0    7.25    5.59
  -7  -5   0  137.13   16.36
  -7  -5   0  156.15   13.19
  -7  -5   0  164.38   15.64
  -8  -5   0   41.85   11.37
  -8  -5   0   60.46   12.01
  -9  -5   0   54.95   12.85
  -9  -5   0   60.62   13.72
 -10  -5   0   77.37   15.28
 -11  -5   0   39.69   14.94
  -9   6   0    8.89   14.22
  -8   6   0   13.87   14.07
  -8   6   0   20.31   12.19
  -7   6   0   12.92   10.50
  -7   6   0   16.24   12.36
  -6   6   0   15.16    9.53
  -6   6   0   12.40   11.21
  -5   6   0  170.15   21.38
  -5   6   0  207.40   23.08
  -4   6   0   24.65    9.30
  -4   6   0    5.68    8.01
  -4   6   0   24.87   11.09
  -3   6   0  103.56   15.20
  -3   6   0  110.56   14.62
   3  -6   0   91.72    8.02
  -3   6   0   81.21   13.37
   3  -6   0   76.52   11.03
  -2   6   0   64.53   11.52
   2  -6   0   71.02    7.99
   2  -6   0   68.28   10.88
  -2   6   0   74.49   11.64
  -2   6   0   64.66   12.26
   1  -6   0  226.48   16.18
  -1   6   0  225.21   18.18
   1  -6   0  219.92   14.19
  -1   6   0  184.82   15.10
  -1   6   0  207.52   17.65
   0  -6   0    4.34    3.94
   0   6   0    3.62    3.90
   0   6   0    0.83    5.36
   0   6   0   -0.06    4.41
   0   6   0   -0.49    3.73
   0  -6   0   -0.95    4.81
   0  -6   0   -1.64    4.07
   0   6   0   -0.72    3.13
   1   6   0   85.75    8.08
   1   6   0   82.04    7.02
   1   6   0   62.17   10.39
   1   6   0   75.30    6.83
  -1  -6   0   94.63   11.98
  -1  -6   0   94.61    7.90
   1   6   0   92.00   11.68
  -1  -6   0   88.14   10.29
   2   6   0   34.43    8.26
  -2  -6   0   50.21    8.85
  -2  -6   0   47.01    8.67
   2   6   0   48.47    4.91
   2   6   0   40.72    8.12
   3   6   0    1.28    5.25
  -3  -6   0    4.09    5.00
  -3  -6   0    1.73    5.37
  -4  -6   0   12.12    5.66
  -4  -6   0   11.97    6.77
  -5  -6   0   41.35   10.03
  -5  -6   0   51.34    5.29
  -5  -6   0   52.78    9.04
  -5  -6   0   65.67    6.11
  -6  -6   0  177.53   18.54
  -6  -6   0  199.93   10.84
  -6  -6   0  204.05   14.23
  -6  -6   0  195.04   16.10
  -6  -6   0  216.67   11.42
  -7  -6   0    7.02    6.66
  -7  -6   0   13.02    6.18
  -7  -6   0   10.71    8.44
  -8  -6   0   89.37   15.24
  -8  -6   0   77.24   12.40
  -9  -6   0   12.70    9.76
 -10  -6   0   11.03   10.30
  -8   7   0   22.29   13.87
  -8   7   0   15.92   14.02
  -7   7   0    4.71   10.30
  -7   7   0   -2.87   10.98
  -6   7   0   45.53   14.46
  -6   7   0   44.53   14.84
  -5   7   0   28.63   12.09
  -5   7   0   95.79   17.48
  -4   7   0  164.67   20.62
  -4   7   0  125.49   18.13
  -4   7   0  107.40   16.94
  -3   7   0   12.79   10.12
  -3   7   0    1.30    6.60
   3  -7   0   -3.26    4.05
  -3   7   0   -9.04    5.00
   2  -7   0  169.58   12.73
  -2   7   0  162.63   16.47
  -2   7   0  168.69   18.80
  -2   7   0  139.92   17.54
  -1   7   0    0.43    5.20
   1  -7   0   12.18    5.91
   1  -7   0    3.72    4.77
  -1   7   0   -6.08    5.86
  -1   7   0   -3.19    5.14
   0   7   0    2.68    5.52
   0  -7   0   -3.33    4.68
   0  -7   0   -5.68    3.35
   0   7   0   -2.49    5.77
   0   7   0    0.50    4.06
   1   7   0    3.28    3.54
   1   7   0    8.13    6.72
  -1  -7   0   -2.30    5.01
   1   7   0    7.11    5.80
  -1  -7   0    4.00    5.66
   1   7   0    8.00    4.63
   1   7   0    5.75    3.58
  -2  -7   0  925.53   46.34
   2   7   0  898.09   48.71
  -2  -7   0  995.23   51.92
   2   7   0  991.61   40.31
   2   7   0  951.93   50.35
   2   7   0  973.33   41.38
  -3  -7   0  821.19   43.86
   3   7   0  756.73   42.17
  -3  -7   0  757.72   40.33
  -4  -7   0   30.68    8.50
  -4  -7   0   25.39    8.46
  -5  -7   0    8.32    7.79
  -5  -7   0   45.62    9.44
  -6  -7   0  128.85   16.42
  -7  -7   0   22.15    9.82
  -8  -7   0   72.43   14.38
  -9  -7   0   34.10   12.43
 -10  -7   0   38.16   13.54
 -11  -7   0   13.31   12.86
  -7   8   0    1.57   11.73
  -7   8   0   -5.29   11.75
  -6   8   0  216.16   27.70
  -6   8   0  218.86   28.19
  -5   8   0   31.23   13.16
  -5   8   0    9.76    9.83
  -4   8   0  126.55   18.71
  -4   8   0   83.13   17.17
  -3   8   0  121.37   18.76
  -3   8   0   71.69   14.64
  -3   8   0   73.01   14.79
   2  -8   0  145.27   12.28
  -2   8   0  151.98   18.92
  -2   8   0   37.37   10.15
  -1   8   0   26.15    8.30
   1  -8   0   24.58    8.08
  -1   8   0   29.68   10.55
  -1   8   0   14.89    8.74
   0   8   0   18.66    8.71
   0  -8   0   14.38    7.46
   0   8   0    9.61    5.92
   0   8   0    9.24    7.91
   1   8   0   15.60    8.23
  -1  -8   0   13.03    7.42
   1   8   0    3.28    5.05
  -1  -8   0   15.53    8.11
   1   8   0    2.36    4.45
   1   8   0    5.58    6.50
   1   8   0    8.17    4.40
  -2  -8   0  152.17   15.96
   2   8   0  164.40    9.10
  -2  -8   0  134.15   16.71
   2   8   0  144.64   17.53
   2   8   0  177.20   12.10
  -3  -8   0  270.38   21.08
   3   8   0  307.17   23.68
  -3  -8   0  249.94   21.94
  -4  -8   0  103.65   15.15
  -4  -8   0  159.61   17.41
  -5  -8   0   51.30   12.11
  -6  -8   0  158.20   19.19
  -7  -8   0  119.12   17.65
  -8  -8   0   39.69   12.55
  -9  -8   0   23.80   11.80
 -10  -8   0   37.24   13.99
 -11  -8   0   57.59   17.29
  -7   9   0   -9.88   12.60
  -6   9   0   76.07   18.90
  -6   9   0   97.06   21.51
  -5   9   0    9.20   11.73
  -5   9   0   25.21   11.84
  -4   9   0    6.46    9.39
  -4   9   0   -4.28    8.59
  -3   9   0  121.41   18.08
  -3   9   0   99.78   18.53
   2  -9   0    4.81    6.56
  -2   9   0   22.38    9.36
  -2   9   0   13.22   10.55
  -1   9   0   -4.29    6.44
   1  -9   0   -3.60    5.88
  -1   9   0    0.62    6.18
  -1   9   0    1.96    7.84
   0  -9   0  105.84   13.75
   0   9   0   61.50   13.94
   0   9   0   84.18   11.16
   0   9   0   69.17   14.08
   1   9   0  722.50   43.03
   1   9   0  718.83   34.97
  -1  -9   0  692.97   38.66
   2   9   0   24.16   10.13
  -2  -9   0   42.78   12.44
  -2  -9   0   28.35    9.67
  -3  -9   0   24.64    9.30
   3   9   0    9.08    8.15
  -4  -9   0    9.60    7.85
  -5  -9   0   -4.25    6.81
  -6  -9   0   -6.01    7.09
  -7  -9   0   15.35   10.18
  -8  -9   0   -9.99    7.17
  -9  -9   0   -5.20    8.78
 -10  -9   0   -5.96    9.18
 -11  -9   0   -6.05   11.12
  -6  10   0  -11.65   12.58
  -6  10   0    1.95   13.31
  -5  10   0  345.27   35.78
  -5  10   0  324.36   33.85
  -4  10   0   60.13   18.00
  -4  10   0   58.39   15.81
  -3  10   0    0.64   10.66
  -3  10   0    2.58    8.76
  -2  10   0   37.19   13.56
  -2  10   0   25.49   10.52
  -1  10   0   38.26   10.68
   1 -10   0   48.16   11.23
  -1  10   0   62.15   15.64
   0  10   0   58.60   10.55
   0 -10   0   41.44   11.23
   0  10   0   56.33   14.52
   1  10   0    8.70    8.71
  -1 -10   0   16.38    9.00
  -2 -10   0   80.98   13.96
   2  10   0  110.39   18.24
   3  10   0  119.44   18.99
  -3 -10   0   96.96   15.44
  -4 -10   0   -2.79    7.55
  -5 -10   0   39.32   11.98
  -6 -10   0    4.77    8.34
  -7 -10   0   27.96   12.30
  -8 -10   0   82.46   17.96
  -9 -10   0    2.05   10.12
 -10 -10   0   -4.31   10.70
  -5  11   0  107.11   23.73
  -5  11   0  118.12   23.37
  -4  11   0    3.58   11.80
  -4  11   0   -3.28   11.39
  -3  11   0    4.20   10.84
  -3  11   0    0.96    8.12
  -2  11   0    1.17    8.78
  -2  11   0    1.21    9.54
  -1  11   0   29.65   13.59
   1 -11   0   21.81    9.98
   0  11   0   12.62   10.42
   0 -11   0    2.36    8.49
  -1 -11   0    6.83    9.11
   1  11   0    8.31    8.36
   2  11   0  318.23   28.50
  -2 -11   0  294.85   24.85
   3  11   0   10.37    9.81
  -3 -11   0   -2.11    8.22
   4  11   0    0.94    8.45
  -4 -11   0   -5.64    6.95
  -5 -11   0    8.23    8.22
  -6 -11   0    9.83   10.12
  -7 -11   0    1.54    9.80
  -8 -11   0   10.77   10.77
  -9 -11   0   62.62   17.94
 -10 -11   0    9.75   13.19
  -4  12   0  219.96   30.60
  -3  12   0   21.58   13.79
  -2  12   0   14.72   13.24
  -1  12   0    9.54   11.43
   0  12   0   27.54   13.65
   0 -12   0   39.05   12.32
  -1 -12   0    5.33    9.52
   1  12   0   22.78   12.27
  -2 -12   0   70.19   15.30
   2  12   0  128.37   22.09
   3  12   0   36.62   14.03
  -3 -12   0   18.41   11.56
   4  12   0   22.41   12.16
  -4 -12   0   38.14   13.29
  -5 -12   0   11.45   10.87
  -6 -12   0  -11.58    8.34
  -7 -12   0   10.34   11.46
  -8 -12   0   26.44   14.03
  -9 -12   0   33.47   15.29
  -2  13   0    1.82   12.45
  -1  13   0   46.10   16.75
   0  13   0   43.30   15.89
   1  13   0   21.99   12.65
  -1 -13   0   -7.30    9.42
  -2 -13   0    3.23   10.37
   2  13   0    3.20    9.65
   3  13   0   97.09   19.56
  -3 -13   0   87.81   17.94
  -4 -13   0    6.52   10.98
   4  13   0   18.15   11.82
  -5 -13   0    8.95   11.64
  -6 -13   0    6.04   10.13
  -7 -13   0    5.15   11.17
  -8 -13   0   15.37   13.49
   0  14   0   11.18   12.85
   1  14   0   32.23   14.75
   2  14   0    3.39   10.96
  -2 -14   0   -2.65   10.40
  -3 -14   0    9.32   11.92
   3  14   0   13.68   12.34
  -4 -14   0    0.42   11.02
   4  14   0   13.45   11.79
  -5 -14   0  -10.64   10.42
  -6 -14   0    2.84   11.41
  -7 -14   0   -3.77   11.53
  -2 -15   0   -0.30   11.48
  -3 -15   0   -4.53   11.86
  -4 -15   0    9.02   13.38
  -5 -15   0  -10.91   11.54
  -5 -15   1    5.42   14.44
  -4 -15   1   53.75   17.52
  -3 -15   1   -1.35   11.76
  -2 -15   1   -4.78   12.35
  -7 -14   1    4.68   13.27
  -6 -14   1   33.26   15.06
  -5 -14   1    0.24   10.98
  -4 -14   1   23.75   14.73
   3  14  -1   11.60   13.36
  -3 -14   1   -2.74   10.92
  -2 -14   1    4.03   12.11
   2  14  -1   -1.99   11.26
   1  14  -1   10.03   13.07
   0  14  -1   37.13   16.77
  -8 -13   1   13.02   14.52
  -7 -13   1    2.23   12.23
  -6 -13   1    1.87   11.27
  -5 -13   1  -11.74    9.45
  -4 -13   1   65.09   16.91
  -3 -13   1  104.38   19.56
   3  13  -1   83.32   19.74
   2  13  -1   -5.82   10.19
  -2 -13   1   -8.85    9.46
  -1 -13   1   -2.93   10.34
   1  13  -1   20.23   13.47
   0  13  -1   15.11   12.59
  -1  13  -1   46.77   17.37
  -2  13  -1    0.15   12.12
  -9 -12   1   15.12   14.58
  -8 -12   1   24.50   14.83
  -7 -12   1   22.21   13.11
  -6 -12   1   -3.76    9.45
  -5 -12   1   12.60   11.39
  -4 -12   1   12.77   10.62
   3  12  -1  110.37   20.82
  -3 -12   1  107.83   18.67
   2  12  -1    6.69   10.84
  -2 -12   1   11.86   10.75
   1  12  -1   21.56   12.56
  -1 -12   1   33.19   12.55
   0 -12   1    9.59   10.25
   0  12  -1   -1.29   10.00
  -1  12  -1  129.60   23.17
  -2  12  -1   26.54   14.85
  -3  12  -1   93.96   21.28
 -10 -11   1    3.71   13.24
  -9 -11   1    3.06   11.54
  -8 -11   1   -1.45   10.32
  -7 -11   1   36.92   14.03
  -6 -11   1   12.56   10.61
  -5 -11   1   34.92   13.15
  -4 -11   1   -0.60    8.57
   3  11  -1  217.62   24.87
  -3 -11   1  183.71   21.52
   2  11  -1   22.02   11.22
  -2 -11   1   22.62   10.74
  -1 -11   1   16.37   10.35
   1  11  -1   14.29   11.06
   0 -11   1   13.57    9.46
   0  11  -1    1.14    9.26
  -1  11  -1  120.41   20.86
   1 -11   1   91.13   14.96
  -2  11  -1  311.64   32.07
  -2  11  -1  275.42   26.63
  -3  11  -1    8.21   12.08
  -3  11  -1   21.60   10.49
  -4  11  -1    6.27   12.69
  -4  11  -1    5.52   11.61
  -5  11  -1   16.79   15.85
  -5  11  -1    7.51   12.92
 -10 -10   1    1.81   11.13
  -9 -10   1   55.90   16.28
  -8 -10   1  121.56   20.43
  -7 -10   1   18.46   10.97
  -6 -10   1   25.88   11.51
  -5 -10   1    1.96    8.14
  -4 -10   1    5.15    8.35
   3  10  -1  317.39   26.92
  -3 -10   1  265.94   23.41
   2  10  -1   99.23   18.01
  -2 -10   1  104.60   15.98
  -1 -10   1   11.00    8.46
   1  10  -1   -0.67    7.34
   0  10  -1   -0.05    6.24
   0  10  -1    4.27    7.94
   0 -10   1    4.02    8.12
   0  10  -1    4.63    9.54
  -1  10  -1   -1.39    8.30
  -1  10  -1   -0.05    6.79
   1 -10   1    9.76    7.87
  -1  10  -1   -4.96    8.37
  -2  10  -1    6.48    8.68
  -2  10  -1    7.11    9.16
  -2  10  -1   -4.76    9.44
  -3  10  -1    0.20    8.97
  -3  10  -1   -2.37    6.48
  -3  10  -1   17.86   13.06
  -4  10  -1  130.19   23.54
  -4  10  -1   88.75   19.21
  -5  10  -1   18.23   13.05
  -5  10  -1   12.12   13.63
  -6  10  -1   -0.68   13.97
  -6  10  -1    6.66   13.56
 -11  -9   1   -9.12   11.64
 -10  -9   1   19.03   13.29
  -9  -9   1    4.70   10.63
  -8  -9   1   -0.10    8.67
  -7  -9   1  126.59   19.35
  -6  -9   1   51.29   13.51
  -5  -9   1  271.12   23.58
  -4  -9   1    4.73    8.15
  -3  -9   1   63.25   12.96
   3   9  -1   36.89   12.53
  -2  -9   1  147.76   17.35
   2   9  -1  118.42   17.80
   2   9  -1  142.13   17.78
   1   9  -1 1109.02   62.64
   1   9  -1 1096.65   60.09
   1   9  -1 1161.98   52.59
  -1  -9   1 1178.64   56.48
   0   9  -1   85.23   11.32
   0   9  -1   64.61   14.52
   0   9  -1   61.73   14.19
   0  -9   1   70.90   12.45
  -1   9  -1   -3.55    6.04
  -1   9  -1   -9.53    6.58
  -1   9  -1    8.82    8.54
   1  -9   1    1.61    6.87
  -2   9  -1  -10.02    5.29
  -2   9  -1    3.62    8.90
   2  -9   1    4.01    6.75
  -2   9  -1   -6.99    6.19
  -3   9  -1   83.57   16.39
  -3   9  -1   96.26   18.45
  -3   9  -1  110.25   19.18
  -4   9  -1   60.99   16.22
  -4   9  -1   66.39   16.10
  -4   9  -1   47.19   14.06
  -5   9  -1   57.30   17.29
  -5   9  -1   56.82   16.57
  -6   9  -1   23.46   14.82
  -6   9  -1    9.69   11.52
  -7   9  -1   22.08   16.32
 -11  -8   1    1.82   11.17
 -10  -8   1   24.43   12.83
  -9  -8   1    7.74   10.48
  -8  -8   1    6.42    9.03
  -7  -8   1   84.55   15.58
  -6  -8   1  -13.33    5.66
  -5  -8   1   73.97   13.77
  -4  -8   1   14.08    8.17
  -4  -8   1   23.58    9.54
  -3  -8   1  349.24   26.92
  -3  -8   1  338.92   24.90
   3   8  -1  396.25   26.27
   3   8  -1  369.64   26.98
   2   8  -1    4.01    4.12
   2   8  -1   -1.58    3.33
  -2  -8   1    0.72    6.77
   2   8  -1    2.09    5.98
   2   8  -1    3.23    3.26
   2   8  -1    0.22    6.59
  -2  -8   1    1.07    6.38
   1   8  -1    7.00    4.87
   1   8  -1   18.77    8.38
   1   8  -1    5.38    7.48
   1   8  -1   16.97    6.19
   1   8  -1   19.58    5.64
  -1  -8   1   16.62    7.74
   0   8  -1  202.63   15.83
   0   8  -1  172.78   19.64
   0  -8   1  187.99   16.69
   0   8  -1  232.85   20.45
  -1   8  -1   49.75   12.29
   1  -8   1   55.48   10.27
  -1   8  -1   69.34   11.58
  -1   8  -1   61.37   13.43
  -2   8  -1   13.84    9.51
   2  -8   1   17.48    7.31
  -2   8  -1    5.64    5.67
  -2   8  -1   10.31    6.34
  -3   8  -1   -0.43    7.18
  -3   8  -1    2.44    8.97
  -3   8  -1    7.20    8.11
  -4   8  -1    3.11    8.36
  -4   8  -1    8.02   10.72
  -4   8  -1   -3.13    7.60
  -5   8  -1   14.19   10.21
  -5   8  -1   42.57   15.07
  -5   8  -1   23.47   11.21
  -6   8  -1   47.01   16.49
  -6   8  -1   36.69   15.16
  -7   8  -1   43.67   16.39
  -7   8  -1   51.02   17.87
 -11  -7   1   -3.22   10.74
 -10  -7   1    8.49   10.59
  -9  -7   1    5.11    9.33
  -8  -7   1  145.69   19.03
  -7  -7   1    4.75    7.95
  -6  -7   1   74.05   14.01
  -5  -7   1  212.34   20.38
  -5  -7   1  224.62   19.18
  -4  -7   1   52.45   10.84
  -4  -7   1   33.36    9.75
   3   7  -1  292.41   21.39
   3   7  -1  308.11   23.64
  -3  -7   1  357.51   24.36
  -3  -7   1  316.69   22.33
  -2  -7   1   62.18   11.52
   2   7  -1   45.01    9.90
   2   7  -1   49.05    5.81
   2   7  -1   30.70    9.12
   2   7  -1   50.95    5.26
  -2  -7   1   39.40    9.23
   2   7  -1   37.36    4.70
   1   7  -1  266.66   16.41
   1   7  -1  213.31   19.67
   1   7  -1  274.34   21.13
   1   7  -1  277.56   15.97
  -1  -7   1  287.03   19.26
   1   7  -1  278.16   16.00
   0   7  -1  820.51   47.05
   0   7  -1  863.49   41.16
   0  -7   1  840.75   41.13
   0   7  -1  833.45   44.76
   1  -7   1   10.20    6.27
  -1   7  -1    6.44    5.62
  -1   7  -1   -0.93    5.79
  -1   7  -1   -0.64    6.67
  -2   7  -1  367.56   26.97
   2  -7   1  350.12   20.53
  -2   7  -1  354.86   26.78
  -2   7  -1  302.05   23.43
  -3   7  -1  110.13   17.09
   3  -7   1  130.70   11.29
  -3   7  -1  112.36   16.41
  -3   7  -1  118.46   16.40
  -4   7  -1   11.75   10.03
  -4   7  -1   13.14    8.63
  -4   7  -1   20.83    9.63
  -5   7  -1   53.38   14.82
  -5   7  -1   57.16   13.97
  -5   7  -1   61.77   15.27
  -6   7  -1    9.76   11.20
  -6   7  -1    8.93    9.85
  -7   7  -1   56.66   17.24
  -7   7  -1   66.23   18.26
  -8   7  -1   39.88   17.27
 -10  -6   1  112.86   17.84
  -9  -6   1  -11.26    7.10
  -8  -6   1  219.55   22.07
  -7  -6   1  353.91   25.82
  -7  -6   1  367.44   22.92
  -6  -6   1  295.46   21.17
  -6  -6   1  285.82   22.69
  -6  -6   1  301.13   18.15
  -5  -6   1  221.52   19.08
  -5  -6   1  255.86   14.17
  -5  -6   1  260.90   19.04
  -4  -6   1    4.82    5.83
  -4  -6   1    0.30    4.47
  -3  -6   1  360.78   23.76
  -3  -6   1  403.08   25.42
   3   6  -1  405.68   24.29
   2   6  -1    2.73    4.68
  -2  -6   1    3.25    5.18
   2   6  -1   -0.08    2.36
   2   6  -1   -0.13    5.29
   2   6  -1    2.15    2.55
  -2  -6   1    0.94    5.08
   1   6  -1    2.96    5.38
   1   6  -1    7.76    3.65
   1   6  -1    2.74    4.71
   1   6  -1   14.97    4.05
  -1  -6   1    2.90    5.14
  -1  -6   1   10.34    6.09
   1   6  -1    4.12    3.32
   0   6  -1  130.22   10.84
   0   6  -1  127.54   10.92
   0   6  -1  134.69   14.35
   0   6  -1  143.31   14.81
   0   6  -1  126.13   11.47
   0  -6   1  118.86   11.83
   0  -6   1   97.18   12.85
   1  -6   1   14.24    5.61
  -1   6  -1   -3.09    5.65
  -1   6  -1    2.25    4.32
  -1   6  -1    1.07    3.44
  -2   6  -1  269.43   21.82
  -2   6  -1  254.80   21.47
   2  -6   1  293.79   17.01
  -2   6  -1  285.92   20.79
   3  -6   1    4.96    4.36
  -3   6  -1    6.35    6.71
  -3   6  -1   20.86    9.42
  -3   6  -1   -2.52    5.83
   3  -6   1    0.19    5.02
  -4   6  -1   48.28   11.85
   4  -6   1   48.60    6.05
  -4   6  -1   53.76   12.86
  -4   6  -1   35.13   11.71
  -5   6  -1  497.69   34.59
  -5   6  -1  504.44   35.45
  -6   6  -1    9.65    8.08
  -6   6  -1    2.83    7.98
  -6   6  -1   16.24   10.95
  -7   6  -1  218.18   27.57
  -8   6  -1   15.25   12.52
  -8   6  -1   15.05   11.98
  -9   6  -1   75.02   20.17
 -11  -5   1   15.64   11.77
 -10  -5   1    1.85    9.00
  -9  -5   1  212.02   21.77
  -9  -5   1  167.70   18.99
  -8  -5   1  196.76   19.32
  -8  -5   1  208.20   20.02
  -7  -5   1  205.93   17.35
  -7  -5   1  207.30   19.48
  -7  -5   1  208.74   16.65
  -6  -5   1   43.94    6.11
  -6  -5   1   51.74   10.72
  -6  -5   1   39.25    7.92
  -6  -5   1   45.79    8.33
  -5  -5   1  136.69   11.03
  -5  -5   1  141.66    8.08
  -5  -5   1  140.68    7.70
  -5  -5   1  165.43   15.68
  -5  -5   1  155.74   13.06
  -4  -5   1   -0.96    4.72
  -4  -5   1   -1.69    3.93
  -4  -5   1    1.75    3.18
  -3  -5   1  844.35   43.86
   3   5  -1  854.74   42.71
  -3  -5   1  874.45   41.61
   3   5  -1  866.49   36.36
  -3  -5   1  863.82   36.24
  -2  -5   1   82.75   10.15
   2   5  -1   68.47    9.80
   2   5  -1   92.75   10.17
   2   5  -1   80.54    5.49
  -2  -5   1   62.14    4.82
  -2  -5   1   87.31    9.99
   2   5  -1   66.97    4.69
  -1  -5   1  324.77   21.54
   1   5  -1  322.35   20.92
  -1  -5   1  328.96   19.41
   1   5  -1  337.38   16.80
   1   5  -1  328.63   21.40
   1   5  -1  335.43   16.75
   0   5  -1 1009.07   53.86
   0  -5   1 1174.15   54.97
   0   5  -1 1039.39   51.04
   0  -5   1 1049.46   47.84
   0   5  -1 1127.89   47.96
   0   5  -1 1110.10   48.61
  -1   5  -1    5.83    5.79
  -1   5  -1   17.61    6.07
  -1   5  -1    1.32    2.10
   1  -5   1    9.02    4.69
   1  -5   1   14.11    6.04
  -1   5  -1   16.21    5.68
  -2   5  -1   29.37    8.52
  -2   5  -1   28.83    7.86
  -2   5  -1   27.44    7.80
   2  -5   1   31.95    5.87
   3  -5   1  323.93   16.82
  -3   5  -1  322.32   23.41
  -3   5  -1  286.31   22.17
  -3   5  -1  335.12   23.27
   3  -5   1  320.46   20.91
  -4   5  -1  184.59   17.54
   4  -5   1  198.01   11.11
  -4   5  -1  165.22   19.04
  -4   5  -1  224.01   19.63
   4  -5   1  199.81   15.28
  -5   5  -1   -1.47    5.73
  -5   5  -1   -0.61    6.83
  -5   5  -1   11.79    9.74
  -6   5  -1   11.61    7.72
  -6   5  -1    9.80    8.38
  -6   5  -1   -4.91    8.51
  -7   5  -1   57.50   15.42
  -7   5  -1   73.73   17.08
  -8   5  -1   -6.33   11.03
  -8   5  -1   19.56   11.61
  -9   5  -1  128.00   23.83
 -11  -4   1    4.96   11.37
 -10  -4   1   19.50   11.80
 -10  -4   1   15.38   11.10
  -9  -4   1    8.31    8.52
  -9  -4   1   -1.48    8.28
  -8  -4   1   39.29   10.76
  -8  -4   1   72.34   13.61
  -7  -4   1  694.97   37.38
  -7  -4   1  727.29   36.88
  -7  -4   1  626.58   37.51
  -6  -4   1   36.63    8.57
  -6  -4   1   35.15    8.92
  -6  -4   1   41.66    7.28
  -6  -4   1   54.89    7.61
  -5  -4   1   97.66   10.12
  -5  -4   1  138.25   13.52
  -5  -4   1  111.23    8.84
  -5  -4   1  124.41   11.21
  -4  -4   1 1298.13   59.24
  -4  -4   1 1341.34   62.41
  -4  -4   1 1326.09   53.62
   4   4  -1 1362.88   57.84
  -4  -4   1 1326.35   57.80
  -3  -4   1  810.42   39.54
  -3  -4   1  733.24   37.20
  -3  -4   1  798.34   34.31
   3   4  -1  788.09   34.30
   3   4  -1  797.61   38.16
   2   4  -1 4987.77  219.75
  -2  -4   1 5237.56  213.68
   2   4  -1 5329.13  234.06
  -2  -4   1 5845.55  218.81
  -2  -4   1 5539.97  234.81
   2   4  -1 5446.95  218.38
   1   4  -1   24.09    3.63
  -1  -4   1   18.85    5.35
   1   4  -1   14.02    5.34
   1   4  -1   17.74    5.32
  -1  -4   1   21.24    5.80
  -1  -4   1   19.63    3.30
   1   4  -1   20.92    3.49
   0   4  -1   10.65    4.90
   0   4  -1   24.98    4.71
   0  -4   1   20.78    5.15
   0   4  -1   19.28    4.33
   0  -4   1   23.77    6.26
   0   4  -1   16.89    6.01
  -1   4  -1   93.39   10.72
  -1   4  -1  107.73   10.09
   1  -4   1  118.75   11.54
  -1   4  -1  116.10   10.11
   1  -4   1  105.13    8.68
  -1   4  -1   98.58   10.84
   2  -4   1   59.25    6.38
  -2   4  -1   58.27    9.34
  -2   4  -1   53.80    9.43
  -2   4  -1   68.86    6.65
  -2   4  -1   55.51    9.21
   3  -4   1  668.62   34.04
   3  -4   1  662.42   29.01
  -3   4  -1  641.78   35.49
  -3   4  -1  628.14   35.81
  -3   4  -1  683.66   28.94
  -3   4  -1  638.52   36.23
  -4   4  -1   56.21    5.38
   4  -4   1   47.01    4.97
  -4   4  -1   58.71   11.94
   4  -4   1   52.79    7.19
  -4   4  -1   51.98   11.27
  -4   4  -1   51.55    9.55
   5  -4   1   61.24    4.54
  -5   4  -1   60.12   13.20
  -5   4  -1   57.19   10.88
  -5   4  -1   52.97   12.55
  -6   4  -1   69.47   15.08
  -6   4  -1   67.51   12.46
  -6   4  -1   74.64   15.10
  -7   4  -1   71.12   15.22
  -7   4  -1   64.61   15.30
  -8   4  -1   78.53   17.35
  -8   4  -1   53.66   15.59
  -9   4  -1   12.81   13.65
  -9   4  -1   16.00   13.27
 -10   4  -1  174.77   28.03
 -11  -3   1   20.58   14.03
 -11  -3   1    8.47   12.43
 -10  -3   1    7.99    9.46
 -10  -3   1   10.45   10.80
  -9  -3   1   -6.49    8.02
  -9  -3   1    5.80    8.54
  -9  -3   1   -3.03    6.84
  -8  -3   1    8.07    8.65
  -8  -3   1    3.81    6.70
  -7  -3   1   -2.34    4.42
  -7  -3   1    2.91    6.40
  -7  -3   1   -6.62    5.94
  -6  -3   1   21.51    7.97
  -6  -3   1   16.52    6.98
  -6  -3   1   20.68    6.39
  -6  -3   1   25.30    5.90
  -5  -3   1   -5.72    3.87
  -5  -3   1   -1.88    3.35
  -5  -3   1    0.50    3.05
  -5  -3   1    0.96    4.74
  -4  -3   1   40.87    6.52
  -4  -3   1   36.30    4.91
  -4  -3   1   38.95    7.46
   4   3  -1   39.80    6.35
  -4  -3   1   39.49    5.82
   3   3  -1  228.46   12.83
  -3  -3   1  209.41   12.71
   3   3  -1  229.93   12.75
  -3  -3   1  227.26   10.74
  -3  -3   1  221.68   14.57
  -3  -3   1  222.47   14.01
   2   3  -1  154.39   10.78
   2   3  -1  156.34    8.79
  -2  -3   1  147.51   11.20
  -2  -3   1  168.05    8.80
  -2  -3   1  159.42   11.33
  -1  -3   1  683.46   30.28
   1   3  -1  654.68   27.34
   1   3  -1  682.96   28.72
   1   3  -1  652.98   32.67
   1   3  -1  666.64   31.35
  -1  -3   1  685.43   28.54
  -1  -3   1  678.99   31.37
  -1  -3   1  583.98   32.41
   0   3  -1 1784.23   77.54
   0   3  -1 1853.89   74.28
   0  -3   1 1813.97   74.56
   0   3  -1 1909.76   74.67
   0  -3   1 1762.24   77.37
   0   3  -1 1870.74   76.67
   0  -3   1 1974.82   83.30
   0  -3   1 1819.72   76.50
   0   3  -1 1736.99   82.65
  -1   3  -1   88.07    8.91
   1  -3   1   65.88    7.81
  -1   3  -1   72.53    7.62
   1  -3   1   66.97    6.37
  -1   3  -1   67.35    8.43
  -1   3  -1   78.53    6.62
  -1   3  -1   80.03    7.84
  -2   3  -1  125.62   11.10
  -2   3  -1  144.93   12.24
  -2   3  -1  128.95   11.42
   2  -3   1  140.62    8.74
  -2   3  -1  152.11    9.08
  -2   3  -1  143.88   12.78
   2  -3   1  151.95   11.25
  -3   3  -1  108.77    7.41
  -3   3  -1  104.00   12.14
  -3   3  -1   95.58   11.21
   3  -3   1   98.93    6.96
  -3   3  -1  112.72   11.14
   3  -3   1  104.89    8.69
  -4   3  -1  517.03   31.00
  -4   3  -1  536.21   30.61
   4  -3   1  541.47   23.74
  -4   3  -1  570.55   23.96
  -4   3  -1  539.77   32.41
   4  -3   1  543.27   26.25
  -5   3  -1 1323.37   70.08
  -5   3  -1 1381.58   69.41
  -5   3  -1 1459.56   68.90
  -5   3  -1 1528.14   57.82
   5  -3   1 1417.09   57.46
  -6   3  -1   64.05   13.99
  -6   3  -1   51.84   12.52
  -6   3  -1   81.19   11.91
  -7   3  -1  163.21   20.46
  -7   3  -1  247.24   25.67
  -8   3  -1   73.13   17.42
  -8   3  -1   64.30   16.29
  -9   3  -1   24.26   13.64
  -9   3  -1    7.42   11.39
 -10   3  -1    1.35   13.08
 -11  -2   1   44.04   16.93
 -11  -2   1   57.93   17.39
 -10  -2   1    2.17   10.64
 -10  -2   1   11.41   10.60
  -9  -2   1   48.15   13.54
  -9  -2   1   74.33   16.01
  -8  -2   1   43.38    9.89
  -8  -2   1   46.77   12.73
  -8  -2   1   49.88   12.72
  -7  -2   1   15.48    8.93
  -7  -2   1   29.36   10.27
  -7  -2   1   18.57    6.04
  -7  -2   1    8.71    6.21
  -6  -2   1  642.07   36.50
  -6  -2   1  647.45   32.82
  -6  -2   1  673.08   33.23
  -5  -2   1    1.90    3.33
  -5  -2   1    6.32    5.41
  -5  -2   1    8.93    4.97
  -5  -2   1    9.52    4.77
   4   2  -1   59.77    8.15
  -4  -2   1   67.34    7.24
  -4  -2   1   48.59    7.68
  -4  -2   1   57.26    7.45
  -4  -2   1   57.30    6.05
  -3  -2   1   57.20    5.38
   3   2  -1   44.95    3.65
  -3  -2   1   52.22    6.78
   3   2  -1   50.34    6.25
  -3  -2   1   45.89    6.23
   3   2  -1   52.57    4.97
  -3  -2   1   52.76    5.58
  -2  -2   1  466.91   19.59
  -2  -2   1  456.19   21.47
   2   2  -1  471.35   22.62
  -2  -2   1  481.93   22.41
  -2  -2   1  445.94   22.93
   2   2  -1  481.13   21.53
   2   2  -1  452.59   19.43
   1   2  -1 4052.41  169.26
   1   2  -1 4250.00  170.16
  -1  -2   1 4239.07  181.08
  -1  -2   1 4266.81  170.34
   1   2  -1 4192.75  181.03
  -1  -2   1 4209.11  169.24
  -1  -2   1 4110.88  164.62
   1   2  -1 4108.91  166.92
   1   2  -1 4327.52  164.74
   0  -2   1 1368.94   58.90
   0  -2   1 1374.87   57.02
   0   2  -1 1388.83   59.04
   0  -2   1 1463.93   63.34
   0   2  -1 1455.60   57.11
   0   2  -1 1404.38   58.69
   0  -2   1 1391.39   58.67
  -1   2  -1 5062.77  206.50
   1  -2   1 5216.36  211.67
  -1   2  -1 5241.27  211.95
  -1   2  -1 5451.09  214.08
  -1   2  -1 5348.08  204.77
   1  -2   1 5213.55  204.92
   1  -2   1 5573.08  226.54
  -1   2  -1 5022.62  226.54
   2  -2   1 2512.51  107.81
  -2   2  -1 2421.55  108.84
   2  -2   1 2438.26  107.81
  -2   2  -1 2442.05  104.26
  -2   2  -1 2474.10  101.06
  -2   2  -1 2481.61  103.11
   2  -2   1 2419.30   97.38
  -2   2  -1 2554.00   97.36
   3  -2   1 3078.48  119.90
  -3   2  -1 3239.30  119.92
   3  -2   1 3226.66  131.84
   3  -2   1 2947.45  131.47
  -3   2  -1 2990.05  133.96
  -3   2  -1 2862.87  127.13
  -3   2  -1 2960.71  129.74
   4  -2   1  380.89   17.68
  -4   2  -1  382.03   24.95
  -4   2  -1  389.80   17.91
  -4   2  -1  367.00   21.78
  -4   2  -1  374.33   23.62
   5  -2   1   22.44    3.84
  -5   2  -1   15.57    8.15
  -5   2  -1   18.43    5.82
  -5   2  -1   21.33    4.50
  -5   2  -1   27.35    8.79
  -6   2  -1   84.57   15.48
  -6   2  -1   72.18    6.69
  -6   2  -1   78.05   10.63
  -6   2  -1   69.28   13.35
  -7   2  -1   82.63   14.89
  -7   2  -1   74.98   15.47
  -8   2  -1    5.45    8.70
  -8   2  -1   -3.67    8.14
  -9   2  -1   78.12   17.54
  -9   2  -1   63.83   17.23
 -10   2  -1   65.24   18.98
 -10   2  -1   26.77   14.52
 -11  -1   1   -2.26   12.00
 -11  -1   1    7.09   12.13
 -10  -1   1   75.35   16.97
 -10  -1   1  114.53   21.69
  -9  -1   1   85.73   16.96
  -9  -1   1  124.29   20.45
  -8  -1   1   83.81   16.16
  -8  -1   1   63.44    9.80
  -8  -1   1   51.47   13.27
  -7  -1   1  422.94   30.16
  -7  -1   1  448.73   25.41
  -7  -1   1  439.76   29.98
  -7  -1   1  438.06   24.29
  -6  -1   1    1.87    4.64
  -6  -1   1    3.74    4.13
  -6  -1   1   -7.16    5.47
  -6  -1   1    1.50    6.20
  -5  -1   1    4.22    5.47
  -5  -1   1    7.62    3.75
  -5  -1   1    7.01    4.56
  -4  -1   1  745.21   33.97
   4   1  -1  666.48   32.94
  -4  -1   1  694.71   33.41
  -4  -1   1  708.65   32.10
  -4  -1   1  737.42   36.04
   3   1  -1 2015.42   83.78
  -3  -1   1 1931.99   79.74
  -3  -1   1 1938.78   79.11
   3   1  -1 2000.47   79.31
  -3  -1   1 1871.29   83.34
  -3  -1   1 2056.27   85.85
   3   1  -1 1880.66   79.44
   2   1  -1  366.82   17.38
   2   1  -1  363.86   18.26
  -2  -1   1  374.52   18.05
  -2  -1   1  377.66   18.55
   2   1  -1  358.93   16.78
   2   1  -1  334.39   17.01
  -2  -1   1  373.18   17.50
  -2  -1   1  354.59   16.95
  -1  -1   1  415.93   22.35
  -1  -1   1  508.64   21.36
  -1  -1   1  484.56   19.99
   1   1  -1  482.61   21.31
  -1  -1   1  481.93   20.99
   1   1  -1  492.61   20.12
   1   1  -1  496.86   21.05
   1   1  -1  484.52   22.58
   0   1  -1    8.18    1.96
   0  -1   1   13.45    2.33
   0   1  -1    7.68    1.90
   0  -1   1    9.40    1.91
   0  -1   1    8.86    1.96
   0  -1   1    6.46    1.70
   0   1  -1    9.05    1.83
   1  -1   1   49.06    4.85
  -1   1  -1   47.68    4.77
  -1   1  -1   36.90    4.62
  -1   1  -1   48.64    4.12
   1  -1   1   46.56    4.94
   1  -1   1   47.45    4.26
   1  -1   1   46.42    4.10
  -1   1  -1   44.18    4.26
  -2   1  -1  303.77   16.94
  -2   1  -1  326.15   17.36
   2  -1   1  329.71   14.93
  -2   1  -1  331.16   14.79
  -2   1  -1  319.65   17.62
   2  -1   1  316.34   17.18
  -2   1  -1  307.68   16.09
   2  -1   1  305.89   14.75
   2  -1   1  315.70   14.61
  -3   1  -1   95.56    7.30
  -3   1  -1  103.40    7.11
  -3   1  -1  101.94   10.60
  -3   1  -1   80.96    9.13
   3  -1   1   87.17    6.36
  -3   1  -1   96.00    6.84
  -3   1  -1   77.86    9.00
   4  -1   1  705.90   30.97
  -4   1  -1  676.84   35.90
  -4   1  -1  719.48   34.49
  -4   1  -1  777.71   31.50
  -4   1  -1  729.58   34.13
  -4   1  -1  670.02   37.20
   5  -1   1 1175.21   49.35
  -5   1  -1 1180.26   54.56
  -5   1  -1 1190.99   58.76
  -5   1  -1 1161.31   56.46
  -5   1  -1 1185.94   55.23
  -6   1  -1  719.01   37.30
  -6   1  -1  732.11   32.83
  -6   1  -1  749.27   40.91
  -6   1  -1  693.79   41.81
  -6   1  -1  730.35   36.56
  -7   1  -1    2.73    4.48
  -7   1  -1    5.58    7.87
  -7   1  -1    4.21    4.31
  -7   1  -1   -3.32    6.68
  -8   1  -1   10.13    9.89
  -8   1  -1   12.51    9.47
  -9   1  -1  170.94   22.38
  -9   1  -1  197.05   25.47
 -10   1  -1  219.51   29.60
 -10   1  -1  240.97   28.68
 -11   1  -1   22.17   15.15
 -11   0   1    5.58   13.04
 -11   0   1   -7.70   11.34
 -10   0   1    3.65   10.67
 -10   0   1    1.93   11.36
  -9   0   1   69.21   16.01
  -9   0   1   41.16   13.66
  -8   0   1   20.35    9.51
  -8   0   1    6.89    9.27
  -7   0   1    5.16    8.00
  -7   0   1    0.90    7.42
  -7   0   1   -0.54    4.47
  -7   0   1    0.22    4.99
  -6   0   1   86.14   14.04
  -6   0   1   71.36   12.69
  -6   0   1   79.31    9.04
  -6   0   1   86.48    8.49
  -5   0   1    1.98    5.50
  -5   0   1    0.34    3.16
   5   0  -1   -5.10    3.30
  -5   0   1   -0.97    3.26
  -5   0   1    0.74    5.38
  -4   0   1  597.70   26.73
  -4   0   1  562.27   31.00
  -4   0   1  584.55   29.12
  -4   0   1  616.33   26.77
  -4   0   1  632.51   30.82
  -4   0   1  606.00   32.19
   4   0  -1  604.83   30.14
   3   0  -1 1178.68   53.38
  -3   0   1 1184.74   48.06
  -3   0   1 1100.35   52.09
   3   0  -1 1204.58   48.15
  -3   0   1 1216.10   53.58
  -3   0   1 1147.30   52.64
  -3   0   1 1171.83   47.95
   3   0  -1 1148.35   50.56
  -3   0   1 1233.71   51.20
  -2   0   1  267.82   13.99
  -2   0   1  274.98   15.61
   2   0  -1  250.66   14.21
   2   0  -1  271.86   13.40
  -2   0   1  274.59   14.81
   2   0  -1  279.28   12.82
  -2   0   1  267.86   12.76
   2   0  -1  271.80   15.37
   1   0  -1  285.20   13.59
   1   0  -1  280.30   12.82
  -1   0   1  266.12   12.06
  -1   0   1  275.78   13.54
  -1   0   1  282.52   12.83
   1   0  -1  282.89   12.06
   1   0  -1  272.56   13.34
  -1   0   1  273.64   13.42
   1   0   1   77.91    4.75
   1   0   1   62.39    5.05
  -1   0  -1   71.78    4.67
  -1   0  -1   74.73    5.29
  -1   0  -1   68.07    4.76
  -2   0  -1 2212.56   85.05
  -2   0  -1 2216.03   89.70
   2   0   1 2067.45   84.91
  -2   0  -1 2088.66   88.25
  -3   0  -1  525.97   27.23
  -3   0  -1  561.32   27.98
  -3   0  -1  580.71   27.33
  -3   0  -1  572.35   24.92
   3   0   1  548.31   24.66
  -3   0  -1  548.40   28.33
  -4   0  -1  827.77   37.98
  -4   0  -1  824.24   42.09
   4   0   1  855.90   36.96
  -4   0  -1  884.98   40.65
  -4   0  -1  828.85   41.09
  -4   0  -1  895.56   38.45
  -5   0  -1  216.75   17.65
  -5   0  -1  221.95   12.59
  -5   0  -1  214.75   12.07
  -5   0  -1  193.85   16.46
  -5   0  -1  206.14   13.32
  -6   0  -1   13.56    8.32
  -6   0  -1   17.99    4.98
  -6   0  -1   17.48    8.61
  -6   0  -1   11.66    4.03
  -6   0  -1   11.89    5.05
  -7   0  -1   22.68    9.53
  -7   0  -1   14.71    5.87
  -7   0  -1   24.80   10.29
  -7   0  -1   15.04    5.26
  -8   0  -1    4.90    8.94
  -8   0  -1   -5.50    7.28
  -9   0  -1    9.40   10.77
  -9   0  -1    5.53    9.44
 -10   0  -1   22.92   13.06
 -10   0  -1   52.83   17.07
 -11   0  -1   22.86   14.19
 -11   0  -1   42.38   17.51
 -10   1   1   -4.90    9.69
 -10   1   1    9.89   11.89
  -9   1   1    4.95    9.74
  -9   1   1   -7.22    8.81
  -8   1   1   -5.97    7.16
  -8   1   1    4.32    9.49
  -7   1   1  376.95   24.14
  -7   1   1  374.33   29.02
  -7   1   1  375.38   27.85
  -6   1   1  538.31   35.89
  -6   1   1  627.43   26.97
  -6   1   1  578.92   32.23
  -6   1   1  621.01   27.00
  -5   1   1  932.63   37.41
  -5   1   1  877.82   43.50
  -5   1   1  897.94   37.27
   5  -1  -1  877.04   44.10
  -5   1   1  824.42   46.07
  -4   1   1   -3.27    4.43
  -4   1   1    5.99    3.68
  -4   1   1    4.28    5.12
  -4   1   1    2.85    2.38
   4  -1  -1    4.69    4.23
  -4   1   1   -1.02    2.04
  -3   1   1  255.55   11.31
  -3   1   1  257.35   16.22
  -3   1   1  251.51   11.26
   3  -1  -1  227.67   12.88
   3  -1  -1  264.69   13.49
  -3   1   1  257.06   16.88
  -3   1   1  243.24   16.15
  -3   1   1  246.22   14.52
   3  -1  -1  231.17   15.28
   2  -1  -1 3924.74  153.86
  -2   1   1 3716.36  160.47
   2  -1  -1 3860.58  151.47
  -2   1   1 3631.49  146.75
   2  -1  -1 3694.17  160.05
  -2   1   1 3689.68  147.40
  -2   1   1 3832.78  148.07
  -2   1   1 3482.21  150.90
   2  -1  -1 3553.19  147.66
   2  -1  -1 3771.54  160.46
  -2   1   1 3740.57  153.59
   1  -1  -1  648.37   27.01
   1  -1  -1  682.68   29.08
  -1   1   1  669.55   30.39
   1  -1  -1  652.42   28.54
  -1   1   1  654.74   29.56
   1  -1  -1  632.48   30.19
  -1   1   1  679.11   28.65
  -1   1   1  643.81   27.13
   1  -1  -1  672.98   29.64
  -1   1   1  638.83   28.82
   0  -1  -1  971.80   40.19
   0   1   1  988.73   40.14
   0   1   1  964.49   40.89
   0  -1  -1 1004.96   40.89
   0   1   1  975.70   39.71
   0  -1  -1 1038.83   41.57
  -1  -1  -1    9.41    1.80
   1   1   1    3.44    1.45
  -1  -1  -1   10.06    2.23
  -1  -1  -1    8.98    1.96
   1   1   1    6.22    2.14
  -2  -1  -1 1282.90   52.27
   2   1   1 1216.92   52.06
  -2  -1  -1 1327.34   54.16
  -3  -1  -1  262.92   15.09
  -3  -1  -1  266.11   13.83
  -3  -1  -1  230.20   15.04
   3   1   1  240.03   13.51
  -4  -1  -1  508.32   24.76
  -4  -1  -1  515.65   27.69
  -4  -1  -1  506.33   25.98
   4   1   1  502.66   24.42
  -5  -1  -1  402.26   24.87
  -5  -1  -1  424.37   25.87
  -5  -1  -1  434.50   22.26
  -5  -1  -1  404.84   18.93
  -6  -1  -1   79.58    9.48
  -6  -1  -1   98.11   13.83
  -6  -1  -1   82.78   12.49
  -6  -1  -1   82.80    6.66
  -7  -1  -1  219.82   14.19
  -7  -1  -1  236.44   16.42
  -7  -1  -1  252.92   21.00
  -7  -1  -1  259.25   23.52
  -8  -1  -1   92.99    9.58
  -8  -1  -1   92.03   16.31
  -8  -1  -1   89.01   11.23
  -8  -1  -1   95.89   17.18
  -9  -1  -1   36.56   13.23
  -9  -1  -1   30.98   12.85
 -10  -1  -1   53.47   15.72
 -10  -1  -1   80.42   17.68
 -11  -1  -1   73.65   19.04
 -11  -1  -1  115.25   23.16
 -10   2   1    6.19   12.13
 -10   2   1   14.07   13.59
  -9   2   1   34.54   13.88
  -9   2   1   28.71   12.97
  -8   2   1   90.61   18.63
  -8   2   1  123.66   19.39
  -7   2   1   78.25   15.51
  -7   2   1  147.82   18.74
  -6   2   1  177.09   20.00
  -6   2   1  114.98   15.74
  -6   2   1  139.00   13.16
   5  -2  -1   93.44   12.80
  -5   2   1  125.15   15.62
  -5   2   1  110.85   11.33
  -5   2   1  119.42   14.42
  -4   2   1   40.45    9.29
  -4   2   1   49.73    7.29
  -4   2   1   40.45    8.47
   4  -2  -1   44.21    4.98
   4  -2  -1   39.52    8.19
  -3   2   1  207.75   15.41
  -3   2   1  215.29   13.93
   3  -2  -1  222.90   12.94
   3  -2  -1  204.52   13.05
  -3   2   1  223.24   15.64
   3  -2  -1  208.16   14.93
  -3   2   1  179.21   15.09
  -2   2   1  116.54    9.43
  -2   2   1   89.66    9.45
   2  -2  -1  121.02    9.68
   2  -2  -1  136.02    9.82
   2  -2  -1  155.94   11.32
  -2   2   1  124.90   10.67
  -2   2   1  127.03   10.59
   2  -2  -1  117.26    9.00
   1  -2  -1  472.54   22.64
   1  -2  -1  476.46   22.79
   1  -2  -1  457.15   19.02
  -1   2   1  442.13   22.50
   1  -2  -1  461.55   23.12
  -1   2   1  402.34   22.08
  -1   2   1  459.85   22.15
   1  -2  -1  457.28   18.95
   1  -2  -1  461.17   22.17
   1  -2  -1  469.17   23.66
   0   2   1  398.93   17.87
   0  -2  -1  399.90   17.90
   0   2   1  392.74   17.12
   0  -2  -1  404.99   19.88
   0   2   1  377.95   18.41
   0  -2  -1  383.87   17.18
   0  -2  -1  404.67   18.66
   0   2   1  320.47   17.28
   0  -2  -1  408.13   17.94
  -1  -2  -1   68.09    4.06
   1   2   1   64.81    3.89
   1   2   1   69.69    5.78
  -1  -2  -1   47.82    5.09
  -1  -2  -1   68.89    5.58
  -1  -2  -1   63.50    4.57
  -1  -2  -1   58.21    5.61
   1   2   1   71.60    5.94
   1   2   1   67.61    4.67
  -2  -2  -1  145.39    9.94
  -2  -2  -1  149.51   10.40
  -2  -2  -1  148.63    8.32
   2   2   1  149.74    9.89
  -2  -2  -1  163.75    8.67
  -3  -2  -1 1367.15   58.31
  -3  -2  -1 1376.69   57.86
   3   2   1 1319.22   56.67
  -3  -2  -1 1331.13   57.02
  -4  -2  -1   70.51    7.91
  -4  -2  -1   62.49    8.20
  -4  -2  -1   78.00    9.00
  -4  -2  -1   71.73    7.63
  -5  -2  -1  318.88   21.53
  -5  -2  -1  360.06   20.25
  -5  -2  -1  347.65   20.44
  -6  -2  -1   36.24    3.90
  -6  -2  -1   46.22    8.38
  -6  -2  -1   42.02    9.59
  -7  -2  -1    9.02    8.40
  -7  -2  -1    8.36    3.51
  -7  -2  -1    9.02    7.74
  -7  -2  -1   13.45    6.72
  -8  -2  -1  228.83   17.38
  -8  -2  -1  190.62   13.63
  -8  -2  -1  241.22   23.78
  -8  -2  -1  213.55   21.95
  -9  -2  -1   50.60   13.58
  -9  -2  -1   70.25   16.00
 -10  -2  -1   29.92   13.37
 -10  -2  -1   18.43   12.06
 -11  -2  -1   -9.22    9.76
 -11  -2  -1    8.92   13.29
 -10   3   1   14.09   12.97
 -10   3   1   19.68   14.59
  -9   3   1   67.23   17.02
  -9   3   1   43.59   15.77
  -8   3   1   33.86   13.40
  -8   3   1   36.00   13.50
  -7   3   1   -2.34    7.70
  -7   3   1   -3.60    7.56
  -6   3   1   13.25    9.17
  -6   3   1    9.43    8.95
   5  -3  -1 2646.56  115.23
  -5   3   1 2557.97  119.36
  -5   3   1 2549.88  116.62
   5  -3  -1 2803.64  115.68
   4  -3  -1  318.91   21.06
  -4   3   1  292.97   21.08
   4  -3  -1  309.10   17.68
  -4   3   1  274.87   21.30
  -3   3   1   93.22   11.72
   3  -3  -1   85.00   10.53
  -3   3   1   66.80    9.92
   3  -3  -1   92.47    8.81
   2  -3  -1   16.11    4.59
   2  -3  -1   26.00    2.55
  -2   3   1   21.69    6.40
  -2   3   1   21.63    6.11
   2  -3  -1   12.06    4.98
   2  -3  -1   23.46    5.44
   2  -3  -1   22.00    2.19
  -2   3   1   31.48    6.76
  -2   3   1   21.79    5.74
   1  -3  -1  877.69   36.19
  -1   3   1  827.03   42.73
  -1   3   1  877.71   40.40
   1  -3  -1  902.67   39.62
  -1   3   1  808.28   40.22
  -1   3   1  909.66   39.72
   1  -3  -1  928.71   40.64
   1  -3  -1  877.90   36.35
   1  -3  -1  947.47   43.34
   0  -3  -1 3148.16  129.73
   0  -3  -1 3055.02  125.79
   0   3   1 2988.65  129.59
   0   3   1 3184.01  129.84
   0  -3  -1 3283.62  129.86
   0   3   1 3300.65  125.15
   0  -3  -1 3111.71  125.04
   0  -3  -1 3308.06  139.38
  -1  -3  -1   -1.21    2.52
   1   3   1    1.66    3.46
  -1  -3  -1    1.70    3.62
  -1  -3  -1   -2.85    2.77
  -1  -3  -1    4.19    3.74
  -1  -3  -1    3.12    3.43
   1   3   1   -0.82    2.36
  -1  -3  -1   -0.27    1.78
   1   3   1    3.31    1.86
  -2  -3  -1  276.56   16.16
  -2  -3  -1  293.84   16.69
   2   3   1  299.32   13.37
  -2  -3  -1  282.47   13.32
  -2  -3  -1  298.58   15.71
  -2  -3  -1  286.34   13.04
  -3  -3  -1   -3.93    3.15
  -3  -3  -1    1.23    2.22
  -3  -3  -1   -0.99    2.24
  -3  -3  -1    0.83    2.88
  -4  -3  -1  137.35   12.19
  -4  -3  -1  164.43   11.79
  -4  -3  -1  162.39   10.97
  -5  -3  -1    4.51    5.00
  -5  -3  -1    3.53    3.92
  -5  -3  -1    2.83    1.96
  -5  -3  -1   10.01    5.40
  -6  -3  -1  166.43   15.20
  -6  -3  -1  172.94   15.34
  -6  -3  -1  170.43    9.98
  -7  -3  -1   56.91    6.17
  -7  -3  -1   58.91   11.95
  -7  -3  -1   61.16   10.64
  -8  -3  -1    5.51    6.87
  -8  -3  -1   -3.22    7.14
  -8  -3  -1   -1.02    3.79
  -8  -3  -1   -0.66    7.30
  -9  -3  -1   37.68   10.55
  -9  -3  -1   37.84   12.22
  -9  -3  -1   52.11   13.53
 -10  -3  -1   56.86   15.31
 -10  -3  -1   51.57   15.12
 -11  -3  -1   -0.59   11.56
 -11  -3  -1    8.12   12.08
 -10   4   1   66.58   20.28
  -9   4   1   88.35   20.44
  -9   4   1   96.96   21.09
  -8   4   1   64.65   16.40
  -8   4   1   83.60   19.40
  -7   4   1  289.02   26.73
  -7   4   1  199.10   24.35
  -6   4   1    3.00    7.05
  -6   4   1    5.81    8.64
   5  -4  -1   80.37    8.61
  -5   4   1   69.52   13.83
   5  -4  -1   77.00   13.66
  -5   4   1   82.06   14.97
  -4   4   1  218.74   19.49
   4  -4  -1  242.12   15.99
   4  -4  -1  244.82   19.28
  -4   4   1  208.61   18.84
   3  -4  -1  111.64   12.78
   3  -4  -1  112.92   10.88
  -3   4   1  133.39   13.96
  -3   4   1   95.28   12.54
   2  -4  -1   36.89    6.87
   2  -4  -1   34.11    7.37
  -2   4   1   24.95    7.22
   2  -4  -1   43.47    7.91
   2  -4  -1   37.91    4.13
  -2   4   1   47.75    8.51
   2  -4  -1   43.53    3.91
  -2   4   1   42.89    8.23
  -1   4   1 1138.65   54.09
  -1   4   1 1278.85   50.21
   1  -4  -1 1299.75   54.81
   1  -4  -1 1280.38   58.69
   1  -4  -1 1152.93   52.97
   1  -4  -1 1188.96   49.74
  -1   4   1 1231.86   53.49
   1  -4  -1 1227.48   50.03
  -1   4   1 1105.23   54.65
   0  -4  -1  227.63   13.20
   0   4   1  222.40   13.17
   0   4   1  241.95   15.39
   0  -4  -1  227.64   15.75
   0  -4  -1  230.33   13.09
   0  -4  -1  214.65   13.33
   1   4   1  285.72   17.78
  -1  -4  -1  303.88   15.36
   1   4   1  313.67   15.56
  -1  -4  -1  318.03   18.92
   1   4   1  318.54   14.53
  -1  -4  -1  309.76   17.06
  -2  -4  -1    8.80    4.59
  -2  -4  -1   23.09    3.32
   2   4   1   24.88    5.87
  -2  -4  -1   17.58    4.96
   2   4   1   16.37    2.91
  -3  -4  -1   40.99    3.82
  -3  -4  -1   43.53    5.94
  -3  -4  -1   42.96    4.22
  -3  -4  -1   38.28    7.44
  -3  -4  -1   40.99    4.15
  -4  -4  -1   63.44    5.98
  -4  -4  -1   73.27    6.59
  -4  -4  -1   81.14    7.16
  -4  -4  -1   60.88    9.12
  -4  -4  -1   67.79    6.98
  -5  -4  -1   12.41    4.68
  -5  -4  -1   16.14    3.95
  -5  -4  -1    7.00    3.92
  -5  -4  -1   11.72    4.86
  -5  -4  -1    9.27    5.51
  -6  -4  -1   22.39    7.23
  -6  -4  -1   19.65    5.90
  -6  -4  -1   22.11    7.73
  -6  -4  -1   23.45    4.62
  -7  -4  -1   63.94    7.15
  -7  -4  -1   50.25   10.89
  -7  -4  -1   71.41   12.04
  -8  -4  -1  139.67   17.15
  -8  -4  -1  148.08   11.71
  -8  -4  -1  166.48   17.30
  -9  -4  -1    3.59    8.53
  -9  -4  -1    4.23    7.60
 -10  -4  -1  206.59   24.55
 -10  -4  -1  203.28   21.38
 -10  -4  -1  190.81   24.65
 -11  -4  -1   -4.45    9.71
  -9   5   1   -4.28   10.70
  -9   5   1   35.24   15.79
  -8   5   1   31.03   14.34
  -8   5   1   20.79   12.11
  -7   5   1    1.47    8.61
  -7   5   1   -8.46    8.94
  -6   5   1   25.74   11.29
  -6   5   1   39.60   12.17
   5  -5  -1   -3.54    5.29
  -5   5   1    5.34    7.42
  -5   5   1   -1.10    7.93
   4  -5  -1  110.63   12.28
   4  -5  -1  128.66   15.81
  -4   5   1  139.46   16.67
  -4   5   1  136.24   16.79
   3  -5  -1  265.17   18.46
  -3   5   1  267.76   20.57
   3  -5  -1  203.80   18.23
   3  -5  -1  274.82   12.27
  -3   5   1  232.79   19.72
   3  -5  -1  265.20   12.03
  -2   5   1   95.55   12.33
  -2   5   1  109.89   12.33
  -2   5   1  100.14   12.68
   2  -5  -1   88.53   10.79
   2  -5  -1  106.00    7.50
   2  -5  -1  111.54    7.97
   2  -5  -1   91.19   11.33
  -1   5   1   66.87    8.93
  -1   5   1   39.36    8.36
  -1   5   1   55.30    9.41
   1  -5  -1   49.35    8.02
   1  -5  -1   60.20    9.56
   1  -5  -1   48.15    6.12
   0  -5  -1  231.84   14.10
   0   5   1  158.70   12.37
   0   5   1  202.30   13.16
   0   5   1  204.37   15.58
   0  -5  -1  215.11   13.50
   0  -5  -1  245.89   17.00
  -1  -5  -1    9.49    5.09
  -1  -5  -1    0.99    3.18
  -1  -5  -1    2.52    4.24
   1   5   1    1.20    2.66
   1   5   1    4.49    2.38
   1   5   1    4.66    4.97
   1   5   1    7.08    3.55
   2   5   1  425.95   18.95
  -2  -5  -1  403.42   22.66
   2   5   1  384.54   23.54
  -2  -5  -1  435.62   24.58
  -2  -5  -1  404.43   18.91
  -3  -5  -1   17.64    5.38
  -3  -5  -1   20.04    3.08
  -3  -5  -1   29.72    7.15
  -4  -5  -1 1291.20   52.76
  -4  -5  -1 1283.12   58.87
  -4  -5  -1 1329.50   54.81
  -4  -5  -1 1303.22   54.33
  -4  -5  -1 1273.28   60.81
  -5  -5  -1  712.01   32.39
  -5  -5  -1  709.84   33.08
  -5  -5  -1  740.53   31.31
  -5  -5  -1  702.29   36.63
  -5  -5  -1  649.16   34.70
  -5  -5  -1  660.07   30.68
  -6  -5  -1    6.67    4.20
  -6  -5  -1    4.30    3.88
  -6  -5  -1    1.73    4.02
  -6  -5  -1    3.02    5.16
  -6  -5  -1   12.18    6.89
  -7  -5  -1  109.98   14.86
  -7  -5  -1  138.93   11.49
  -7  -5  -1  123.88   13.92
  -7  -5  -1  124.58   11.02
  -8  -5  -1   92.78   14.08
  -8  -5  -1  113.66   15.49
  -8  -5  -1  109.28   10.91
  -9  -5  -1   33.40   10.66
  -9  -5  -1   29.74   10.95
 -10  -5  -1   40.75   12.76
 -11  -5  -1   36.73   14.40
  -9   6   1    6.83   13.23
  -8   6   1    8.67   11.78
  -8   6   1    7.96    9.92
  -7   6   1  187.15   25.67
  -7   6   1  188.35   24.98
  -6   6   1    9.13    8.78
  -6   6   1    6.15   10.12
  -5   6   1  149.49   20.29
  -5   6   1  237.35   23.73
  -4   6   1   13.42    9.04
  -4   6   1    0.41    7.05
   4  -6  -1   17.55    8.23
   3  -6  -1   10.69    3.11
  -3   6   1    6.07    7.72
   3  -6  -1    7.15    5.61
   3  -6  -1    9.75    3.75
   3  -6  -1    4.03    6.13
  -3   6   1    6.02    6.40
  -2   6   1   16.01    8.38
  -2   6   1   10.28    6.44
   2  -6  -1   11.80    4.83
   2  -6  -1   10.59    6.12
  -1   6   1    4.89    5.35
  -1   6   1    0.07    4.16
   1  -6  -1   -1.22    3.83
  -1   6   1   -1.43    5.65
   1  -6  -1    5.63    4.85
   0   6   1  338.12   19.09
   0   6   1  341.29   18.86
   0  -6  -1  354.33   23.33
   0  -6  -1  330.14   19.38
   0  -6  -1  293.25   18.67
   0   6   1  334.41   19.90
   0   6   1  366.83   23.07
  -1  -6  -1  552.59   31.33
   1   6   1  548.49   24.47
   1   6   1  566.95   26.23
  -1  -6  -1  495.28   27.13
   1   6   1  495.46   29.47
   1   6   1  513.06   24.61
  -1  -6  -1  496.40   25.39
   2   6   1    4.87    5.24
  -2  -6  -1   -0.93    4.10
   2   6   1    4.69    3.10
  -2  -6  -1    2.25    2.92
  -2  -6  -1    6.27    5.13
  -3  -6  -1  788.13   32.48
   3   6   1  800.15   32.35
  -3  -6  -1  771.95   40.98
   3   6   1  733.31   40.09
  -3  -6  -1  765.25   38.96
  -4  -6  -1  103.13   13.01
  -4  -6  -1  111.39   11.55
  -4  -6  -1  106.20    6.36
  -5  -6  -1   20.21    3.57
  -5  -6  -1   20.49    3.58
  -5  -6  -1   24.25    4.53
  -5  -6  -1   22.82    8.17
  -5  -6  -1   32.18    7.20
  -5  -6  -1   19.88    3.89
  -6  -6  -1  223.75   13.14
  -6  -6  -1  242.60   13.95
  -6  -6  -1  231.36   14.65
  -6  -6  -1  253.88   17.37
  -6  -6  -1  244.35   15.53
  -6  -6  -1  187.94   19.31
  -7  -6  -1  350.57   21.34
  -7  -6  -1  302.21   20.56
  -7  -6  -1  310.34   24.07
  -7  -6  -1  310.76   18.03
  -8  -6  -1  135.69   17.77
  -8  -6  -1  138.01   15.22
  -9  -6  -1    1.83    8.72
 -10  -6  -1   42.74   12.81
 -11  -6  -1   27.09   13.70
  -8   7   1    8.96   13.03
  -8   7   1   42.12   16.63
  -7   7   1  152.82   24.35
  -6   7   1   77.41   16.65
  -6   7   1  158.45   22.34
  -5   7   1   -7.80    8.64
  -5   7   1   11.08    9.39
  -4   7   1    2.04    8.56
   4  -7  -1    5.13    6.54
  -4   7   1   19.35    9.22
   3  -7  -1  137.94   10.12
   3  -7  -1  139.69   15.70
  -3   7   1  156.12   18.12
  -3   7   1  119.37   17.66
   3  -7  -1  147.14   17.51
  -2   7   1    5.18    6.50
   2  -7  -1   15.77    7.20
   2  -7  -1   16.68    5.44
  -2   7   1    1.14    7.33
   1  -7  -1    0.40    4.64
  -1   7   1    7.51    6.63
   1  -7  -1    2.54    4.86
  -1   7   1   -7.86    4.42
   0   7   1  275.75   17.94
   0   7   1  307.92   18.10
   0  -7  -1  304.06   18.67
   0   7   1  266.13   21.09
   0  -7  -1  271.61   18.13
  -1  -7  -1    3.63    5.70
  -1  -7  -1    7.59    4.17
   1   7   1   -0.11    3.43
   1   7   1    8.02    3.71
   1   7   1    5.05    4.79
  -1  -7  -1    4.29    5.74
   1   7   1    1.55    5.67
  -2  -7  -1   -0.44    5.00
  -2  -7  -1    1.20    5.17
  -2  -7  -1    1.53    3.42
   2   7   1    6.19    6.27
   2   7   1    3.43    3.55
   3   7   1  786.32   43.76
  -3  -7  -1  853.36   35.09
   3   7   1  829.46   35.01
  -3  -7  -1  816.19   42.30
  -3  -7  -1  867.50   45.47
  -4  -7  -1  239.18   19.53
  -4  -7  -1  246.41   19.10
  -5  -7  -1  657.18   38.55
  -5  -7  -1  729.46   39.25
  -6  -7  -1   22.36    9.38
  -6  -7  -1   20.81    7.42
  -7  -7  -1   36.63   11.63
  -8  -7  -1  180.44   20.51
  -9  -7  -1   33.72   12.27
 -10  -7  -1   79.84   16.81
 -11  -7  -1   23.11   13.79
  -7   8   1    1.78   12.23
  -7   8   1   24.58   15.02
  -6   8   1  142.65   22.72
  -6   8   1  148.18   23.91
  -5   8   1   25.38   11.35
  -5   8   1   29.58   13.38
  -4   8   1  231.47   24.39
  -4   8   1  244.33   26.03
  -3   8   1   20.16    9.05
  -3   8   1   14.54   10.43
   3  -8  -1   18.22    8.94
   2  -8  -1  470.56   25.66
  -2   8   1  479.41   33.68
   2  -8  -1  529.48   31.82
   1  -8  -1   52.90    9.32
  -1   8   1   48.20   12.41
  -1   8   1   50.63    9.90
   1  -8  -1   47.39    9.72
   0  -8  -1  298.64   19.64
   0  -8  -1  263.04   18.57
   0   8   1  261.19   18.20
   0   8   1  290.27   23.23
   1   8   1    0.88    4.28
   1   8   1   -1.73    6.32
   1   8   1   14.56    6.25
  -1  -8  -1    8.29    5.02
   1   8   1    4.37    3.89
  -1  -8  -1    7.08    6.83
  -1  -8  -1    7.96    6.45
  -2  -8  -1   57.52    7.09
   2   8   1   51.54    7.24
   2   8   1   41.96   10.84
   2   8   1   40.81    3.78
  -2  -8  -1   30.83    9.70
  -2  -8  -1   37.42   10.13
   3   8   1   15.70    7.79
  -3  -8  -1    0.75    6.47
  -3  -8  -1    9.70    3.34
  -3  -8  -1   17.17    8.32
   3   8   1   14.24    3.77
  -4  -8  -1   62.93   11.75
  -4  -8  -1   42.81   10.60
  -5  -8  -1   -1.54    6.80
  -6  -8  -1   60.62   13.39
  -7  -8  -1   -1.32    7.57
  -8  -8  -1   -7.11    7.56
  -9  -8  -1   -6.14    7.95
 -10  -8  -1   84.68   17.65
 -11  -8  -1   10.74   11.97
  -7   9   1    9.54   14.18
  -6   9   1   -0.59   10.27
  -6   9   1   12.94   12.94
  -5   9   1    0.52   11.18
  -5   9   1   -7.22    8.57
  -4   9   1   17.15   12.08
  -4   9   1    9.59   10.06
  -3   9   1   69.66   15.88
  -3   9   1   71.20   15.04
   2  -9  -1  390.66   22.72
  -2   9   1  385.73   27.31
  -2   9   1  327.79   28.74
   1  -9  -1   42.03    9.51
   1  -9  -1   55.66   10.98
  -1   9   1   31.29    9.37
  -1   9   1   65.91   14.03
   0  -9  -1    1.90    5.19
   0   9   1   14.38    6.42
   0   9   1   10.44    8.33
   0  -9  -1   10.69    7.38
  -1  -9  -1  473.54   29.06
   1   9   1  414.71   31.39
  -1  -9  -1  509.89   27.21
   1   9   1  490.33   25.54
  -2  -9  -1    5.63    4.54
   2   9   1    4.81    5.17
  -2  -9  -1    1.28    6.82
  -2  -9  -1   -1.21    6.47
   2   9   1    5.46    8.20
  -3  -9  -1  302.17   22.72
   3   9   1  263.99   23.34
  -4  -9  -1  227.74   21.69
  -5  -9  -1  132.91   17.61
  -6  -9  -1   59.35   13.46
  -7  -9  -1   14.66    9.88
  -8  -9  -1   -8.41    7.09
  -9  -9  -1    2.93    8.82
 -10  -9  -1    4.92   10.97
 -11  -9  -1    4.25   12.53
  -6  10   1    8.41   14.23
  -6  10   1  -18.85   10.97
  -5  10   1   36.68   14.55
  -5  10   1   15.68   13.78
  -4  10   1   90.74   17.90
  -4  10   1   65.31   18.39
  -3  10   1   38.60   15.10
  -3  10   1   56.92   14.29
  -2  10   1  192.43   24.16
  -2  10   1  247.86   23.11
  -1  10   1  330.05   23.74
   1 -10  -1  275.94   21.51
  -1  10   1  329.82   29.91
   0  10   1  104.30   12.74
   0 -10  -1   66.37   12.51
   0  10   1   85.56   16.75
  -1 -10  -1   66.39   12.54
   1  10   1   75.12   15.57
  -2 -10  -1    8.61    7.83
   2  10   1   17.33    9.90
  -3 -10  -1   17.71    9.16
   3  10   1    7.90    8.05
  -4 -10  -1    3.66    7.70
   4  10   1    2.16    7.82
  -5 -10  -1  360.82   28.14
  -6 -10  -1    1.20    8.41
  -7 -10  -1   21.89   11.28
  -8 -10  -1   37.70   14.12
  -9 -10  -1  -14.92    8.64
 -10 -10  -1   17.11   13.22
 -11 -10  -1   13.02   14.22
  -5  11   1   22.24   13.71
  -5  11   1    7.55   14.53
  -4  11   1   71.28   19.29
  -4  11   1  131.13   21.55
  -3  11   1   35.25   10.55
  -3  11   1   30.85   14.15
  -2  11   1   37.09   11.97
  -2  11   1    6.82   11.31
   1 -11  -1   90.67   14.10
  -1  11   1  139.24   21.64
   0  11   1    3.90    9.69
   0 -11  -1   -0.80    7.57
   1  11   1   63.41   15.54
  -1 -11  -1   71.56   14.28
   2  11   1  150.89   20.98
  -2 -11  -1  125.43   17.54
  -3 -11  -1   30.95   11.66
   3  11   1   40.11   12.70
   4  11   1   -7.27    8.07
  -4 -11  -1   11.49    8.58
  -5 -11  -1   45.47   13.32
  -6 -11  -1  237.39   26.12
  -7 -11  -1   -3.66    9.42
  -8 -11  -1   12.48   11.55
  -9 -11  -1   21.82   13.63
 -10 -11  -1    8.82   13.06
  -4  12   1   85.14   21.70
  -3  12   1   69.23   18.61
  -2  12   1    5.97   11.95
  -1  12   1   -2.47    9.47
   0  12   1   22.01   12.05
   0 -12  -1   25.34   11.20
  -1 -12  -1   38.39   12.60
   1  12   1   44.09   13.92
  -2 -12  -1   11.23    9.99
   2  12   1    6.11    9.11
   3  12   1   57.93   15.17
  -3 -12  -1   63.05   14.47
  -4 -12  -1   -1.73    8.84
   4  12   1    3.16    9.17
  -5 -12  -1  135.53   20.66
  -6 -12  -1   36.11   13.65
  -7 -12  -1   -3.22    9.37
  -8 -12  -1   20.56   13.60
  -9 -12  -1    0.08   11.01
  -2  13   1  103.19   22.96
  -1  13   1   43.29   16.16
   0  13   1    8.96   11.16
   1  13   1    3.94    9.90
  -1 -13  -1   17.24   11.15
   2  13   1    8.01   10.86
  -2 -13  -1  -13.49    7.93
  -3 -13  -1   59.16   15.05
   3  13   1   36.64   14.72
  -4 -13  -1   56.43   15.76
   4  13   1   90.36   20.39
  -5 -13  -1   13.11   11.22
  -6 -13  -1   20.67   13.06
  -7 -13  -1    2.58   10.80
  -8 -13  -1    2.12   11.38
   0  14   1   17.43   13.47
   1  14   1   12.63   12.36
  -2 -14  -1   57.00   16.04
   2  14   1   43.59   16.61
  -3 -14  -1   17.36   12.23
   3  14   1   14.67   12.02
  -4 -14  -1   14.35   11.96
   4  14   1    6.19   11.43
  -5 -14  -1   20.09   13.33
  -6 -14  -1    9.42   12.30
  -7 -14  -1    2.46   11.95
  -2 -15  -1   -5.90   12.02
  -3 -15  -1    8.73   13.53
  -4 -15  -1   39.67   15.74
  -5 -15  -1   16.49   14.24
  -3 -15   2    9.01   14.14
  -6 -14   2    0.21   12.86
  -5 -14   2    0.42   12.64
  -4 -14   2    1.54   12.41
   3  14  -2   -0.08   11.37
  -3 -14   2  -13.33   10.64
  -2 -14   2   -7.95   10.79
   2  14  -2   -4.88   10.78
   1  14  -2   10.65   12.37
  -7 -13   2   -0.11   11.63
  -6 -13   2  -17.57    8.58
  -5 -13   2    4.75   11.54
  -4 -13   2   37.28   15.03
   3  13  -2  150.99   25.85
  -3 -13   2   90.81   18.46
  -2 -13   2   -7.20    9.07
   2  13  -2    9.67   11.96
   1  13  -2    5.59   12.24
  -1 -13   2    9.54   11.26
   0  13  -2   78.89   20.31
  -1  13  -2   15.18   13.37
  -9 -12   2    9.89   14.12
  -8 -12   2    2.17   12.52
  -7 -12   2    9.64   11.59
  -6 -12   2   28.57   13.52
  -5 -12   2  108.41   20.01
  -4 -12   2   -6.02    9.52
  -3 -12   2   24.55   11.93
   3  12  -2   22.73   12.91
  -2 -12   2   39.09   13.63
   2  12  -2   69.74   17.57
   1  12  -2   54.32   17.17
  -1 -12   2   63.68   15.41
   0 -12   2   76.51   15.72
   0  12  -2   49.61   15.98
  -1  12  -2   45.69   16.33
  -2  12  -2   33.56   16.05
  -3  12  -2   14.16   13.77
 -10 -11   2   25.20   14.84
  -9 -11   2    9.48   12.88
  -8 -11   2   -0.34   10.39
  -7 -11   2   -4.15    9.27
  -6 -11   2   34.95   13.10
  -5 -11   2    2.76    9.64
  -4 -11   2   22.85   11.84
   3  11  -2   13.26   10.21
  -3 -11   2   -1.62    8.44
  -2 -11   2  113.67   17.98
   2  11  -2  160.18   22.74
   1  11  -2   26.44   12.35
  -1 -11   2   19.44   10.57
   0  11  -2   69.05   16.72
   0 -11   2   72.99   15.07
  -1  11  -2  130.39   22.91
   1 -11   2   89.62   15.42
  -2  11  -2   95.26   20.29
  -3  11  -2    9.62    8.34
  -3  11  -2    8.30   12.50
  -4  11  -2   14.47   12.37
  -4  11  -2  -15.73    9.98
  -5  11  -2   11.95   13.25
 -10 -10   2   31.00   14.62
  -9 -10   2   24.07   13.25
  -8 -10   2   95.55   19.25
  -7 -10   2   -1.31    9.44
  -6 -10   2   -2.48    8.67
  -5 -10   2   13.78    9.91
  -4 -10   2  337.14   27.39
   3  10  -2    1.68    8.68
  -3 -10   2   10.34    9.07
  -2 -10   2    1.17    7.40
   2  10  -2   -3.76    7.40
   1  10  -2   -6.91    7.30
  -1 -10   2   -3.64    6.62
   0  10  -2  123.64   19.88
   0  10  -2  173.98   16.79
   0  10  -2  195.84   23.35
   0 -10   2  146.56   17.72
  -1  10  -2   12.24    8.54
   1 -10   2    6.69    7.97
  -1  10  -2   -4.92    8.10
  -1  10  -2   -2.11    8.76
  -2  10  -2   32.67   13.18
  -2  10  -2   65.32   16.53
  -2  10  -2   37.38   11.85
  -3  10  -2  254.22   28.64
  -3  10  -2  199.64   26.67
  -3  10  -2  238.55   25.21
  -4  10  -2   63.59   16.93
  -4  10  -2   69.40   18.25
  -4  10  -2   57.93   18.24
  -5  10  -2   32.47   15.07
  -5  10  -2   25.31   14.93
  -6  10  -2    3.73   13.27
 -11  -9   2   10.66   13.92
 -10  -9   2   83.73   19.79
  -9  -9   2    4.67   10.70
  -8  -9   2   34.39   13.86
  -7  -9   2   27.49   12.25
  -6  -9   2    3.76    8.86
  -5  -9   2    3.06    7.34
  -4  -9   2  191.26   21.13
   3   9  -2  176.87   21.18
  -3  -9   2  115.31   16.68
  -2  -9   2   31.01   10.56
   2   9  -2   28.10   10.01
   2   9  -2   61.99   13.90
   1   9  -2   26.78   10.24
   1   9  -2   44.67    8.40
   1   9  -2   48.76   12.36
  -1  -9   2   43.68   11.26
   0   9  -2   22.23   10.38
   0  -9   2   23.38    9.53
   0   9  -2   37.40   11.77
   0   9  -2   23.89    8.33
  -1   9  -2  125.49   16.03
  -1   9  -2  122.32   18.80
   1  -9   2  156.24   16.09
  -1   9  -2  177.44   21.01
  -2   9  -2   56.69   12.50
  -2   9  -2   65.49   14.77
   2  -9   2   67.72   11.93
  -2   9  -2   89.97   17.72
  -3   9  -2  185.38   23.85
  -3   9  -2  137.45   21.44
  -3   9  -2  176.01   21.73
  -4   9  -2    6.71   10.75
  -4   9  -2   16.39   12.53
  -4   9  -2   14.11   10.51
  -5   9  -2   73.30   19.57
  -5   9  -2   57.85   16.78
  -5   9  -2   94.77   20.43
  -6   9  -2    4.12   12.09
  -6   9  -2   14.06   13.98
 -11  -8   2   -0.29   12.03
 -10  -8   2   22.60   12.67
  -9  -8   2    2.65    9.96
  -8  -8   2   55.45   13.99
  -7  -8   2   55.59   13.86
  -6  -8   2   74.07   14.61
  -5  -8   2   41.64   11.53
  -4  -8   2   -7.11    6.28
  -3  -8   2  717.63   40.93
   3   8  -2  707.23   42.71
  -3  -8   2  810.65   45.34
   3   8  -2  725.52   42.89
   2   8  -2   66.44    7.05
  -2  -8   2   49.27   11.35
   2   8  -2   53.13    7.29
  -2  -8   2   34.33   10.75
   2   8  -2   61.23    7.19
   2   8  -2   73.31   13.24
   2   8  -2   54.89   12.56
   1   8  -2    8.06    7.48
  -1  -8   2   -2.27    6.31
   1   8  -2    5.28    4.63
   1   8  -2    9.15    7.83
   1   8  -2    3.91    5.01
   0   8  -2    5.64    7.85
   0   8  -2   12.72    8.60
   0   8  -2    3.38    5.34
   0  -8   2    3.09    6.90
  -1   8  -2  108.89   13.98
  -1   8  -2  113.38   17.34
  -1   8  -2   94.62   16.31
   1  -8   2   95.99   12.81
  -2   8  -2    9.82    9.72
  -2   8  -2   13.38    7.81
  -2   8  -2   -0.91    7.24
   2  -8   2   14.15    7.54
  -3   8  -2   37.95   11.19
  -3   8  -2   29.12   10.83
  -3   8  -2   23.26   10.93
   3  -8   2   20.42    7.43
  -4   8  -2  255.35   26.41
  -4   8  -2  274.67   28.21
  -4   8  -2  268.29   28.42
  -5   8  -2   -4.58    8.31
  -5   8  -2   -0.89    8.34
  -5   8  -2    7.23   10.95
  -6   8  -2   87.08   19.96
  -6   8  -2   49.61   17.03
  -6   8  -2   48.38   15.08
  -7   8  -2   42.28   17.15
  -7   8  -2   69.49   20.95
 -11  -7   2   -4.52   11.69
 -10  -7   2  -16.75    8.68
  -9  -7   2   -5.22    8.42
  -8  -7   2   85.35   16.12
  -7  -7   2   42.65   12.54
  -6  -7   2   76.67   14.03
  -5  -7   2  127.28    8.51
  -5  -7   2  133.32   15.98
  -5  -7   2  129.65   16.56
  -4  -7   2   23.95    8.93
  -4  -7   2   33.73    9.58
   4   7  -2   31.48    3.49
   4   7  -2   31.50    8.24
   3   7  -2    3.34    5.42
   3   7  -2    8.98    3.33
  -3  -7   2    8.45    7.09
  -3  -7   2   11.59    7.26
   3   7  -2    3.94    6.91
   2   7  -2  442.40   21.48
  -2  -7   2  374.45   25.84
   2   7  -2  376.24   27.05
   2   7  -2  432.38   20.42
   2   7  -2  410.21   27.68
  -2  -7   2  445.27   29.08
   1   7  -2   48.66    7.36
  -1  -7   2   37.65    9.56
   1   7  -2   49.36   11.43
   1   7  -2   46.46   10.18
   1   7  -2   65.64    7.94
   0   7  -2   60.18   11.87
   0   7  -2   46.09    8.29
   0   7  -2   51.65   11.45
   0  -7   2   53.19    9.80
   1  -7   2   -0.66    5.48
  -1   7  -2   -1.80    4.58
  -1   7  -2   -0.34    6.95
  -1   7  -2   -8.88    4.45
  -2   7  -2  491.65   30.17
   2  -7   2  470.72   26.35
  -2   7  -2  451.83   31.35
  -2   7  -2  459.80   32.34
  -3   7  -2  178.61   20.02
  -3   7  -2  203.50   22.19
  -3   7  -2  219.54   22.90
   3  -7   2  203.25   14.81
  -4   7  -2  296.29   25.68
  -4   7  -2  277.67   25.60
  -4   7  -2  330.66   27.12
  -5   7  -2   42.11   12.58
  -5   7  -2   19.46   10.82
  -5   7  -2   37.30   12.97
  -6   7  -2   84.44   18.34
  -6   7  -2   72.76   18.63
  -6   7  -2   84.84   17.56
  -7   7  -2   16.57   12.11
  -7   7  -2   11.57   13.50
  -8   7  -2   23.04   15.95
 -10  -6   2   75.30   15.87
  -9  -6   2   11.41    9.53
  -8  -6   2   -7.16    6.93
  -7  -6   2   32.21   10.74
  -7  -6   2   71.72   10.66
  -6  -6   2  560.79   29.51
  -6  -6   2  543.15   33.75
  -6  -6   2  614.70   34.90
  -5  -6   2  295.35   20.99
   5   6  -2  256.64   15.30
  -5  -6   2  253.07   15.29
  -5  -6   2  262.98   20.63
  -4  -6   2   79.69    6.66
  -4  -6   2   67.19   11.60
  -4  -6   2   77.23   11.16
   4   6  -2   83.69   10.27
   4   6  -2   84.42    7.05
   3   6  -2  775.27   33.29
  -3  -6   2  807.11   42.20
   3   6  -2  736.66   40.32
  -3  -6   2  728.01   32.67
  -3  -6   2  727.26   38.68
   2   6  -2   15.79    4.26
   2   6  -2    6.40    2.82
  -2  -6   2   11.73    3.31
   2   6  -2    2.62    4.58
  -2  -6   2    7.64    5.90
  -2  -6   2    5.37    5.53
   2   6  -2    7.21    5.86
   1   6  -2  236.58   14.25
  -1  -6   2  215.04   13.49
   1   6  -2  223.74   13.77
   1   6  -2  221.65   18.03
   1   6  -2  245.16   18.51
  -1  -6   2  221.83   18.37
  -1  -6   2  193.18   16.04
   0  -6   2  865.13   40.88
   0   6  -2  916.45   40.29
   0   6  -2  763.08   45.24
   0   6  -2  827.79   43.38
  -1   6  -2   16.05    7.95
   1  -6   2   21.43    6.80
  -2   6  -2  101.17   13.62
  -2   6  -2  111.25   14.89
   2  -6   2  101.23   10.88
  -2   6  -2  109.14   14.86
  -3   6  -2  267.92   22.81
  -3   6  -2  276.00   22.24
  -3   6  -2  278.07   23.88
   3  -6   2  299.68   17.45
   4  -6   2  228.03   14.40
  -4   6  -2  269.15   22.29
  -4   6  -2  198.75   22.25
  -4   6  -2  215.95   22.51
  -5   6  -2  220.43   24.82
  -5   6  -2  232.78   22.13
  -5   6  -2  236.43   24.77
  -6   6  -2   83.37   17.41
  -6   6  -2   59.38   15.53
  -6   6  -2   71.84   15.24
  -7   6  -2   27.52   11.31
  -7   6  -2   57.11   16.50
  -7   6  -2   34.15   14.99
  -8   6  -2    7.99   12.45
  -8   6  -2   19.28   12.16
  -9   6  -2   28.60   16.24
 -11  -5   2    7.83   12.36
 -10  -5   2  130.62   19.01
  -9  -5   2   77.89   15.06
  -9  -5   2   78.02   15.48
  -8  -5   2   61.37   12.68
  -8  -5   2   52.57   12.61
  -7  -5   2   -3.22    6.68
  -7  -5   2    5.23    6.94
  -6  -5   2   79.58   12.83
  -6  -5   2   98.11   11.99
  -6  -5   2  103.05   11.69
  -6  -5   2   95.42    8.25
   5   5  -2    1.57    4.10
  -5  -5   2    3.84    6.29
  -5  -5   2    3.78    4.82
  -5  -5   2    1.70    4.80
   4   5  -2   22.13    4.76
  -4  -5   2   19.42    7.05
  -4  -5   2   10.68    4.31
   4   5  -2   21.60    5.52
  -4  -5   2   19.29    6.64
   3   5  -2  159.42    9.96
  -3  -5   2  164.56    9.64
   3   5  -2  125.34   12.00
  -3  -5   2  159.46   13.99
  -3  -5   2  158.55   14.51
   2   5  -2   60.31    9.53
   2   5  -2   67.80    9.41
   2   5  -2   63.67    4.82
  -2  -5   2   80.09   10.34
   2   5  -2   59.68    6.24
   2   5  -2   56.66    4.65
  -2  -5   2   59.44    9.24
  -2  -5   2   64.43    5.77
   1   5  -2   14.11    3.71
   1   5  -2   10.45    5.26
   1   5  -2    8.06    5.29
  -1  -5   2   12.65    3.95
  -1  -5   2   11.80    5.93
   1   5  -2    9.61    4.01
  -1  -5   2   15.75    6.16
   0  -5   2    6.65    3.94
   0   5  -2    2.51    3.39
   0   5  -2    6.28    5.31
   0  -5   2    5.59    5.21
   0   5  -2   10.66    4.46
   0   5  -2    7.74    5.14
   0  -5   2   10.48    5.49
  -1   5  -2   -6.87    4.57
  -1   5  -2   -3.64    3.93
   1  -5   2   -3.73    4.17
  -2   5  -2  249.99   19.43
   2  -5   2  254.26   15.49
  -2   5  -2  232.23   17.97
  -2   5  -2  247.66   19.01
   3  -5   2 1233.83   59.74
  -3   5  -2 1210.54   60.51
   3  -5   2 1240.44   52.83
  -3   5  -2 1201.88   62.45
  -3   5  -2 1226.21   60.17
  -4   5  -2   64.49   11.95
   4  -5   2   55.31    6.96
   4  -5   2   60.71    8.58
  -4   5  -2   62.04   12.90
  -4   5  -2   48.78   12.43
  -5   5  -2   -2.23    6.55
  -5   5  -2    2.64    6.28
  -5   5  -2    5.89    8.83
  -6   5  -2   62.20   13.43
  -6   5  -2   84.59   17.30
  -6   5  -2  111.44   18.19
  -7   5  -2  415.96   31.08
  -7   5  -2  375.82   32.74
  -8   5  -2   20.24   11.46
  -8   5  -2   -6.76   10.34
  -9   5  -2  123.26   22.96
 -11  -4   2   29.21   14.03
 -10  -4   2   76.53   17.43
 -10  -4   2  100.24   19.15
  -9  -4   2   14.77   10.22
  -9  -4   2   11.73    8.57
  -8  -4   2   58.20   12.98
  -8  -4   2   65.24   12.46
  -7  -4   2   30.95    8.09
  -7  -4   2   34.07   10.24
  -7  -4   2   22.71    9.13
  -6  -4   2  480.18   24.30
  -6  -4   2  472.36   27.88
  -6  -4   2  435.90   27.12
  -6  -4   2  455.20   27.15
  -5  -4   2   25.86    7.00
  -5  -4   2   24.83    4.81
  -5  -4   2   20.15    6.10
  -5  -4   2   21.44    7.54
   4   4  -2  444.72   23.58
  -4  -4   2  434.27   25.19
  -4  -4   2  452.74   25.63
  -4  -4   2  434.95   19.27
   4   4  -2  458.78   23.32
  -4  -4   2  453.76   23.08
  -3  -4   2  125.55   11.47
   3   4  -2  117.54   10.27
   3   4  -2  129.28    9.27
  -3  -4   2  108.17   11.44
  -3  -4   2  125.79    8.93
  -2  -4   2 1905.64   85.65
   2   4  -2 1813.67   80.87
   2   4  -2 1887.79   77.66
  -2  -4   2 1828.31   78.41
   2   4  -2 1862.69   73.65
   2   4  -2 1876.60   85.17
  -2  -4   2 1827.81   77.18
  -1  -4   2   57.21    8.28
   1   4  -2   49.04    5.67
  -1  -4   2   47.82    7.54
   1   4  -2   45.50    4.85
  -1  -4   2   42.33    5.21
   1   4  -2   34.55    6.95
   1   4  -2   42.01    7.29
   0   4  -2  602.64   32.34
   0   4  -2  671.67   31.31
   0  -4   2  654.49   31.10
   0   4  -2  645.53   34.88
   0   4  -2  664.07   30.36
   0  -4   2  662.50   31.07
   0  -4   2  701.08   35.18
  -1   4  -2   30.67    7.56
   1  -4   2   35.36    6.63
   1  -4   2   44.76    7.68
   1  -4   2   41.82    6.44
  -1   4  -2   25.89    6.79
  -1   4  -2   26.28    6.14
  -2   4  -2   -3.19    3.57
   2  -4   2   -0.21    3.65
  -2   4  -2   -1.62    5.40
   3  -4   2    0.80    3.46
   3  -4   2    1.19    3.66
  -3   4  -2    7.89    6.69
  -3   4  -2   -0.57    4.25
  -3   4  -2    4.97    5.44
  -4   4  -2   61.57   10.44
   4  -4   2   77.39    7.91
  -4   4  -2   54.30   11.70
   4  -4   2   74.47    7.21
  -4   4  -2   60.33   11.54
  -5   4  -2   13.60    7.26
  -5   4  -2   36.65   11.29
   5  -4   2   16.97    4.31
  -5   4  -2   11.27    8.92
  -6   4  -2   27.71   10.96
  -6   4  -2   14.69    7.58
  -6   4  -2   17.38   10.24
  -7   4  -2   31.16   13.19
  -7   4  -2   28.67    9.94
  -7   4  -2   20.13   10.68
  -8   4  -2   -2.87   10.56
  -8   4  -2    7.58    9.95
  -9   4  -2    7.40   12.22
  -9   4  -2    3.22   12.15
 -10   4  -2   48.40   19.36
 -11  -3   2    7.08   12.52
 -11  -3   2    0.64   10.40
 -10  -3   2   88.68   19.10
 -10  -3   2   88.33   18.63
  -9  -3   2   -7.22    7.06
  -9  -3   2    9.78   10.36
  -9  -3   2   17.03   11.55
  -8  -3   2  249.02   22.80
  -8  -3   2  252.91   19.71
  -7  -3   2    2.49    6.06
  -7  -3   2    2.68    5.21
  -7  -3   2   13.12    8.46
  -6  -3   2    1.71    5.70
  -6  -3   2    2.47    4.86
  -6  -3   2   -2.10    4.11
  -6  -3   2    2.25    6.20
  -5  -3   2   71.84   10.07
  -5  -3   2   82.40   10.48
  -5  -3   2   75.79    8.85
  -5  -3   2   77.33    8.36
   4   3  -2   -1.98    2.33
   4   3  -2    1.05    3.75
   4   3  -2    2.41    2.49
  -4  -3   2   -1.83    3.25
  -4  -3   2    2.45    4.40
  -4  -3   2    5.60    4.63
  -4  -3   2    0.79    3.01
   3   3  -2   15.80    4.50
  -3  -3   2   11.74    4.97
  -3  -3   2   24.89    5.02
   3   3  -2   17.27    2.75
  -3  -3   2   11.23    4.40
  -3  -3   2   17.11    2.78
   3   3  -2   17.26    4.58
   2   3  -2   39.51    3.28
   2   3  -2   46.44    6.52
  -2  -3   2   37.07    6.47
  -2  -3   2   31.73    6.02
  -2  -3   2   40.79    5.11
   2   3  -2   35.26    4.94
  -1  -3   2  942.07   43.62
   1   3  -2  847.94   40.60
   1   3  -2  879.44   43.25
   1   3  -2  890.60   36.84
  -1  -3   2  913.31   40.81
  -1  -3   2  908.59   39.83
   1   3  -2  891.54   39.15
  -1  -3   2  882.06   38.79
   0  -3   2  110.17    9.54
   0  -3   2  101.28    8.06
   0  -3   2  100.58    9.35
   0   3  -2  103.78    9.18
   0   3  -2  102.77    8.27
   0  -3   2   76.19    8.10
  -1   3  -2  308.05   19.41
  -1   3  -2  331.50   18.67
   1  -3   2  297.83   16.82
  -1   3  -2  361.88   18.61
  -1   3  -2  311.72   18.92
   1  -3   2  305.12   18.00
   1  -3   2  374.44   19.89
  -2   3  -2 1587.34   77.37
   2  -3   2 1730.79   76.52
   2  -3   2 1665.44   68.88
  -2   3  -2 1797.26   72.84
  -2   3  -2 1636.45   73.44
   3  -3   2  189.50   12.23
  -3   3  -2  209.54   11.99
  -3   3  -2  206.09   16.07
  -3   3  -2  161.95   13.66
   3  -3   2  190.62   11.60
  -4   3  -2   81.56   12.75
   4  -3   2   86.96    7.37
  -4   3  -2   85.18   12.20
  -4   3  -2   59.25    9.45
   4  -3   2   66.60    5.40
   5  -3   2  869.08   37.51
  -5   3  -2  801.42   47.26
  -5   3  -2  892.98   46.59
  -5   3  -2  890.40   45.71
  -6   3  -2  104.77   13.28
  -6   3  -2  121.07   16.66
  -6   3  -2  106.55   17.37
  -7   3  -2  575.21   35.27
  -7   3  -2  552.68   37.44
  -7   3  -2  579.28   40.24
  -8   3  -2  125.35   20.27
  -8   3  -2  133.28   21.75
  -9   3  -2   64.71   18.00
  -9   3  -2   85.90   20.10
 -10   3  -2   14.55   15.36
 -11  -2   2    3.04   13.64
 -11  -2   2   12.35   12.51
 -10  -2   2   70.28   17.97
 -10  -2   2   68.06   17.41
  -9  -2   2    8.79    9.92
  -9  -2   2   11.45   10.45
  -8  -2   2  337.12   27.11
  -8  -2   2  332.10   21.96
  -8  -2   2  291.82   25.76
  -7  -2   2   16.96    8.79
  -7  -2   2   12.83    7.18
  -7  -2   2   20.44    6.78
  -6  -2   2    1.60    4.24
  -6  -2   2   -5.12    5.21
  -6  -2   2    4.46    5.33
  -5  -2   2    2.62    3.83
   5   2  -2    6.87    3.98
  -5  -2   2   -0.81    4.05
  -5  -2   2   -1.82    4.11
  -5  -2   2   -3.23    4.82
   4   2  -2  453.19   22.60
  -4  -2   2  453.45   23.88
   4   2  -2  451.77   21.67
   4   2  -2  459.65   25.33
  -4  -2   2  506.56   23.42
  -4  -2   2  453.03   24.64
  -4  -2   2  469.73   25.41
   3   2  -2  322.31   17.66
  -3  -2   2  315.19   17.31
   3   2  -2  300.11   15.24
  -3  -2   2  307.61   15.51
   3   2  -2  295.54   16.55
  -3  -2   2  305.63   17.51
  -3  -2   2  316.07   17.69
  -2  -2   2 1466.79   58.63
  -2  -2   2 1428.33   61.10
  -2  -2   2 1448.21   66.34
  -2  -2   2 1438.90   62.18
   2   2  -2 1451.43   66.11
   2   2  -2 1513.05   62.51
   2   2  -2 1517.16   58.96
  -1  -2   2   -0.41    3.39
   1   2  -2    1.54    3.12
  -1  -2   2   -1.09    3.61
   1   2  -2    0.47    2.21
  -1  -2   2    3.97    3.58
  -1  -2   2   -0.48    2.81
  -1  -2   2   -0.63    2.04
   1   2  -2    0.02    3.31
   1   2  -2   -0.85    3.75
   1   2  -2   -1.07    3.14
   0   2  -2   -1.88    2.58
   0   2  -2    0.62    3.63
   0   2  -2    3.27    3.30
   0  -2   2   -4.38    3.04
   0  -2   2   -3.07    2.71
   0  -2   2    0.60    3.43
   0  -2   2    0.77    3.15
   0   2  -2    2.39    2.28
  -1   2  -2  418.61   21.08
   1  -2   2  423.50   21.26
   1  -2   2  400.96   19.39
   1  -2   2  408.38   21.00
  -1   2  -2  390.46   20.65
  -1   2  -2  384.78   21.41
  -1   2  -2  422.50   19.62
   1  -2   2  395.28   20.57
  -2   2  -2 1032.95   40.58
   2  -2   2  932.60   40.25
   2  -2   2  986.35   43.87
   2  -2   2  964.03   44.13
  -2   2  -2  907.99   44.81
  -2   2  -2  868.67   42.80
   3  -2   2  173.23    9.51
  -3   2  -2  182.08   11.18
   3  -2   2  159.96   10.46
  -3   2  -2  162.78   12.12
  -3   2  -2  176.22   13.90
   3  -2   2  180.74    9.66
   4  -2   2  890.43   37.61
  -4   2  -2  869.04   42.64
  -4   2  -2  825.03   44.48
  -4   2  -2  859.38   42.98
   5  -2   2    5.48    3.34
  -5   2  -2    0.42    4.01
  -5   2  -2    2.63    6.71
  -5   2  -2    4.22    6.45
   6  -2   2   59.35    6.77
  -6   2  -2   50.40   11.47
  -6   2  -2   72.46   14.52
  -6   2  -2   59.83    9.54
  -7   2  -2   75.99   11.46
  -7   2  -2   72.75   14.86
  -7   2  -2   84.48   16.32
  -8   2  -2    4.39    9.40
  -8   2  -2    7.78    9.99
  -9   2  -2   -9.39    8.98
  -9   2  -2   -1.07    9.68
 -10   2  -2   20.70   13.41
 -10   2  -2   34.88   15.60
 -11  -1   2   13.55   14.11
 -11  -1   2   17.13   13.02
 -10  -1   2   26.02   13.46
 -10  -1   2   34.99   14.48
  -9  -1   2  208.71   25.34
  -9  -1   2  226.67   25.84
  -8  -1   2   -3.59    7.51
  -8  -1   2    6.67    6.44
  -8  -1   2    0.59    7.71
  -7  -1   2 1207.56   53.06
  -7  -1   2 1178.09   57.86
  -7  -1   2 1140.98   60.18
  -6  -1   2   85.73    9.34
   6   1  -2   61.31    9.91
  -6  -1   2   51.40   11.36
  -6  -1   2   67.39    8.78
  -6  -1   2   89.00   13.58
  -5  -1   2  240.77   15.07
  -5  -1   2  241.54   15.65
  -5  -1   2  247.61   18.57
   5   1  -2  252.90   16.56
   4   1  -2  803.87   36.19
  -4  -1   2  814.98   40.36
  -4  -1   2  794.04   39.05
   4   1  -2  821.92   37.51
  -4  -1   2  777.15   36.17
  -4  -1   2  892.23   38.40
  -3  -1   2  522.12   26.17
   3   1  -2  519.77   26.83
  -3  -1   2  510.68   24.41
  -3  -1   2  523.46   26.75
  -3  -1   2  514.20   24.79
   3   1  -2  533.92   25.16
   3   1  -2  528.27   24.73
   2   1  -2   61.42    5.57
  -2  -1   2   49.99    5.98
   2   1  -2   64.51    6.03
  -2  -1   2   59.49    6.89
  -2  -1   2   61.21    5.58
  -2  -1   2   66.56    6.48
   2   1  -2   66.38    6.25
   2   1  -2   62.90    6.83
  -1  -1   2 2915.40  113.00
  -1  -1   2 2766.33  113.48
   1   1  -2 2814.27  124.77
   1   1  -2 2982.55  113.69
  -1  -1   2 2862.66  124.90
  -1  -1   2 2867.33  117.86
   1   1  -2 2849.63  113.13
   1   1  -2 2933.96  117.92
   0   1  -2  352.34   15.86
   0   1  -2  370.39   16.92
   0  -1   2  351.39   16.70
   0  -1   2  292.71   15.38
   0  -1   2  359.10   17.62
   0   1  -2  328.16   15.66
   0   1  -2  340.38   17.48
   0   1  -2  362.80   16.37
   0  -1   2  334.77   16.18
  -1   1  -2   35.76    4.88
  -1   1  -2   35.30    5.38
  -1   1  -2   38.97    4.96
   1  -1   2   43.53    5.82
   1  -1   2   31.57    4.78
  -1   1  -2   42.73    5.46
   1  -1   2   32.89    4.31
   2  -1   2 2889.44  117.47
  -2   1  -2 2883.66  119.85
   2  -1   2 2808.87  124.18
  -2   1  -2 2840.29  117.52
   2  -1   2 2814.71  113.53
  -2   1  -2 3022.28  113.77
  -2   1  -2 2838.89  124.35
   2  -1   2 2933.68  124.02
   2  -1   2 2787.95  119.60
  -3   1  -2   52.15    7.87
   3  -1   2   46.06    5.58
  -3   1  -2   53.26    5.57
  -3   1  -2   71.53    6.48
  -3   1  -2   37.72    6.77
  -4   1  -2   42.58    5.45
   4  -1   2   39.33    5.37
  -4   1  -2   46.23    8.49
  -4   1  -2   37.57    8.32
  -5   1  -2   40.92    5.90
  -5   1  -2   30.92    5.87
  -5   1  -2   39.74    9.28
   5  -1   2   48.78    6.34
  -5   1  -2   56.46   11.32
  -6   1  -2   -3.78    3.83
   6  -1   2    3.57    3.90
  -6   1  -2    0.23    6.53
  -6   1  -2   -0.13    3.67
  -6   1  -2    5.49    7.37
  -7   1  -2  230.53   16.67
  -7   1  -2  162.11   19.11
  -7   1  -2  230.38   14.79
  -7   1  -2  229.90   24.13
  -8   1  -2    5.73    8.79
  -8   1  -2   -1.50    8.25
  -9   1  -2  131.54   21.20
  -9   1  -2  155.85   23.57
 -10   1  -2  147.11   24.94
 -10   1  -2  150.49   23.73
 -11   1  -2   -1.71   12.93
 -11   0   2   38.92   17.98
 -11   0   2   36.31   15.38
 -10   0   2    2.13   11.41
 -10   0   2    6.01   10.62
  -9   0   2  131.11   20.72
  -9   0   2  187.39   24.88
  -8   0   2   53.43   14.66
  -8   0   2   33.95   11.82
  -7   0   2  232.89   18.04
  -7   0   2  262.31   22.43
  -7   0   2  243.71   15.71
  -7   0   2  253.43   22.99
  -6   0   2  115.66   15.74
  -6   0   2  169.89   11.51
   6   0  -2  120.37   14.13
  -6   0   2  176.96   13.67
  -6   0   2  154.97   16.72
   5   0  -2  311.54   19.86
  -5   0   2  319.69   16.35
  -5   0   2  294.27   20.88
  -5   0   2  276.04   18.01
  -5   0   2  295.49   21.52
  -4   0   2   15.41    6.09
   4   0  -2   18.73    2.94
  -4   0   2   26.72    4.74
   4   0  -2   26.39    4.69
  -4   0   2   23.42    5.07
   4   0  -2   19.10    3.31
  -4   0   2   23.19    6.36
   4   0  -2   15.33    5.30
  -4   0   2   24.07    7.45
  -3   0   2 2077.74   82.61
  -3   0   2 1884.38   84.43
  -3   0   2 2029.61   86.24
   3   0  -2 2072.28   79.70
   3   0  -2 2063.79   86.29
   3   0  -2 1998.84   82.23
  -3   0   2 1975.42   79.52
   3   0  -2 1828.61   86.90
  -3   0   2 1975.82   88.07
  -2   0   2    3.31    3.32
   2   0  -2   15.57    4.70
   2   0  -2    3.23    2.71
   2   0  -2   -0.19    2.65
   2   0  -2   -1.11    2.81
  -2   0   2    4.10    3.07
  -2   0   2    1.71    2.88
  -2   0   2   -2.24    3.73
  -1   0   2  114.71    7.80
  -1   0   2  124.24    7.74
  -1   0   2  116.24    7.02
   1   0  -2  112.21    7.43
   1   0  -2  117.34    7.90
   1   0  -2  124.52    8.49
  -1   0   2  122.26    8.32
   0   0  -2 3350.99  137.54
   0   0  -2 3293.20  124.97
   0   0   2 3100.35  125.11
   0   0  -2 3130.31  125.28
   0   0   2 3224.39  130.07
   0   0   2 3260.79  125.06
   0   0   2 2875.94  136.96
   0   0  -2 3265.38  130.07
   1   0   2  153.45    7.39
  -1   0  -2  147.03    7.83
   1   0   2  147.45    8.50
  -1   0  -2  144.58    7.61
   1   0   2  144.19    7.56
   1   0   2  133.82    8.93
  -1   0  -2  149.36    8.68
  -1   0  -2  148.30    9.09
  -2   0  -2 2527.17   96.37
   2   0   2 2327.73   96.14
   2   0   2 2341.47  100.80
  -2   0  -2 2455.20  100.93
  -2   0  -2 2428.10   98.83
  -3   0  -2 1295.31   55.96
  -3   0  -2 1286.30   51.89
   3   0   2 1174.43   51.57
  -3   0  -2 1200.45   54.17
  -4   0  -2  193.60   15.06
   4   0   2  225.75   13.18
  -4   0  -2  215.95   10.37
  -5   0  -2  135.69   14.80
   5   0   2  140.21   10.48
  -5   0  -2  124.98    8.34
  -5   0  -2  133.11    8.11
  -5   0  -2  125.14   13.66
  -6   0  -2  105.49   10.35
  -6   0  -2   96.03    8.21
  -6   0  -2  118.43   15.79
  -6   0  -2   88.33    7.80
   6   0   2  124.89   10.66
  -6   0  -2   86.98   13.03
  -7   0  -2   65.42    8.16
  -7   0  -2   71.38    9.41
  -7   0  -2   58.58   12.87
  -7   0  -2   54.21    7.18
  -7   0  -2   55.77   13.82
  -8   0  -2   45.54   13.56
  -8   0  -2   53.36   13.08
  -9   0  -2    5.32   10.01
  -9   0  -2    3.97    9.60
 -10   0  -2   23.31   13.38
 -10   0  -2   25.59   14.09
 -11   0  -2   49.73   17.42
 -11   0  -2   55.55   19.15
 -10   1   2   11.41   13.09
 -10   1   2    9.54   11.97
  -9   1   2   -6.10    9.49
  -9   1   2    3.05    9.82
  -8   1   2   38.94   12.69
  -8   1   2   27.68   12.34
  -7   1   2  105.58   17.76
  -7   1   2  121.66   17.42
  -6   1   2  159.37   10.15
  -6   1   2  140.18   16.62
   6  -1  -2  173.06   17.11
  -6   1   2  138.07   17.68
  -6   1   2  149.57   13.64
  -5   1   2    7.98    3.55
   5  -1  -2   -1.69    4.50
  -5   1   2    8.11    3.07
  -5   1   2    8.24    6.18
  -5   1   2    9.81    5.01
  -5   1   2    8.44    6.73
   4  -1  -2   98.63    7.47
  -4   1   2   94.34   11.39
  -4   1   2  110.31    6.68
  -4   1   2   96.42    6.62
  -4   1   2  101.84    9.44
   4  -1  -2   91.40   10.77
  -4   1   2  103.60   12.78
  -3   1   2 2555.61  110.66
   3  -1  -2 2427.22  103.00
  -3   1   2 2381.93  107.14
  -3   1   2 2280.38  104.89
  -3   1   2 2663.27  103.80
   3  -1  -2 2419.75  109.41
  -3   1   2 2524.81   98.35
   3  -1  -2 2596.66   98.36
   3  -1  -2 2653.30  110.37
  -2   1   2 9571.80  403.53
  -2   1   2 9977.18  368.77
  -2   1   2 9073.76  377.10
  -2   1   2 9462.46  366.19
   2  -1  -2 9253.60  366.32
  -2   1   2 9077.39  382.12
   2  -1  -2 9513.06  382.23
   2  -1  -2 9998.15  377.61
   2  -1  -2 9169.93  368.36
   2  -1  -2 9416.47  403.28
  -1   1   2 1518.94   65.19
  -1   1   2 1565.56   62.61
  -1   1   2 1530.38   66.89
   1  -1  -2 1569.52   62.54
   1  -1  -2 1614.89   65.44
  -1   1   2 1593.19   64.63
   1  -1  -2 1529.95   69.86
   1  -1  -2 1623.33   67.03
   1  -1  -2 1570.63   64.57
  -1   1   2 1657.21   70.19
   0   1   2 1347.89   58.19
   0   1   2 1375.27   56.21
   0  -1  -2 1342.00   56.23
   0  -1  -2 1238.02   61.01
   0   1   2 1312.35   56.52
   0  -1  -2 1413.22   58.26
   0   1   2 1376.09   55.65
   0  -1  -2 1440.98   56.66
   0  -1  -2 1446.29   55.78
   0   1   2 1583.44   61.56
  -1  -1  -2    1.00    2.18
   1   1   2   -1.34    1.93
   1   1   2    0.81    2.25
  -1  -1  -2   -0.24    2.05
  -1  -1  -2    4.26    2.49
   1   1   2    0.63    2.08
  -2  -1  -2 1125.80   46.95
   2   1   2 1039.50   46.73
  -2  -1  -2 1087.45   45.25
   2   1   2 1050.10   45.14
  -3  -1  -2  773.74   35.49
   3   1   2  725.78   33.47
   3   1   2  760.57   35.37
  -4  -1  -2  267.38   17.70
   4   1   2  293.88   16.28
  -5  -1  -2  121.62   13.42
   5   1   2  124.95   10.43
  -5  -1  -2  105.99   12.14
  -6  -1  -2   74.29    9.64
  -6  -1  -2   65.64   12.16
  -6  -1  -2   63.30    4.56
  -6  -1  -2   69.96   12.04
  -7  -1  -2   -1.86    7.28
  -7  -1  -2    4.60    3.09
  -7  -1  -2    3.48    5.60
  -7  -1  -2    3.32    7.37
  -7  -1  -2    6.51    3.65
  -8  -1  -2   23.71   10.47
  -8  -1  -2   15.47    9.98
  -8  -1  -2   12.31    4.56
  -8  -1  -2    8.80    6.32
  -9  -1  -2   27.61   11.52
  -9  -1  -2   16.61   11.04
 -10  -1  -2    4.84   10.83
 -10  -1  -2   11.01   12.11
 -11  -1  -2  -17.63    9.36
 -11  -1  -2   10.52   13.05
 -10   2   2   -1.49   11.54
 -10   2   2   -9.08   10.87
  -9   2   2    6.44   10.66
  -9   2   2    1.59    9.90
  -8   2   2  500.67   37.28
  -8   2   2  485.25   35.29
  -7   2   2  241.70   23.62
  -7   2   2  225.36   24.20
  -6   2   2    3.96    7.34
   6  -2  -2   11.96    6.96
  -6   2   2    8.91    7.87
  -6   2   2    7.59    5.72
  -5   2   2   13.79    5.81
  -5   2   2   16.06    8.27
  -5   2   2   -2.85    5.88
   5  -2  -2    4.95    3.16
   5  -2  -2    9.38    5.90
   4  -2  -2  472.31   27.94
  -4   2   2  499.18   29.95
  -4   2   2  473.57   28.40
   4  -2  -2  518.05   25.79
  -4   2   2  534.96   28.14
   3  -2  -2  381.73   21.00
  -3   2   2  363.30   21.04
  -3   2   2  332.78   21.20
   3  -2  -2  385.99   21.93
  -3   2   2  348.45   22.44
   3  -2  -2  381.08   20.35
   2  -2  -2  510.33   26.43
   2  -2  -2  486.91   25.99
   2  -2  -2  535.62   27.14
   2  -2  -2  548.34   27.53
  -2   2   2  544.42   26.64
  -2   2   2  470.88   25.76
   2  -2  -2  519.34   21.21
  -2   2   2  555.76   27.19
  -2   2   2  535.59   27.30
  -2   2   2  503.31   21.19
   1  -2  -2 6149.72  240.92
  -1   2   2 6130.08  238.40
   1  -2  -2 6293.53  263.88
  -1   2   2 6194.07  249.58
  -1   2   2 5490.28  263.38
  -1   2   2 6194.50  240.96
   1  -2  -2 6396.50  249.54
   1  -2  -2 6357.28  238.24
   1  -2  -2 6369.78  246.30
  -1   2   2 5843.31  246.02
   0   2   2 1521.02   63.66
   0  -2  -2 1553.01   63.56
   0  -2  -2 1512.22   62.72
   0   2   2 1497.59   62.61
   0  -2  -2 1615.23   64.63
   0   2   2 1503.88   61.67
   1   2   2 3367.62  139.03
   1   2   2 3430.39  140.38
  -1  -2  -2 3473.15  138.90
  -1  -2  -2 3602.43  140.44
  -1  -2  -2 3394.40  135.82
   1   2   2 3414.84  136.05
  -1  -2  -2 3483.60  136.04
   2   2   2  998.37   44.42
  -2  -2  -2 1069.71   43.87
  -2  -2  -2 1074.87   44.86
   2   2   2 1036.85   44.80
  -3  -2  -2  543.65   25.93
   3   2   2  528.15   25.70
   4   2   2   68.20    8.28
  -4  -2  -2   64.07    8.07
   5   2   2 1622.38   71.66
  -5  -2  -2 1740.98   76.35
  -5  -2  -2 1690.38   72.22
  -6  -2  -2   79.88   12.74
  -6  -2  -2   98.62   11.49
  -7  -2  -2    4.52    6.14
  -7  -2  -2   13.84    2.80
  -7  -2  -2   13.57    8.47
  -7  -2  -2   13.31    8.26
  -8  -2  -2   38.07   11.68
  -8  -2  -2   60.52   13.51
  -8  -2  -2   35.19    9.35
  -8  -2  -2   40.42    5.41
  -9  -2  -2  120.73   14.78
  -9  -2  -2  119.99   18.93
  -9  -2  -2  128.15   20.10
 -10  -2  -2   33.21   13.76
 -10  -2  -2   47.69   15.23
 -11  -2  -2   20.07   13.63
 -11  -2  -2   20.89   14.59
 -10   3   2   77.20   20.34
 -10   3   2   98.90   22.05
  -9   3   2   55.43   18.26
  -9   3   2   54.14   16.34
  -8   3   2  169.18   23.70
  -8   3   2  244.74   26.38
  -7   3   2    4.07    8.68
  -7   3   2    1.74    8.63
  -6   3   2    0.65    8.07
   6  -3  -2    2.80    5.74
  -6   3   2   -4.24    7.11
  -5   3   2  202.42   18.24
   5  -3  -2  206.89   13.68
   5  -3  -2  222.41   18.64
  -5   3   2  157.00   18.66
  -5   3   2  212.21   16.93
  -4   3   2  411.88   27.84
   4  -3  -2  448.33   24.81
  -4   3   2  445.81   27.28
  -4   3   2  494.35   27.59
   4  -3  -2  445.55   27.21
  -3   3   2   46.28    9.07
  -3   3   2   48.74    8.77
   3  -3  -2   45.21    8.46
  -3   3   2   33.28    6.83
   3  -3  -2   28.23    5.91
   2  -3  -2   -2.74    3.12
   2  -3  -2    2.86    3.52
  -2   3   2    9.92    5.53
   2  -3  -2    3.10    3.87
   2  -3  -2    3.77    1.63
   2  -3  -2    2.55    1.66
  -2   3   2    4.55    4.55
  -2   3   2    6.99    5.06
  -1   3   2  528.27   26.55
   1  -3  -2  503.73   28.07
  -1   3   2  509.73   26.67
   1  -3  -2  581.49   27.21
   1  -3  -2  545.07   27.86
   1  -3  -2  546.49   23.02
   1  -3  -2  525.77   26.64
   1  -3  -2  486.78   25.91
  -1   3   2  536.34   22.94
  -1   3   2  561.39   26.78
   1  -3  -2  528.40   23.02
   0   3   2 1535.09   68.30
   0  -3  -2 1621.06   66.88
   0   3   2 1620.65   65.61
   0   3   2 1599.64   68.41
   0   3   2 1618.07   66.94
   0  -3  -2 1665.39   68.41
   0  -3  -2 1679.35   68.60
   1   3   2 2162.67   88.15
  -1  -3  -2 2218.99   88.18
   1   3   2 2052.94   88.64
   1   3   2 2109.17   86.52
  -1  -3  -2 2076.31   85.90
  -1  -3  -2 2184.57   88.78
   1   3   2 2195.88   86.00
   2   3   2  462.15   23.23
  -2  -3  -2  480.67   21.71
  -2  -3  -2  470.84   23.61
   2   3   2  455.56   21.27
   2   3   2  476.86   21.65
  -2  -3  -2  491.40   21.56
   3   3   2  381.51   18.83
   3   3   2  372.12   20.41
  -3  -3  -2  387.31   18.84
  -3  -3  -2  375.56   18.58
  -4  -3  -2  553.56   26.94
   4   3   2  552.95   27.88
  -4  -3  -2  525.98   25.80
  -4  -3  -2  547.78   28.13
  -5  -3  -2  244.83   17.28
  -5  -3  -2  252.25   17.23
  -6  -3  -2  164.12   16.07
  -6  -3  -2  160.46   15.19
  -7  -3  -2  452.87   27.82
  -7  -3  -2  488.03   30.74
  -8  -3  -2   -0.83    6.27
  -8  -3  -2   -8.11    6.56
  -8  -3  -2    3.05    3.15
  -8  -3  -2    8.83    7.90
  -9  -3  -2   -0.83    8.70
  -9  -3  -2   12.70    8.26
  -9  -3  -2   -6.91    7.28
 -10  -3  -2    4.09    9.44
 -10  -3  -2    5.70    9.60
 -11  -3  -2    3.59   11.57
 -11  -3  -2   -2.42   11.80
  -9   4   2   53.98   17.22
  -9   4   2   51.88   16.74
  -8   4   2   14.98   11.52
  -8   4   2    7.24   10.11
  -7   4   2  699.79   44.17
  -6   4   2  274.36   23.56
   6  -4  -2  231.83   23.04
  -5   4   2   21.04    9.60
  -5   4   2   22.76    9.18
   5  -4  -2   28.96    6.50
   5  -4  -2   21.94    8.64
   4  -4  -2   65.84   11.52
  -4   4   2   54.02   11.18
  -4   4   2   66.44   12.33
   4  -4  -2   53.16    8.42
   3  -4  -2   66.31   10.54
  -3   4   2   73.87   11.59
   3  -4  -2   97.93   10.61
  -3   4   2   83.82   11.56
  -2   4   2  250.73   17.82
   2  -4  -2  249.41   17.56
   2  -4  -2  261.33   12.36
   2  -4  -2  283.81   18.66
   2  -4  -2  268.39   12.29
   2  -4  -2  265.65   17.70
  -2   4   2  240.13   17.71
  -1   4   2  410.71   22.16
   1  -4  -2  382.55   23.58
   1  -4  -2  429.67   22.55
  -1   4   2  385.73   22.46
   1  -4  -2  382.88   18.51
   1  -4  -2  393.19   18.50
   1  -4  -2  380.77   21.78
  -1   4   2  401.42   22.20
   0   4   2  204.81   13.45
   0  -4  -2  230.97   13.12
   0  -4  -2  227.19   15.38
   0   4   2  227.87   13.33
   0  -4  -2  197.06   13.12
   0  -4  -2  205.50   12.59
   0   4   2  201.86   14.48
   1   4   2   20.22    5.59
  -1  -4  -2   23.53    4.64
  -1  -4  -2   20.72    3.65
   1   4   2   19.94    4.41
  -1  -4  -2   14.95    4.90
   1   4   2   21.04    3.73
   2   4   2   53.79    7.42
   2   4   2   54.94    4.46
  -2  -4  -2   70.66    5.07
   2   4   2   72.62    6.24
  -2  -4  -2   58.87    7.91
  -2  -4  -2   72.96    6.14
  -3  -4  -2  607.17   25.96
  -3  -4  -2  557.01   29.20
  -3  -4  -2  555.07   25.87
  -4  -4  -2   26.68    7.19
  -4  -4  -2   25.52    4.69
  -4  -4  -2   27.00    4.84
  -4  -4  -2   20.91    4.82
  -5  -4  -2   61.87   10.09
  -5  -4  -2   69.21    8.94
  -5  -4  -2   63.92    7.56
  -5  -4  -2   68.68    7.96
  -6  -4  -2   44.76    9.07
  -6  -4  -2   48.06    9.98
  -6  -4  -2   40.13    4.45
  -6  -4  -2   52.51    7.84
  -7  -4  -2   75.88   12.28
  -7  -4  -2   66.46    6.04
  -7  -4  -2   81.05   12.47
  -8  -4  -2  174.16   19.18
  -8  -4  -2  180.31   11.67
  -8  -4  -2  178.75   18.34
  -9  -4  -2   20.81   10.05
  -9  -4  -2   15.73   10.69
  -9  -4  -2   -0.57    6.70
 -10  -4  -2  361.65   27.25
 -10  -4  -2  331.15   29.76
 -10  -4  -2  342.05   30.43
 -11  -4  -2   12.87   12.29
  -9   5   2   47.42   16.32
  -9   5   2   48.05   16.37
  -8   5   2  -12.12    8.15
  -8   5   2   -0.58   10.58
  -7   5   2   95.27   18.49
  -7   5   2  106.18   19.50
  -6   5   2   17.99   10.31
  -6   5   2   22.03   10.72
   6  -5  -2   13.14    7.99
  -5   5   2   38.05   11.01
   5  -5  -2   26.12    9.55
  -5   5   2   32.09   10.96
  -4   5   2  382.62   27.74
   4  -5  -2  431.78   26.19
   4  -5  -2  429.34   28.08
   3  -5  -2  107.09   12.21
  -3   5   2  115.16   14.42
  -3   5   2   97.15   13.41
   3  -5  -2  136.10   14.77
   2  -5  -2  129.87   13.07
   2  -5  -2  127.28    8.28
   2  -5  -2  116.83   12.92
  -2   5   2  109.60   13.37
  -2   5   2  133.06   13.63
   2  -5  -2  130.97    8.40
   1  -5  -2 1215.18   50.92
   1  -5  -2 1218.91   54.72
  -1   5   2 1191.62   56.41
   0  -5  -2  323.68   18.53
   0   5   2  327.48   21.28
   0  -5  -2  375.87   19.60
   0   5   2  354.51   19.24
   0  -5  -2  349.32   19.70
   0  -5  -2  366.36   22.82
  -1  -5  -2   91.66   10.68
   1   5   2  104.58   10.92
  -1  -5  -2  100.21    8.80
   1   5   2   96.44    7.64
  -1  -5  -2   96.85    7.41
  -1  -5  -2  105.74   10.12
   1   5   2  103.50    8.82
  -2  -5  -2   13.01    2.32
   2   5   2    9.25    2.00
   2   5   2    9.63    5.27
  -2  -5  -2    8.82    4.65
   2   5   2   15.57    3.91
  -2  -5  -2    6.48    4.97
  -2  -5  -2   10.72    3.62
  -3  -5  -2  390.69   23.82
  -3  -5  -2  406.35   20.03
  -3  -5  -2  434.15   24.07
   3   5   2  423.87   19.99
  -3  -5  -2  458.33   19.08
  -4  -5  -2  131.53   13.79
  -4  -5  -2  144.80    9.59
  -4  -5  -2  146.35    9.65
  -4  -5  -2  140.88    9.22
  -4  -5  -2  159.91   11.58
  -5  -5  -2   88.33    8.63
  -5  -5  -2  103.90   12.80
  -5  -5  -2   84.23    8.24
  -5  -5  -2   98.44    9.30
  -5  -5  -2   72.47    7.77
  -6  -5  -2   26.88    6.39
  -6  -5  -2   14.05    6.23
  -6  -5  -2   26.08    5.98
  -6  -5  -2   26.28    5.17
  -6  -5  -2   15.45    7.30
  -7  -5  -2   33.11    9.69
  -7  -5  -2   38.09    7.61
  -7  -5  -2   29.39    8.92
  -7  -5  -2   29.95    5.61
  -8  -5  -2  152.65   11.79
  -8  -5  -2  141.57   14.28
  -8  -5  -2  165.35   18.16
  -8  -5  -2  164.24   17.78
  -9  -5  -2   81.59   15.44
  -9  -5  -2   81.81   14.87
 -10  -5  -2   39.39   13.11
 -10  -5  -2   53.96   15.96
 -11  -5  -2   30.09   13.62
  -9   6   2   18.97   14.41
  -8   6   2    1.74   11.73
  -8   6   2  -16.60    7.93
  -7   6   2   18.97   12.26
  -7   6   2    9.43    9.91
  -6   6   2   34.12   11.94
  -6   6   2   11.35   11.02
   5  -6  -2  204.50   21.69
  -5   6   2  178.30   21.26
  -5   6   2  123.88   18.46
  -4   6   2  370.53   26.98
  -4   6   2  342.64   26.61
   4  -6  -2  305.94   24.80
   3  -6  -2   15.46    2.93
  -3   6   2    8.26    8.10
   3  -6  -2    3.60    6.00
  -3   6   2   18.15    8.45
   3  -6  -2    6.61    5.67
   3  -6  -2    8.76    3.20
  -2   6   2  811.72   43.29
   2  -6  -2  811.89   42.50
  -2   6   2  836.15   44.63
   2  -6  -2  811.19   44.79
   2  -6  -2  888.12   36.74
   1  -6  -2  212.18   17.73
   1  -6  -2  195.23   15.47
  -1   6   2  195.06   17.02
  -1   6   2  200.77   15.13
   1  -6  -2  197.90   12.87
   0  -6  -2   67.28    8.86
   0  -6  -2   72.06    8.15
   0  -6  -2   57.00    7.84
   0  -6  -2   49.60    9.44
   0   6   2   56.89    7.82
   0   6   2   64.67   10.28
  -1  -6  -2  289.84   18.34
   1   6   2  285.28   20.27
   1   6   2  325.33   18.04
  -1  -6  -2  306.41   17.59
   1   6   2  295.26   16.29
  -1  -6  -2  327.85   21.80
  -1  -6  -2  315.05   16.23
   2   6   2  106.60    8.68
  -2  -6  -2   84.24   10.67
   2   6   2  109.47   12.10
  -2  -6  -2  104.52    8.53
  -2  -6  -2  101.05   11.83
   3   6   2  240.61   13.08
  -3  -6  -2  221.73   12.92
   3   6   2  234.30   17.90
  -3  -6  -2  258.81   17.64
  -3  -6  -2  220.19   17.03
  -4  -6  -2   10.27    3.57
  -4  -6  -2    9.62    5.28
  -4  -6  -2    8.02    6.12
  -4  -6  -2   10.06    2.38
  -5  -6  -2   83.60    7.52
  -5  -6  -2   71.09    9.39
  -5  -6  -2   82.28    7.35
  -5  -6  -2   78.60    7.31
  -5  -6  -2   67.63   11.71
  -6  -6  -2   55.91    7.33
  -6  -6  -2   86.72    9.45
  -6  -6  -2   60.02    7.71
  -6  -6  -2   77.49    9.21
  -6  -6  -2   61.36   12.07
  -6  -6  -2   75.41    8.28
  -7  -6  -2   -0.54    4.45
  -7  -6  -2   -1.86    4.09
  -7  -6  -2   -0.86    7.27
  -7  -6  -2    3.72    6.07
  -8  -6  -2   11.72    7.69
  -8  -6  -2    2.63    7.86
  -9  -6  -2   37.19   12.28
 -10  -6  -2    6.43    9.59
 -11  -6  -2   45.78   15.42
  -8   7   2   -0.25   11.82
  -8   7   2    3.14   11.83
  -7   7   2   -9.80    9.80
  -6   7   2  -12.82    7.86
  -6   7   2   -2.76    9.38
   5  -7  -2   20.58    9.67
  -5   7   2   43.57   13.24
  -5   7   2   50.27   14.21
  -4   7   2   -1.02    7.22
   4  -7  -2   -1.80    5.96
  -4   7   2    0.64    7.70
   3  -7  -2   -3.64    3.59
   3  -7  -2   -1.73    5.29
  -3   7   2    2.21    6.63
   3  -7  -2   -5.39    5.44
  -3   7   2    1.37    7.96
   2  -7  -2  109.14   14.43
   2  -7  -2  139.82   10.69
   2  -7  -2  166.34   16.64
  -2   7   2  109.67   14.14
  -2   7   2  147.72   17.46
   1  -7  -2   -9.16    3.98
   1  -7  -2    8.34    5.66
  -1   7   2   -5.13    4.62
  -1   7   2    2.99    6.85
   0  -7  -2   -5.48    4.08
   0  -7  -2    2.66    4.71
   0   7   2   -0.09    6.07
   0   7   2   -3.79    4.20
   0  -7  -2    4.23    5.83
   1   7   2    6.51    4.75
  -1  -7  -2    2.29    5.61
   1   7   2    4.27    6.10
   1   7   2    1.45    3.93
  -1  -7  -2    3.20    4.99
  -1  -7  -2    5.01    4.41
  -2  -7  -2   84.51   11.39
   2   7   2   78.96    5.28
   2   7   2   95.75   12.78
  -2  -7  -2   92.71   12.68
   2   7   2  101.61    9.10
  -2  -7  -2   88.99    8.67
  -3  -7  -2  345.73   22.77
  -3  -7  -2  351.63   23.91
  -3  -7  -2  332.96   17.41
   3   7   2  348.92   17.50
   3   7   2  323.44   23.20
  -4  -7  -2   11.31    7.42
  -4  -7  -2   16.11    3.92
  -4  -7  -2   15.68    6.73
  -5  -7  -2  806.83   43.09
  -5  -7  -2  781.20   34.49
  -5  -7  -2  831.35   43.28
  -6  -7  -2  153.95   13.96
  -6  -7  -2  115.97   16.23
  -6  -7  -2  136.66   10.02
  -6  -7  -2  131.90    9.70
  -7  -7  -2   95.08   15.57
  -8  -7  -2  104.41   16.75
  -9  -7  -2    5.15    8.76
 -10  -7  -2  162.37   22.17
 -11  -7  -2    8.56   11.34
  -7   8   2   13.96   13.63
  -7   8   2  -13.58   11.63
  -6   8   2   58.10   15.87
  -6   8   2   44.30   16.01
  -5   8   2   -7.64    9.37
  -5   8   2  -15.48    7.49
  -4   8   2  111.23   19.04
   4  -8  -2   96.34   16.77
  -4   8   2  112.57   18.53
  -3   8   2   77.75   15.13
  -3   8   2   71.13   15.18
   3  -8  -2  108.60   16.30
  -2   8   2    5.87    6.32
   2  -8  -2   32.94    9.72
   2  -8  -2   17.80    8.13
   2  -8  -2   16.43    6.50
  -2   8   2   49.08   12.98
  -1   8   2   37.92    9.51
   1  -8  -2   54.04   10.83
  -1   8   2   56.39   13.39
   1  -8  -2   55.26    8.82
   0  -8  -2  425.11   25.25
   0  -8  -2  411.71   24.30
   0   8   2  407.38   24.16
   0   8   2  406.77   28.44
  -1  -8  -2  284.46   23.12
   1   8   2  284.73   17.17
  -1  -8  -2  284.97   18.55
  -1  -8  -2  288.05   20.13
   1   8   2  271.98   22.41
   1   8   2  296.39   16.80
  -2  -8  -2    2.75    4.37
   2   8   2   -1.34    6.00
   2   8   2   13.26    5.60
  -2  -8  -2   10.72    7.25
  -2  -8  -2    3.71    5.97
   2   8   2   15.84    2.97
  -3  -8  -2   35.58    9.92
  -3  -8  -2   29.48    9.08
   3   8   2   32.03    9.81
  -3  -8  -2   33.84    5.60
   3   8   2   19.06    4.99
  -4  -8  -2  189.43   17.46
  -4  -8  -2  187.82   18.88
  -4  -8  -2  191.73   11.13
  -5  -8  -2   73.79   12.21
  -5  -8  -2   98.18   15.00
  -6  -8  -2   12.63    8.72
  -7  -8  -2    1.52    7.86
  -8  -8  -2   -4.82    7.71
  -9  -8  -2   15.87   10.20
 -10  -8  -2   19.55   11.64
 -11  -8  -2   -0.36   11.44
  -7   9   2   18.53   15.10
  -7   9   2    8.63   13.91
  -6   9   2   41.13   16.79
  -6   9   2   30.87   14.62
  -5   9   2   -1.02   10.35
  -5   9   2  -16.11    8.45
   4  -9  -2  237.81   25.05
  -4   9   2  217.41   26.11
  -4   9   2  181.44   23.77
  -3   9   2   -3.26    8.93
  -3   9   2  -18.87    5.94
   3  -9  -2   10.24    8.47
   2  -9  -2   49.91    9.15
  -2   9   2   31.55   11.80
   2  -9  -2   40.36   10.85
  -2   9   2   49.57   12.03
  -1   9   2   -2.99    6.11
   1  -9  -2   -4.50    5.65
   1  -9  -2    0.46    6.04
  -1   9   2   -5.84    6.28
   0  -9  -2   36.16    8.97
   0  -9  -2   32.32    8.86
   0   9   2   29.69    8.04
   0   9   2    9.54    8.80
  -1  -9  -2  233.99   18.94
  -1  -9  -2  245.73   17.43
   1   9   2  224.59   15.64
   1   9   2  210.74   21.81
   2   9   2   24.02    9.80
  -2  -9  -2   37.58    7.39
  -2  -9  -2   31.77    9.66
  -2  -9  -2   30.52   10.71
   2   9   2   25.86    7.51
   3   9   2  307.47   24.74
  -3  -9  -2  294.68   17.12
  -3  -9  -2  309.24   23.31
  -3  -9  -2  341.89   25.94
  -4  -9  -2  139.27   17.21
  -5  -9  -2   51.85   12.46
  -6  -9  -2   28.51   10.40
  -7  -9  -2  235.77   25.07
  -8  -9  -2   38.41   13.01
  -9  -9  -2   31.37   12.88
 -10  -9  -2   -0.81   10.23
 -11  -9  -2  -12.04    8.92
  -6  10   2   12.38   12.58
  -6  10   2   -1.68   12.08
  -5  10   2   68.94   17.99
  -5  10   2   32.35   15.68
  -4  10   2   42.31   13.42
  -4  10   2   60.78   17.16
  -3  10   2   -4.12    8.47
  -3  10   2   -5.68    9.42
  -2  10   2  154.14   21.87
  -2  10   2  130.74   17.56
   2 -10  -2  133.82   17.86
  -1  10   2  400.50   32.47
   1 -10  -2  458.93   27.37
  -1  10   2  460.53   29.70
   1 -10  -2  464.53   30.47
   0  10   2   21.92   11.09
   0 -10  -2   23.51    8.85
   0 -10  -2   16.79    7.61
   0  10   2   12.96    7.31
  -1 -10  -2    1.47    5.44
   1  10   2   -1.64    7.16
  -1 -10  -2    1.20    6.75
   2  10   2   35.47   11.34
  -2 -10  -2   38.77    7.86
  -2 -10  -2   24.32    9.33
  -3 -10  -2  527.47   33.31
   3  10   2  519.56   35.90
  -4 -10  -2   -0.33    7.32
   4  10   2   10.78    8.84
  -5 -10  -2   21.81   10.04
  -6 -10  -2   56.12   14.01
  -7 -10  -2   25.56   11.96
  -8 -10  -2   -8.91    8.89
  -9 -10  -2   -3.80    9.32
 -10 -10  -2  -16.90    9.07
 -11 -10  -2    5.56   12.04
  -5  11   2    4.93   13.26
  -5  11   2   -0.75   12.89
  -4  11   2    6.03   11.92
  -4  11   2    8.32   12.64
  -3  11   2    5.03    8.18
  -2  11   2    2.75   10.81
  -2  11   2   -0.49    8.70
   1 -11  -2    3.26    7.72
  -1  11   2   22.48    9.69
   1 -11  -2    3.27    7.30
  -1  11   2   14.25   11.24
   0 -11  -2   12.69    7.37
   0  11   2    4.45    9.21
   0 -11  -2    9.92    8.46
   1  11   2   26.46   11.67
  -1 -11  -2   51.95   10.54
  -1 -11  -2   40.82   11.16
  -2 -11  -2   24.67   10.15
   2  11   2   36.78   12.91
  -3 -11  -2   11.36    9.26
   3  11   2    2.81    8.47
   4  11   2   10.43    9.13
  -4 -11  -2   -6.41    7.77
  -5 -11  -2   82.70   15.92
  -6 -11  -2   12.71   10.53
  -7 -11  -2    2.94    9.88
  -8 -11  -2   23.31   13.12
  -9 -11  -2   -6.61   10.23
 -10 -11  -2  -12.65   10.24
  -4  12   2  132.40   25.47
  -3  12   2    9.96   11.47
  -2  12   2   22.67   12.69
  -1  12   2   15.16   11.40
   0 -12  -2   65.90   14.08
   0  12   2   68.91   16.87
   1  12   2   32.60   12.44
  -1 -12  -2   32.18   11.93
  -2 -12  -2   17.79   10.24
   2  12   2   17.57   11.76
  -3 -12  -2   -6.45    7.68
   3  12   2    5.33    9.36
  -4 -12  -2   45.23   13.38
   4  12   2   51.57   15.24
  -5 -12  -2   -4.56    8.27
  -6 -12  -2    5.95    9.93
  -7 -12  -2  -11.15    8.56
  -8 -12  -2   36.69   14.91
  -9 -12  -2  -13.32   10.04
  -2  13   2   11.39   12.99
  -1  13   2    9.29   11.04
   0  13   2  141.76   23.59
  -1 -13  -2   -6.03    9.53
   1  13   2   11.47   11.38
  -2 -13  -2   66.63   15.97
   2  13   2   48.48   15.00
  -3 -13  -2   13.26   11.04
   3  13   2   11.84   10.87
  -4 -13  -2    3.79    9.72
   4  13   2   14.96   11.32
  -5 -13  -2   19.38   11.48
  -6 -13  -2   -2.27   10.25
  -7 -13  -2   32.79   14.35
  -8 -13  -2   -5.04   10.93
  -1  14   2    0.73   11.86
   0  14   2   14.81   13.24
   1  14   2   42.61   16.08
   2  14   2   31.18   14.20
  -2 -14  -2   11.17   11.47
  -3 -14  -2   13.18   11.84
   3  14   2   57.54   17.80
  -4 -14  -2   69.82   17.34
   4  14   2   39.71   15.78
  -5 -14  -2   -3.76   10.38
  -6 -14  -2    7.39   11.97
  -7 -14  -2   -3.15    9.44
  -3 -15  -2   38.44   15.40
  -4 -15  -2   -3.69   11.48
  -5 -15  -2  -12.60    8.70
  -6 -15  -2   -3.39   12.31
  -6 -14   3   -5.66   12.69
  -5 -14   3  -11.34   11.04
  -4 -14   3   10.77   13.25
   3  14  -3   26.45   14.55
  -3 -14   3   -8.16   11.40
  -2 -14   3   19.30   13.40
  -7 -13   3  -15.61   10.75
  -6 -13   3   20.63   15.11
  -5 -13   3    1.54   10.05
  -4 -13   3   22.62   13.36
   3  13  -3   49.40   17.42
  -3 -13   3   43.67   15.22
  -2 -13   3   11.29   12.59
   2  13  -3   10.09   12.79
   1  13  -3   10.30   11.53
  -1 -13   3   -4.87   10.30
   0  13  -3   36.95   17.33
  -1  13  -3   37.06   16.75
  -8 -12   3    8.83   13.25
  -7 -12   3    2.37   11.94
  -6 -12   3   -8.23    9.72
  -5 -12   3  101.20   20.54
  -4 -12   3    1.79    9.50
  -3 -12   3   -2.54    9.58
   3  12  -3   -5.45    8.76
   2  12  -3   13.85   11.45
  -2 -12   3   -1.83    8.84
   1  12  -3  135.20   23.13
  -1 -12   3  104.02   18.57
   0  12  -3   -0.30   11.26
   0 -12   3    4.17   10.47
  -1  12  -3   66.39   18.93
  -2  12  -3   25.20   14.55
  -3  12  -3   21.76   15.14
  -9 -11   3    1.15   10.95
  -8 -11   3   19.42   14.06
  -7 -11   3   32.72   14.09
  -6 -11   3    5.64   10.14
  -5 -11   3  119.74   19.98
  -4 -11   3    9.37   10.51
  -3 -11   3   22.73   12.25
   3  11  -3   42.77   13.70
  -2 -11   3   -1.46    9.33
   2  11  -3   -0.20    8.80
  -1 -11   3   26.88   11.71
   1  11  -3   25.35   12.73
   0 -11   3   65.35   14.91
   0  11  -3   64.26   16.76
   1 -11   3    9.51    9.41
  -1  11  -3    7.25   10.61
  -2  11  -3    5.32   10.97
  -3  11  -3  106.94   22.61
  -4  11  -3    4.63   13.56
  -4  11  -3   19.77   12.90
  -5  11  -3   14.01   14.22
 -10 -10   3   -8.52   11.74
  -9 -10   3   -2.61   11.02
  -8 -10   3   49.91   16.00
  -7 -10   3   -2.73    9.35
  -6 -10   3    6.46   10.34
  -5 -10   3   85.92   17.43
  -4 -10   3   59.37   14.76
   3  10  -3   10.45    9.46
  -3 -10   3   12.02    9.72
  -2 -10   3    3.31    9.06
   2  10  -3   15.07   10.51
  -1 -10   3  361.16   27.70
   1  10  -3  385.03   30.80
   0  10  -3  323.24   23.29
   0  10  -3  256.67   27.36
   0 -10   3  292.49   23.51
  -1  10  -3   92.66   18.36
  -1  10  -3   83.53   14.71
   1 -10   3   78.29   13.94
  -1  10  -3  126.72   20.53
  -2  10  -3   35.83   13.59
  -2  10  -3    1.69    8.69
  -2  10  -3   21.84   12.11
  -3  10  -3    2.44   10.95
  -3  10  -3    3.11    9.97
  -3  10  -3   -2.18   10.07
  -4  10  -3   51.40   16.92
  -4  10  -3   52.71   15.97
  -4  10  -3   69.40   18.05
  -5  10  -3   51.95   18.51
  -5  10  -3   37.55   16.15
 -10  -9   3   30.10   14.97
  -9  -9   3    6.70   11.78
  -8  -9   3   18.18   12.12
  -7  -9   3    2.86    9.38
  -6  -9   3  104.80   18.06
  -5  -9   3  185.04   22.17
  -4  -9   3   13.60    9.58
   3   9  -3   57.68   13.92
  -3  -9   3   45.15   12.82
   2   9  -3   10.28    4.64
  -2  -9   3    9.14    8.20
   2   9  -3    5.66    8.57
   1   9  -3   92.94   16.86
  -1  -9   3  121.89   16.18
   1   9  -3  110.73   12.17
   1   9  -3   83.05   15.66
   0   9  -3   88.93   12.59
   0   9  -3   81.76   16.00
   0   9  -3   90.09   16.40
   0  -9   3  115.25   15.14
   1  -9   3   65.58   12.44
  -1   9  -3   53.41   13.82
  -1   9  -3   41.21   10.95
  -1   9  -3   50.93   14.04
  -2   9  -3    2.87    5.37
   2  -9   3   -4.67    6.76
  -2   9  -3    2.04    5.40
  -2   9  -3   -4.62    8.07
  -3   9  -3    0.05    9.73
  -3   9  -3   -3.35    8.23
  -3   9  -3   19.24   10.29
  -4   9  -3   16.68   11.82
  -4   9  -3   24.04   13.54
  -4   9  -3   29.59   13.30
  -5   9  -3   35.12   14.48
  -5   9  -3   12.89   13.08
  -5   9  -3   12.84   11.74
  -6   9  -3   24.28   14.48
  -6   9  -3   34.83   17.00
 -11  -8   3  -11.94   11.30
 -10  -8   3   31.97   14.29
  -9  -8   3    7.71   11.02
  -8  -8   3   97.30   17.52
  -7  -8   3   78.70   16.07
  -6  -8   3  308.31   25.67
  -5  -8   3   91.47   15.80
  -4  -8   3   57.82   12.68
  -3  -8   3   45.10   11.91
  -3  -8   3   22.39    9.85
   3   8  -3   24.35    9.05
   3   8  -3    3.89    7.98
   2   8  -3  101.46    8.81
   2   8  -3   83.80   14.11
   2   8  -3   97.74   15.68
  -2  -8   3  130.19   16.24
  -1  -8   3   50.49   11.72
   1   8  -3   59.10   12.92
   1   8  -3   63.36   13.56
   0   8  -3   28.50   10.30
   0   8  -3   39.19   11.59
   0  -8   3   18.70    9.45
  -1   8  -3  348.24   26.60
   1  -8   3  329.34   23.01
  -1   8  -3  328.84   23.89
  -1   8  -3  317.05   27.12
  -2   8  -3   33.30   11.13
  -2   8  -3   -0.70    7.14
   2  -8   3   25.11    8.41
  -2   8  -3   26.25   10.77
   3  -8   3    6.67    6.38
  -3   8  -3    4.77    8.62
  -3   8  -3    2.32    9.11
  -3   8  -3    9.45    9.09
  -4   8  -3   51.89   14.19
  -4   8  -3   40.53   13.29
  -4   8  -3   45.19   14.38
  -5   8  -3    8.47   10.07
  -5   8  -3   -8.66    9.24
  -5   8  -3   -5.04    8.77
  -6   8  -3   -9.71    9.83
  -6   8  -3    3.64   11.83
  -6   8  -3  -14.83    7.69
  -7   8  -3   13.89   14.10
  -7   8  -3    8.49   13.91
 -11  -7   3  -11.84   10.83
 -10  -7   3   34.99   14.12
  -9  -7   3   58.25   15.20
  -8  -7   3   25.17   11.47
  -7  -7   3   47.55   12.67
  -6  -7   3    5.65    8.54
  -5  -7   3  386.06   20.51
  -5  -7   3  441.26   29.09
  -4  -7   3   60.90   12.75
  -4  -7   3   85.54    7.23
  -4  -7   3   69.43   12.34
   4   7  -3   78.03   12.14
   3   7  -3    1.20    5.51
   3   7  -3    0.18    4.12
  -3  -7   3    4.78    6.59
  -3  -7   3    2.45    3.46
  -3  -7   3    0.17    6.41
   2   7  -3  269.13   16.35
  -2  -7   3  289.72   22.32
  -2  -7   3  233.84   14.81
  -2  -7   3  260.22   20.31
   2   7  -3  235.37   20.31
   2   7  -3  247.37   20.60
   2   7  -3  252.38   14.00
   2   7  -3  253.86   14.40
  -1  -7   3  404.15   26.38
   1   7  -3  405.02   27.91
   1   7  -3  424.86   29.27
   1   7  -3  468.59   23.64
  -1  -7   3  428.65   23.33
   0  -7   3  309.57   21.00
   0   7  -3  267.49   22.27
   0   7  -3  288.50   23.32
  -1   7  -3   74.87   14.15
   1  -7   3   69.17   11.32
  -2   7  -3  162.89   17.94
  -2   7  -3  134.32   17.64
   2  -7   3  182.89   15.77
  -2   7  -3  147.59   18.79
  -3   7  -3  117.77   17.01
  -3   7  -3  117.10   17.98
  -3   7  -3  128.48   18.40
   3  -7   3  123.85   12.80
  -4   7  -3  138.82   20.07
  -4   7  -3  145.48   20.87
  -4   7  -3  151.79   20.56
  -5   7  -3  182.63   23.48
  -5   7  -3  233.74   26.11
  -5   7  -3  258.94   27.69
  -6   7  -3  138.62   23.28
  -6   7  -3  166.82   23.58
  -6   7  -3  141.33   22.80
  -7   7  -3   -3.92   11.70
  -7   7  -3   -0.43   11.15
  -8   7  -3   78.29   22.00
 -10  -6   3   15.67   11.36
  -9  -6   3   -6.97    8.14
  -8  -6   3   14.63    9.36
  -7  -6   3  126.04   14.13
  -7  -6   3  141.09   18.10
  -6  -6   3   -2.15    7.09
  -6  -6   3   -3.99    5.30
  -5  -6   3   -1.76    5.16
  -5  -6   3   -3.08    6.67
   5   6  -3    3.98    5.02
   5   6  -3   13.32    5.36
  -5  -6   3    8.91    5.22
  -4  -6   3    6.86    4.25
  -4  -6   3   20.82    8.48
   4   6  -3   19.16    5.11
  -4  -6   3   19.15    7.67
   4   6  -3   10.45    5.72
   3   6  -3   86.70   11.87
  -3  -6   3  144.64   15.18
   3   6  -3  101.97    9.24
  -3  -6   3   87.39   12.96
  -3  -6   3  105.22    8.29
   2   6  -3    5.20    5.42
  -2  -6   3    4.19    6.43
   2   6  -3    4.69    2.87
   2   6  -3    7.63    3.18
  -2  -6   3    6.15    6.13
   2   6  -3    4.70    4.39
   2   6  -3   -4.69    5.09
  -2  -6   3    7.27    3.86
  -1  -6   3   -0.50    4.95
   1   6  -3   -2.08    3.90
  -1  -6   3    3.68    3.92
   1   6  -3    0.50    3.27
  -1  -6   3    8.25    6.54
   1   6  -3    5.38    6.03
   1   6  -3   -3.37    4.45
   0   6  -3  847.37   43.90
   0   6  -3  916.29   40.58
   0   6  -3  732.54   45.18
   0  -6   3  870.55   40.78
   0  -6   3  833.00   41.26
  -1   6  -3    4.62    5.47
   1  -6   3   -1.82    5.12
  -1   6  -3   -5.85    5.57
   2  -6   3  427.01   23.78
  -2   6  -3  381.21   27.80
  -2   6  -3  409.86   28.10
   3  -6   3   -0.53    5.28
  -3   6  -3   10.65    7.43
  -3   6  -3   -2.02    7.59
  -3   6  -3    6.32    7.40
   4  -6   3    8.40    5.36
  -4   6  -3   -3.20    8.65
  -4   6  -3   -1.98    6.63
  -4   6  -3   -0.66    6.28
  -5   6  -3   -0.85    7.70
  -5   6  -3   -5.81    8.82
  -5   6  -3   -3.03    6.32
  -6   6  -3   32.49   11.84
  -6   6  -3   32.42   13.01
  -6   6  -3   22.89   11.57
  -7   6  -3   -4.22    7.52
  -7   6  -3   -2.69   10.82
  -7   6  -3    3.42   10.09
  -8   6  -3    1.73   13.85
  -8   6  -3   13.08   11.22
 -11  -5   3   -2.84   11.16
 -10  -5   3    8.78   10.72
  -9  -5   3    5.54    8.92
  -8  -5   3  277.26   22.81
  -8  -5   3  270.80   23.02
  -7  -5   3  512.46   32.31
  -7  -5   3  525.98   31.31
  -6  -5   3   35.74   10.22
  -6  -5   3   48.48    9.98
  -6  -5   3   60.11    9.88
   5   5  -3   36.50    6.87
  -5  -5   3   27.09    8.86
  -5  -5   3   47.24    9.59
  -5  -5   3   35.12    7.35
   4   5  -3   -1.28    4.20
  -4  -5   3    2.83    5.00
  -4  -5   3    3.95    6.29
  -4  -5   3    2.31    4.10
   4   5  -3   13.19    4.98
  -3  -5   3  178.89   15.72
   3   5  -3  202.66   13.00
  -3  -5   3  181.82   11.88
  -3  -5   3  173.77   15.42
   3   5  -3  194.22   15.30
   2   5  -3  489.49   24.24
  -2  -5   3  476.14   23.23
   2   5  -3  472.88   21.20
  -2  -5   3  480.61   28.67
  -2  -5   3  428.50   26.17
   2   5  -3  498.13   28.00
   2   5  -3  432.82   27.56
  -1  -5   3   -0.94    4.06
  -1  -5   3    4.73    5.41
  -1  -5   3   -0.66    3.28
   1   5  -3    3.54    4.45
   1   5  -3    3.12    3.83
   1   5  -3    5.62    3.01
   1   5  -3   -5.84    3.89
   0   5  -3  481.72   27.90
   0   5  -3  511.57   25.61
   0  -5   3  487.40   25.91
   0  -5   3  546.12   30.31
   0   5  -3  467.76   29.51
   0  -5   3  464.28   26.41
  -1   5  -3    1.93    4.96
  -1   5  -3    7.31    6.06
   1  -5   3   10.70    5.66
   1  -5   3    7.26    4.86
   2  -5   3   33.41    7.20
  -2   5  -3   10.83    6.57
  -2   5  -3   17.34    7.76
  -3   5  -3   67.33   12.81
  -3   5  -3   61.93   11.55
   3  -5   3   61.08    8.74
   4  -5   3    0.58    4.77
  -4   5  -3    8.81    6.62
  -4   5  -3   -0.92    7.32
   4  -5   3    5.21    4.82
  -4   5  -3    3.10    7.01
  -5   5  -3   20.71    8.36
  -5   5  -3   31.59   11.50
  -5   5  -3   33.76   11.54
  -6   5  -3   15.68   10.25
  -6   5  -3   17.81    9.42
  -6   5  -3   27.41   12.15
  -7   5  -3  318.66   32.81
  -7   5  -3  327.04   27.65
  -7   5  -3  361.18   30.70
  -8   5  -3    6.70   12.29
  -8   5  -3   25.87   12.41
  -9   5  -3  185.74   27.95
 -11  -4   3   48.43   16.06
 -10  -4   3  107.45   19.89
  -9  -4   3   28.80   10.91
  -9  -4   3   19.72   11.62
  -8  -4   3    7.59    8.54
  -8  -4   3   17.16    9.16
  -7  -4   3  450.55   28.17
  -7  -4   3  425.58   28.65
  -6  -4   3   78.41    8.95
  -6  -4   3   78.78   11.33
  -6  -4   3   96.01   13.03
  -6  -4   3   95.00   12.51
  -5  -4   3  563.88   31.78
   5   4  -3  579.11   29.41
  -5  -4   3  580.74   31.04
  -5  -4   3  593.83   33.05
  -5  -4   3  591.88   26.78
  -4  -4   3  241.18   17.35
  -4  -4   3  232.52   11.77
  -4  -4   3  237.62   17.51
  -4  -4   3  235.24   15.44
   4   4  -3  242.52   15.74
   4   4  -3  235.35   11.78
   4   4  -3  229.68   15.81
   3   4  -3  702.54   34.05
  -3  -4   3  727.34   36.24
   3   4  -3  734.74   37.51
  -3  -4   3  754.69   38.44
   3   4  -3  710.59   29.95
  -3  -4   3  715.99   33.74
   2   4  -3 3121.04  122.93
   2   4  -3 3350.46  129.68
  -2  -4   3 3336.67  140.24
  -2  -4   3 2789.00  128.40
  -2  -4   3 3070.55  127.66
   2   4  -3 3080.26  139.39
  -1  -4   3  188.75   13.86
   1   4  -3  177.95   10.60
  -1  -4   3  155.52   13.95
   1   4  -3  186.34   12.44
  -1  -4   3  186.68   11.85
   1   4  -3  151.17   13.03
   1   4  -3  181.38   14.33
   0  -4   3   37.95    7.37
   0   4  -3   43.27    7.90
   0  -4   3   56.66    8.70
   0   4  -3   33.69    7.21
   0  -4   3   38.46    6.39
   0   4  -3   46.80    6.98
  -1   4  -3  993.40   47.53
   1  -4   3  992.43   47.07
  -1   4  -3  948.52   50.34
   1  -4   3 1086.44   50.38
  -1   4  -3 1040.72   46.22
   1  -4   3  968.14   44.88
  -2   4  -3  308.30   21.06
  -2   4  -3  320.78   20.82
   2  -4   3  323.20   20.40
   2  -4   3  290.82   17.66
   3  -4   3   82.79    9.22
  -3   4  -3   97.35   12.68
  -3   4  -3  110.89   12.84
  -4   4  -3   12.08    8.07
  -4   4  -3   -4.17    6.69
   4  -4   3    1.98    4.07
   4  -4   3    1.34    3.52
  -4   4  -3   -1.71    4.74
   5  -4   3   19.74    5.14
  -5   4  -3    2.96    7.98
  -5   4  -3    5.75    7.77
  -5   4  -3   18.40    7.06
  -6   4  -3   -6.64    6.94
  -6   4  -3    3.22    6.34
  -6   4  -3   -0.71    8.51
  -7   4  -3  443.67   32.85
  -7   4  -3  427.32   30.77
  -7   4  -3  401.19   34.02
  -8   4  -3   10.19   11.71
  -8   4  -3   20.59   12.19
  -8   4  -3   30.21   10.82
  -9   4  -3    2.09   13.02
  -9   4  -3   -3.19   10.70
 -10   4  -3    9.59   15.53
 -11  -3   3   13.53   11.83
 -11  -3   3   19.10   15.41
 -10  -3   3   11.27   12.01
 -10  -3   3   -8.44    8.29
  -9  -3   3   81.55   13.46
  -9  -3   3   76.33   16.96
  -9  -3   3   77.26   16.39
  -8  -3   3   35.27   11.97
  -8  -3   3   27.15    9.52
  -7  -3   3   15.38    6.86
  -7  -3   3    2.92    7.78
  -7  -3   3   17.84    8.37
  -6  -3   3   44.56    9.38
  -6  -3   3   56.43   11.30
  -6  -3   3   56.50    9.19
  -6  -3   3   60.93    9.15
   6   3  -3   58.96    8.34
   5   3  -3  591.24   28.57
   5   3  -3  600.89   28.81
  -5  -3   3  643.03   29.48
  -5  -3   3  578.07   32.28
  -5  -3   3  585.92   31.33
  -5  -3   3  579.95   32.72
  -4  -3   3 1094.33   52.26
   4   3  -3 1176.53   52.74
  -4  -3   3 1189.55   55.71
  -4  -3   3 1104.39   51.65
   4   3  -3 1151.33   48.13
   4   3  -3 1141.89   53.48
  -4  -3   3 1123.43   48.05
  -3  -3   3  944.02   43.83
   3   3  -3  962.20   44.05
   3   3  -3  981.72   46.72
  -3  -3   3  991.80   47.58
   3   3  -3  942.70   40.15
  -3  -3   3  941.19   39.88
  -3  -3   3  991.31   44.46
   2   3  -3  132.30   11.20
   2   3  -3  137.10    8.25
  -2  -3   3  149.89   10.13
  -2  -3   3  139.12   11.60
  -2  -3   3  135.71   11.58
  -2  -3   3  139.94    7.98
   2   3  -3  126.33   10.41
  -1  -3   3   19.68    5.63
   1   3  -3   23.52    5.60
   1   3  -3   23.65    5.01
   1   3  -3   16.93    5.15
   1   3  -3   22.44    3.88
  -1  -3   3   15.36    5.41
  -1  -3   3   15.82    4.35
   0  -3   3  335.63   19.59
   0   3  -3  382.82   20.08
   0  -3   3  367.20   21.43
   0  -3   3  373.67   19.74
   0  -3   3  364.03   19.66
   0   3  -3  363.80   20.07
   1  -3   3 1336.34   60.63
  -1   3  -3 1354.44   64.36
   1  -3   3 1332.31   57.78
  -1   3  -3 1383.78   60.08
   1  -3   3 1403.65   63.73
   2  -3   3  224.31   15.98
  -2   3  -3  225.06   16.12
  -2   3  -3  237.50   16.41
   2  -3   3  229.71   14.13
  -3   3  -3  281.17   19.14
  -3   3  -3  248.51   18.02
   3  -3   3  265.60   15.65
   3  -3   3  274.85   15.82
   4  -3   3    4.03    3.99
  -4   3  -3    4.53    4.57
  -4   3  -3    1.61    6.24
  -5   3  -3   37.50   10.53
   5  -3   3   25.61    5.78
  -5   3  -3   34.91    8.47
  -5   3  -3   35.81   10.65
  -6   3  -3    0.11    5.34
  -6   3  -3   -0.85    6.90
   6  -3   3   -5.54    3.35
  -6   3  -3    4.21    9.01
  -7   3  -3   21.11   11.51
  -7   3  -3    3.63    6.37
  -7   3  -3   19.42   11.34
  -8   3  -3  130.72   22.38
  -8   3  -3  153.49   18.19
  -8   3  -3  166.41   22.74
  -9   3  -3   29.52   13.97
  -9   3  -3   22.91   13.31
 -10   3  -3   56.48   19.01
 -11  -2   3    1.86   12.17
 -11  -2   3   10.18   14.90
 -10  -2   3   89.04   19.91
  -9  -2   3   14.30   10.90
  -9  -2   3   23.74   12.01
  -8  -2   3    7.32    8.74
  -8  -2   3    1.43    7.68
  -8  -2   3    3.10    7.19
  -7  -2   3  201.63   16.96
  -7  -2   3  201.95   16.36
  -7  -2   3  223.38   21.45
  -6  -2   3   24.13    6.83
   6   2  -3   18.38    6.32
  -6  -2   3   28.35    7.81
  -6  -2   3   18.43    8.37
  -5  -2   3  251.12   16.91
   5   2  -3  241.68   15.76
  -5  -2   3  193.32   17.07
   5   2  -3  242.78   12.85
  -5  -2   3  251.78   16.43
  -5  -2   3  262.07   16.78
  -4  -2   3   -3.54    3.30
   4   2  -3   -2.31    2.68
  -4  -2   3   -4.53    4.51
   4   2  -3    1.70    3.36
  -4  -2   3    3.06    3.83
  -4  -2   3   -1.82    3.28
   3   2  -3  494.71   25.65
  -3  -2   3  499.56   25.57
  -3  -2   3  497.76   22.91
  -3  -2   3  448.51   26.02
   3   2  -3  482.32   22.86
   3   2  -3  462.30   25.28
  -3  -2   3  538.85   25.30
  -2  -2   3 1930.69   85.12
  -2  -2   3 1970.74   82.94
  -2  -2   3 2128.77   91.17
  -2  -2   3 1995.56   80.66
   2   2  -3 2011.86   90.45
   2   2  -3 1968.82   80.86
   2   2  -3 2119.56   85.69
   1   2  -3   18.44    4.87
  -1  -2   3   19.48    4.64
  -1  -2   3    9.62    2.94
   1   2  -3   20.39    3.74
  -1  -2   3   18.59    4.93
   1   2  -3   12.81    4.44
  -1  -2   3   16.06    4.92
  -1  -2   3   21.44    4.63
   0   2  -3  186.47   11.28
   0   2  -3  177.74   12.07
   0  -2   3  207.77   13.22
   0  -2   3  194.79   12.25
   0   2  -3  186.88   12.77
   0   2  -3  197.22   11.88
   0  -2   3  177.28   12.03
   1  -2   3   21.27    4.73
  -1   2  -3   17.56    4.88
   1  -2   3   23.47    5.14
  -1   2  -3   20.11    5.00
   1  -2   3   18.91    5.07
  -1   2  -3   14.18    4.77
  -2   2  -3 3614.27  150.35
  -2   2  -3 3575.43  160.34
   2  -2   3 3649.30  145.80
   2  -2   3 3834.41  159.07
  -3   2  -3  498.98   27.38
   3  -2   3  536.92   24.19
   3  -2   3  546.21   24.26
   3  -2   3  528.53   25.18
   3  -2   3  489.35   28.47
  -3   2  -3  500.04   27.44
   4  -2   3 1504.27   65.02
  -4   2  -3 1564.62   70.46
  -4   2  -3 1592.41   72.18
  -5   2  -3  272.04   20.08
  -5   2  -3  230.89   20.56
  -5   2  -3  225.90   16.76
   5  -2   3  258.62   15.23
  -6   2  -3  154.58   13.65
  -6   2  -3  140.74   16.80
   6  -2   3  149.36   11.77
  -6   2  -3  176.82   20.50
  -7   2  -3  141.66   18.43
  -7   2  -3  181.88   23.17
  -7   2  -3  177.21   15.57
  -8   2  -3  136.01   20.14
  -8   2  -3  101.78   14.17
  -8   2  -3  125.21   21.41
  -9   2  -3   -0.95    9.25
  -9   2  -3    0.30   10.63
 -10   2  -3   -2.25   11.15
 -10   2  -3  -15.79   11.22
 -11  -1   3   10.79   12.87
 -11  -1   3   15.10   14.19
 -10  -1   3   33.33   14.90
 -10  -1   3   40.93   14.62
  -9  -1   3   20.24   11.53
  -9  -1   3   26.93   11.91
  -8  -1   3   -2.97    7.40
  -8  -1   3    4.94    6.57
  -8  -1   3    8.41    9.32
   7   1  -3  175.48   17.13
  -7  -1   3  119.53   17.46
  -7  -1   3  172.02   19.12
  -7  -1   3  192.58   15.87
  -7  -1   3  159.11   14.02
   6   1  -3   69.63   10.69
  -6  -1   3   82.19    9.82
  -6  -1   3   78.28   10.15
  -6  -1   3   82.12   13.54
  -6  -1   3   84.10   13.57
  -5  -1   3   89.54    9.91
   5   1  -3   92.55    6.44
   5   1  -3   95.15   10.53
  -5  -1   3   95.39   12.90
  -5  -1   3   85.89    9.49
   4   1  -3  111.63   10.37
  -4  -1   3  107.81   12.01
   4   1  -3  112.40    8.62
  -4  -1   3  121.41   10.04
  -4  -1   3  130.82   11.17
  -4  -1   3  102.94   10.01
   3   1  -3  123.07    9.67
  -3  -1   3  138.91   10.39
   3   1  -3  135.78   11.36
   3   1  -3  130.10    9.84
  -3  -1   3  134.17   11.68
  -3  -1   3  138.79   10.55
  -3  -1   3  127.18    9.96
  -2  -1   3  489.03   23.77
  -2  -1   3  467.26   21.53
   2   1  -3  416.12   23.42
   2   1  -3  481.68   23.69
   2   1  -3  445.60   21.52
  -2  -1   3  454.86   23.85
  -2  -1   3  435.00   21.93
   1   1  -3 1332.07   69.16
  -1  -1   3 1550.53   63.58
   1   1  -3 1557.85   62.91
  -1  -1   3 1549.47   62.75
  -1  -1   3 1473.06   65.72
   1   1  -3 1753.56   64.11
  -1  -1   3 1556.28   69.58
   1   1  -3 1600.62   66.30
   0  -1   3 1269.20   56.21
   0   1  -3 1346.50   58.66
   0  -1   3 1363.85   56.23
   0  -1   3 1400.29   56.17
   0  -1   3 1425.23   61.51
   0   1  -3 1354.74   56.15
   0   1  -3 1398.93   56.63
   0   1  -3 1345.81   61.67
   0   1  -3 1317.33   56.26
   0  -1   3 1382.52   58.60
  -1   1  -3 1169.23   49.75
   1  -1   3 1163.99   49.59
  -1   1  -3 1165.15   52.04
   1  -1   3 1148.86   49.65
  -1   1  -3 1175.34   53.87
   1  -1   3 1199.57   52.25
   1  -1   3 1169.22   53.13
  -1   1  -3 1282.28   50.23
  -2   1  -3 1592.95   66.63
  -2   1  -3 1559.54   69.00
   2  -1   3 1593.57   69.18
  -2   1  -3 1517.24   70.20
   2  -1   3 1558.33   65.09
   2  -1   3 1610.15   68.74
   2  -1   3 1595.20   66.47
   3  -1   3  145.87   12.76
  -3   1  -3  141.47   11.64
  -3   1  -3  141.05    9.81
   3  -1   3  153.03   10.47
  -4   1  -3    0.58    2.96
  -4   1  -3   -0.96    4.66
   4  -1   3   -2.21    3.16
  -5   1  -3  413.93   22.20
   5  -1   3  393.88   21.50
  -5   1  -3  414.53   25.57
  -5   1  -3  375.84   26.53
  -6   1  -3   -7.99    6.36
   6  -1   3   -0.46    4.21
  -6   1  -3    9.04    7.78
  -6   1  -3    2.01    4.23
  -7   1  -3    1.83    8.31
  -7   1  -3    2.70    7.99
  -7   1  -3   -1.22    4.27
   7  -1   3    0.19    4.22
  -8   1  -3  112.68   20.04
  -8   1  -3  145.34   19.92
  -8   1  -3  146.22   14.02
  -9   1  -3   74.01   17.31
  -9   1  -3   78.47   18.69
 -10   1  -3   25.19   13.83
 -10   1  -3   34.18   15.36
 -11   1  -3   20.23   15.58
 -11   0   3    3.97   13.14
 -11   0   3   56.74   17.65
 -10   0   3   -0.58   11.19
 -10   0   3    2.18   11.47
  -9   0   3  256.11   27.70
  -9   0   3  263.21   29.31
  -8   0   3    5.46   10.16
  -8   0   3   23.23   10.92
  -7   0   3   86.11   15.76
   7   0  -3   43.34   10.24
  -7   0   3   82.43   15.21
  -7   0   3   82.12    9.27
  -6   0   3   70.59   12.78
  -6   0   3   75.86    8.45
   6   0  -3   56.69   10.48
  -6   0   3   72.90    9.92
  -6   0   3   62.32   12.76
  -5   0   3  507.12   28.87
  -5   0   3  450.05   28.92
  -5   0   3  493.08   27.04
   5   0  -3  461.37   26.80
   5   0  -3  469.74   22.74
  -5   0   3  446.05   22.97
  -4   0   3   43.08    8.15
   4   0  -3   26.84    6.34
  -4   0   3   35.12    6.56
   4   0  -3   21.74    4.49
  -4   0   3   30.11    7.52
  -4   0   3   26.49    5.15
  -4   0   3   29.17    8.41
  -3   0   3 1655.42   74.06
   3   0  -3 1551.49   73.09
   3   0  -3 1655.36   66.53
  -3   0   3 1587.01   72.22
  -3   0   3 1615.39   66.43
  -3   0   3 1733.87   69.49
   3   0  -3 1595.51   68.75
  -2   0   3  263.76   15.81
   2   0  -3  247.92   15.38
  -2   0   3  240.41   14.48
  -2   0   3  229.05   12.74
  -2   0   3  247.95   14.19
   2   0  -3  222.38   14.09
   2   0  -3  225.46   12.72
   2   0  -3  238.52   14.05
  -1   0   3  594.72   29.70
   1   0  -3  594.63   29.74
  -1   0   3  615.30   27.17
  -1   0   3  620.10   27.45
  -1   0   3  611.14   29.17
   1   0  -3  638.33   29.52
   1   0  -3  632.11   27.29
   1   0  -3  577.62   27.33
   0   0   3  989.69   41.30
   0   0  -3 1003.59   43.22
   0   0  -3  911.13   44.40
   0   0   3  965.16   40.12
   0   0   3  976.38   43.02
   0   0   3 1005.34   44.62
   0   0  -3  929.44   41.13
   0   0   3  965.56   41.14
   0   0  -3 1031.88   41.40
   1   0   3  554.67   24.88
   1   0   3  433.96   24.95
  -1   0  -3  516.08   25.29
  -1   0  -3  562.65   25.98
   1   0   3  531.73   24.70
  -1   0  -3  567.67   22.97
  -1   0  -3  508.85   24.65
   1   0   3  543.63   22.77
  -1   0  -3  580.76   25.12
   2   0   3  348.87   18.14
   2   0   3  336.59   19.31
  -2   0  -3  372.35   17.27
  -2   0  -3  368.62   19.68
  -2   0  -3  351.71   17.64
   3   0   3 1690.19   73.92
   3   0   3 1630.26   69.48
  -3   0  -3 1697.44   73.13
  -3   0  -3 1694.46   71.45
   4   0   3  317.07   17.41
  -4   0  -3  291.64   18.63
  -4   0  -3  301.07   14.71
  -4   0  -3  308.05   14.61
  -5   0  -3  354.17   18.18
   5   0   3  371.31   20.72
  -5   0  -3  398.70   18.75
  -5   0  -3  381.90   23.40
   6   0   3   48.80    7.77
  -6   0  -3   50.30   10.50
  -6   0  -3   38.00    5.00
  -6   0  -3   47.17    5.73
  -6   0  -3   37.01   10.58
  -7   0  -3  541.89   34.01
  -7   0  -3  588.84   28.86
  -7   0  -3  518.80   36.17
   7   0   3  554.47   28.92
  -7   0  -3  525.27   27.84
  -8   0  -3  327.13   20.80
  -8   0  -3  329.51   29.01
  -8   0  -3  328.10   26.82
  -9   0  -3   38.28   14.11
  -9   0  -3   38.32   13.05
 -10   0  -3   -1.11   11.00
 -10   0  -3   14.42   11.73
 -11   0  -3   -0.76   12.80
 -10   1   3   30.85   14.44
 -10   1   3   29.94   14.48
  -9   1   3    4.65    9.47
  -9   1   3   18.37   11.35
  -8   1   3    4.95    9.17
  -8   1   3    4.29    8.88
  -7   1   3  157.53   19.32
  -7   1   3  148.50   20.10
   7  -1  -3  178.38   19.08
  -6   1   3    4.35    5.36
   6  -1  -3   13.20    6.81
  -6   1   3    3.08    7.73
  -6   1   3   28.67    9.84
  -6   1   3   14.36    4.68
   5  -1  -3   73.74    7.27
  -5   1   3   96.52    7.62
  -5   1   3   86.71    7.10
  -5   1   3   87.19   10.13
   5  -1  -3   69.94   11.02
  -5   1   3   80.32   12.25
  -5   1   3   66.25   12.23
  -4   1   3  833.27   43.42
   4  -1  -3  857.55   42.05
   4  -1  -3  827.90   42.37
  -4   1   3  973.14   44.59
   4  -1  -3  922.04   37.49
  -4   1   3  887.00   37.35
   3  -1  -3  533.23   22.81
  -3   1   3  509.66   28.34
  -3   1   3  503.45   27.12
  -3   1   3  546.47   27.47
  -3   1   3  508.57   22.69
  -3   1   3  485.87   26.74
   3  -1  -3  496.72   26.37
   3  -1  -3  510.04   26.87
   2  -1  -3 2439.48  107.12
  -2   1   3 2680.47  104.41
  -2   1   3 2708.61  107.89
  -2   1   3 2718.59  116.75
   2  -1  -3 2571.04  116.25
  -2   1   3 2647.31  112.00
  -2   1   3 2596.59  109.28
   2  -1  -3 2709.41  104.40
   2  -1  -3 2725.07  111.97
  -1   1   3    0.33    3.79
   1  -1  -3    8.79    3.78
  -1   1   3    8.60    3.75
   1  -1  -3   14.61    4.58
   1  -1  -3   10.03    3.76
   1  -1  -3    4.15    3.28
  -1   1   3    6.25    3.61
   1  -1  -3    4.60    2.36
  -1   1   3    3.17    3.05
  -1   1   3    7.32    3.29
   0  -1  -3  220.58   12.50
   0  -1  -3  217.08   12.75
   0  -1  -3  216.68    9.99
   0  -1  -3  201.10   11.90
   0   1   3  208.05   11.80
   0   1   3  185.59   12.19
   0  -1  -3  218.57   11.90
   0   1   3  198.07    9.88
   0   1   3  200.85   11.41
   0   1   3  215.18   12.33
  -1  -1  -3  119.22    8.79
   1   1   3   97.70    8.18
  -1  -1  -3  110.95    7.69
  -1  -1  -3  119.79    9.20
   1   1   3  110.75    8.60
  -1  -1  -3  111.99    8.95
   1   1   3  132.43    9.06
  -2  -1  -3 4942.83  197.65
  -2  -1  -3 4752.44  190.83
   2   1   3 4917.65  190.59
   2   1   3 4753.80  197.66
  -3  -1  -3  373.53   20.15
   3   1   3  340.04   19.85
  -3  -1  -3  345.66   18.66
   3   1   3  349.63   18.86
   4   1   3   17.35    5.81
   4   1   3   17.03    4.99
  -4  -1  -3   10.50    5.13
   5   1   3   70.32    8.75
  -5  -1  -3   56.09    9.31
  -6  -1  -3   -6.05    4.64
   6   1   3    1.45    4.72
  -6  -1  -3   -1.59    5.66
   7   1   3    2.08    4.93
  -7  -1  -3   -7.90    6.11
  -7  -1  -3   -0.96    2.59
  -7  -1  -3   -2.19    7.44
  -7  -1  -3    1.90    5.68
  -7  -1  -3   -1.75    2.28
  -8  -1  -3   83.16    7.99
  -8  -1  -3   92.87    8.82
  -8  -1  -3   88.72   12.18
  -8  -1  -3   87.69   15.04
  -8  -1  -3  112.17   18.80
  -9  -1  -3   67.44   14.89
  -9  -1  -3   91.76   18.49
 -10  -1  -3  193.02   24.74
 -10  -1  -3  253.90   29.78
 -11  -1  -3   -0.28   10.91
 -11  -1  -3    2.40   13.15
 -10   2   3   22.37   14.15
 -10   2   3   10.90   14.34
  -9   2   3   29.52   13.91
  -9   2   3   34.68   14.25
  -8   2   3   31.88   11.77
  -8   2   3    9.82   10.53
  -7   2   3  163.67   20.07
   7  -2  -3  222.54   21.86
  -7   2   3  191.49   23.15
  -6   2   3    4.96    6.15
  -6   2   3    1.35    7.32
   6  -2  -3    7.92    6.60
  -6   2   3   -1.22    6.88
  -5   2   3  530.43   33.36
   5  -2  -3  569.56   27.68
  -5   2   3  518.52   31.65
  -5   2   3  549.59   21.97
  -5   2   3  467.28   30.03
   5  -2  -3  511.38   30.97
  -4   2   3 1748.27   68.11
  -4   2   3 1667.91   77.30
   4  -2  -3 1730.85   78.49
  -4   2   3 1710.65   79.75
   4  -2  -3 1669.44   76.19
  -4   2   3 1786.67   80.71
  -3   2   3  657.69   35.20
  -3   2   3  764.78   37.05
   3  -2  -3  700.84   35.80
   3  -2  -3  727.97   29.35
   3  -2  -3  717.37   35.59
  -3   2   3  724.47   29.39
  -3   2   3  676.97   36.94
  -2   2   3  120.67    6.99
  -2   2   3   97.36   10.38
   2  -2  -3  129.66   11.29
  -2   2   3  119.08   10.58
  -2   2   3  115.67   11.41
   2  -2  -3  111.31    9.72
  -2   2   3  136.01   10.62
   2  -2  -3  130.81    7.39
  -1   2   3  942.13   40.03
   1  -2  -3 1032.66   42.96
  -1   2   3  964.61   43.01
  -1   2   3  972.41   45.88
  -1   2   3  930.02   42.42
   1  -2  -3  978.31   44.27
   1  -2  -3 1008.02   40.39
  -1   2   3  917.98   44.06
   1  -2  -3  989.61   46.03
   0  -2  -3  159.93   10.77
   0   2   3  150.01   10.64
   0   2   3  149.48   10.45
   0  -2  -3  151.10   10.39
   0  -2  -3  151.42    9.39
   0   2   3  143.01    9.41
   0   2   3  142.91    9.12
   0  -2  -3  161.22    9.62
   0  -2  -3  141.16   10.24
   1   2   3   87.72    7.86
  -1  -2  -3  100.46    8.22
   1   2   3   94.27    7.91
  -1  -2  -3   87.61    6.71
  -1  -2  -3   94.08    8.11
   1   2   3   86.94    6.54
  -1  -2  -3  109.77    8.14
   2   2   3  231.59   12.86
   2   2   3  208.60   12.87
  -2  -2  -3  204.47   12.60
  -2  -2  -3  203.94   12.49
  -3  -2  -3  396.97   20.05
   3   2   3  329.46   19.52
  -3  -2  -3  415.08   20.46
   3   2   3  372.07   20.23
   4   2   3  100.28   10.16
   4   2   3  105.86   10.38
   5   2   3   95.68   10.70
  -6  -2  -3   46.65   10.30
  -6  -2  -3   47.76   10.23
   6   2   3   40.10    8.43
  -7  -2  -3   30.59   10.15
  -7  -2  -3   17.45    8.64
  -7  -2  -3   16.97    7.72
  -8  -2  -3   10.29    3.05
  -8  -2  -3   15.05    9.30
  -8  -2  -3   21.63   10.16
  -8  -2  -3   17.00    3.91
  -8  -2  -3   15.12    7.72
  -9  -2  -3  133.70   20.35
  -9  -2  -3  140.80   15.89
  -9  -2  -3  139.88   19.78
 -10  -2  -3   54.18   16.15
 -10  -2  -3   38.02   14.82
 -11  -2  -3    0.21   10.98
 -11  -2  -3    1.89   12.07
 -10   3   3   -3.46   11.33
 -10   3   3   32.92   16.42
  -9   3   3    3.79   11.48
  -9   3   3    5.21   10.87
  -8   3   3  111.87   19.09
  -7   3   3  101.71   16.66
   7  -3  -3   87.66   15.40
  -7   3   3   49.94   13.89
  -6   3   3  -11.13    6.28
  -6   3   3   -4.82    6.33
   6  -3  -3   -2.66    5.59
  -5   3   3  206.09   16.52
  -5   3   3  127.10   17.09
   5  -3  -3  131.22   15.88
  -5   3   3  155.02   17.04
   5  -3  -3  165.99   12.80
   4  -3  -3   15.60    6.73
   4  -3  -3   12.04    5.28
  -4   3   3   27.22    8.01
  -4   3   3   14.88    7.30
  -4   3   3   15.92    6.34
   3  -3  -3  372.82   22.05
  -3   3   3  347.80   22.49
  -3   3   3  367.10   23.67
   3  -3  -3  376.51   22.72
  -3   3   3  370.45   22.80
   2  -3  -3  297.54   13.09
  -2   3   3  263.38   12.68
  -2   3   3  260.26   17.95
   2  -3  -3  265.30   17.62
  -2   3   3  272.90   18.16
  -2   3   3  272.85   17.45
   2  -3  -3  277.92   17.89
  -2   3   3  264.28   18.11
   1  -3  -3  359.58   18.73
  -1   3   3  299.36   18.38
   1  -3  -3  311.97   18.79
   1  -3  -3  327.73   15.43
   1  -3  -3  307.28   18.62
  -1   3   3  300.07   15.13
  -1   3   3  316.09   17.95
   1  -3  -3  313.34   18.28
  -1   3   3  305.53   18.54
   0   3   3 5663.26  223.51
   0   3   3 5789.99  225.33
   0  -3  -3 5814.75  232.71
   0  -3  -3 5785.45  229.84
   0  -3  -3 5858.39  247.18
   0  -3  -3 5480.94  225.15
   0   3   3 5661.67  230.02
   1   3   3 2352.65  100.04
  -1  -3  -3 2465.24   99.25
   1   3   3 2373.41   99.28
  -1  -3  -3 2369.30   97.49
  -1  -3  -3 2529.20  100.30
   1   3   3 2446.94   97.54
   1   3   3 2386.76   97.58
  -2  -3  -3   49.87    6.15
   2   3   3   55.50    5.79
   2   3   3   54.68    7.07
  -2  -3  -3   61.30    6.57
  -2  -3  -3   64.03    6.29
   3   3   3 1823.60   79.84
   3   3   3 1954.55   81.07
  -3  -3  -3 1904.36   78.81
  -3  -3  -3 1963.96   80.97
  -4  -3  -3   45.32    6.70
   4   3   3   47.58    6.88
   4   3   3   38.35    7.20
  -4  -3  -3   31.56    6.02
   5   3   3   17.53    5.89
  -5  -3  -3   23.40    5.96
  -6  -3  -3  400.07   25.80
   6   3   3  409.12   24.43
  -6  -3  -3  399.52   24.78
  -7  -3  -3    0.91    6.89
  -7  -3  -3   -1.25    6.08
  -8  -3  -3  156.15   16.76
  -8  -3  -3  153.70   18.97
  -8  -3  -3  120.95   17.88
  -9  -3  -3    7.11    9.34
  -9  -3  -3    0.55    3.29
  -9  -3  -3   -0.57    6.58
  -9  -3  -3    5.36    8.98
 -10  -3  -3   21.39   12.12
 -10  -3  -3   24.80   13.27
 -11  -3  -3   -7.98   11.35
 -11  -3  -3   11.54   12.59
  -9   4   3   17.13   13.13
  -9   4   3   35.87   14.98
  -8   4   3    0.62    8.96
  -8   4   3    3.70   10.20
  -7   4   3  105.62   18.44
   7  -4  -3  190.08   22.17
   6  -4  -3   71.28   14.10
  -6   4   3   47.84   13.33
  -6   4   3   51.48   12.67
  -5   4   3   79.43   14.95
   5  -4  -3   96.37   14.58
  -5   4   3  103.20   15.37
   5  -4  -3  109.98   11.57
   4  -4  -3  253.16   19.35
   4  -4  -3  227.12   16.85
  -4   4   3  197.94   18.34
  -3   4   3  961.30   50.33
   3  -4  -3 1010.99   49.18
   3  -4  -3 1037.96   50.82
  -2   4   3   27.50    7.59
   2  -4  -3   46.06    8.59
   2  -4  -3   40.51    4.38
   2  -4  -3   52.24    4.61
   2  -4  -3   51.37    8.20
   2  -4  -3   39.19    8.25
  -2   4   3   30.27    7.56
  -1   4   3  279.86   18.50
   1  -4  -3  251.40   18.26
  -1   4   3  347.88   19.60
  -1   4   3  286.23   18.40
   1  -4  -3  312.17   18.54
   1  -4  -3  303.59   18.44
  -1   4   3  299.04   15.06
   1  -4  -3  296.52   15.08
   0   4   3  618.54   30.40
   0   4   3  611.84   29.89
   0   4   3  620.70   28.26
   0   4   3  641.94   30.14
   0  -4  -3  624.57   29.68
   0  -4  -3  568.14   29.38
  -1  -4  -3   51.74    6.58
  -1  -4  -3   42.03    6.64
   1   4   3   49.87    6.87
   1   4   3   44.93    6.39
   1   4   3   46.68    5.67
  -1  -4  -3   41.05    5.52
   2   4   3    0.21    2.86
  -2  -4  -3   -1.31    2.74
   2   4   3   -0.78    2.47
   2   4   3    2.31    3.38
   2   4   3    0.98    3.28
  -2  -4  -3   -0.94    2.80
   3   4   3   96.50    7.71
   3   4   3  101.20    8.40
  -3  -4  -3   96.52    8.52
   3   4   3   87.85   10.01
  -3  -4  -3  104.52    8.21
   4   4   3  264.62   15.54
   4   4   3  281.13   17.95
  -4  -4  -3  262.45   15.51
  -4  -4  -3  272.62   18.19
  -4  -4  -3  250.99   15.34
  -5  -4  -3    0.16    5.46
   5   4   3   10.85    5.60
  -5  -4  -3   11.37    4.69
  -6  -4  -3    1.50    5.54
  -6  -4  -3   -1.16    5.62
  -6  -4  -3    3.72    4.78
  -7  -4  -3   32.10    9.51
  -7  -4  -3   42.44    9.09
  -7  -4  -3   23.46    9.07
  -8  -4  -3  358.50   27.43
  -8  -4  -3  403.39   27.01
  -8  -4  -3  395.70   25.39
  -9  -4  -3    9.48    7.27
  -9  -4  -3   19.29   10.40
  -9  -4  -3   18.11    9.99
  -9  -4  -3   13.38    3.96
  -9  -4  -3   16.82    9.21
 -10  -4  -3  330.13   28.48
 -10  -4  -3  294.93   28.64
 -10  -4  -3  189.98   21.54
 -11  -4  -3   38.32   15.94
  -9   5   3  120.59   23.40
  -9   5   3   94.23   22.43
  -8   5   3   10.80   10.99
  -8   5   3    7.00    9.94
   7  -5  -3    5.99    7.35
  -7   5   3   -7.78    8.33
  -7   5   3    9.19    9.15
  -6   5   3  205.23   24.02
   6  -5  -3  206.78   22.70
   5  -5  -3  109.79   16.31
  -5   5   3   87.77   15.84
  -5   5   3  142.21   18.00
  -4   5   3  243.16   22.04
   4  -5  -3  287.65   22.55
  -4   5   3  296.81   23.11
   4  -5  -3  317.90   21.35
   3  -5  -3  461.59   28.83
  -3   5   3  475.88   30.06
  -3   5   3  455.21   29.08
   3  -5  -3  491.58   29.07
   2  -5  -3   63.72    9.93
  -2   5   3  112.99   12.88
   2  -5  -3   85.68   11.85
   2  -5  -3   98.67    7.06
  -2   5   3   91.53   12.05
   2  -5  -3   98.43    7.24
   1  -5  -3 1054.29   47.40
  -1   5   3  987.84   48.08
   1  -5  -3 1018.38   51.49
   1  -5  -3 1001.01   42.85
  -1   5   3  940.57   47.08
   1  -5  -3  988.61   50.40
   0  -5  -3   -3.91    3.79
   0   5   3   -2.64    4.60
   0  -5  -3   -0.58    3.67
   0  -5  -3    0.87    4.16
   0   5   3    3.33    4.41
   0  -5  -3    1.33    3.88
   0   5   3    1.31    4.17
   1   5   3  235.26   13.66
  -1  -5  -3  261.51   13.81
   1   5   3  258.96   15.21
   1   5   3  218.10   14.71
  -1  -5  -3  218.84   14.51
   1   5   3  213.25   15.51
  -1  -5  -3  223.37   15.10
   2   5   3  372.49   17.94
  -2  -5  -3  376.32   19.56
  -2  -5  -3  374.06   18.21
   2   5   3  365.86   21.59
   2   5   3  415.52   19.97
   2   5   3  362.17   21.15
  -2  -5  -3  339.97   21.37
   3   5   3   64.87    6.76
   3   5   3   55.20    5.26
  -3  -5  -3   41.59    8.38
   3   5   3   45.33    8.23
  -3  -5  -3   49.38    6.32
  -3  -5  -3   59.04    5.69
  -4  -5  -3  258.49   14.38
  -4  -5  -3  238.65   14.61
  -4  -5  -3  237.01   18.08
  -5  -5  -3  351.64   23.48
  -5  -5  -3  332.46   19.21
  -5  -5  -3  324.46   18.95
  -5  -5  -3  360.69   20.03
  -6  -5  -3    6.65    6.56
  -6  -5  -3    7.63    5.83
  -6  -5  -3    2.82    4.60
  -7  -5  -3  157.47   10.88
  -7  -5  -3  158.79   16.25
  -7  -5  -3  190.65   15.08
  -7  -5  -3  200.20   19.32
  -8  -5  -3  132.05   16.53
  -8  -5  -3  104.17   15.27
  -8  -5  -3  153.15   10.33
  -8  -5  -3  152.96   15.17
  -9  -5  -3    2.31    7.84
  -9  -5  -3   15.37    7.93
  -9  -5  -3   -1.23    8.02
 -10  -5  -3   53.46   14.05
 -10  -5  -3   50.55   15.36
 -11  -5  -3    5.50   11.78
  -8   6   3   16.81   11.18
  -8   6   3  -20.64    8.89
  -7   6   3   27.28   12.45
  -7   6   3   14.10   11.81
   6  -6  -3    3.04    7.15
  -6   6   3    5.36    9.29
  -6   6   3    1.09    9.98
   5  -6  -3  105.46   17.36
  -5   6   3  140.64   19.31
  -5   6   3   78.60   16.32
   4  -6  -3  645.22   37.14
  -4   6   3  575.58   36.42
  -4   6   3  539.77   36.47
  -3   6   3  134.95   16.38
   3  -6  -3   81.57   12.54
  -3   6   3  127.09   16.27
   3  -6  -3  129.28    7.36
   3  -6  -3  132.78   15.96
  -2   6   3  176.18   17.60
   2  -6  -3  122.84   14.20
   2  -6  -3  144.65   15.59
  -2   6   3  186.67   16.01
   2  -6  -3  167.70   10.73
  -1   6   3  119.10   13.77
   1  -6  -3  103.40   12.38
   1  -6  -3  132.49   14.82
   1  -6  -3  134.24   13.82
   1  -6  -3  106.31    9.46
   0  -6  -3   34.45    6.85
   0   6   3   16.86    7.45
   0   6   3   36.21    7.06
   0  -6  -3   35.55    6.77
   0  -6  -3   38.38    7.59
   0  -6  -3   37.73    9.13
   1   6   3  208.28   16.58
  -1  -6  -3  218.82   15.16
  -1  -6  -3  236.74   14.08
   1   6   3  249.32   14.37
  -1  -6  -3  215.07   15.52
  -1  -6  -3  262.40   18.69
   1   6   3  260.31   16.08
  -2  -6  -3 1047.70   49.21
  -2  -6  -3 1095.94   45.48
   2   6   3 1029.09   50.50
  -2  -6  -3  999.86   46.35
   2   6   3 1115.35   45.49
  -2  -6  -3 1048.12   53.31
   2   6   3 1059.91   46.65
   3   6   3  166.83    8.98
  -3  -6  -3  170.77   13.83
   3   6   3  168.77   14.65
   3   6   3  165.72   11.52
  -3  -6  -3  164.89   15.24
  -3  -6  -3  171.28    9.39
  -3  -6  -3  154.17   11.26
  -4  -6  -3   57.73   10.65
  -4  -6  -3   44.62    7.94
  -4  -6  -3   55.17    5.58
  -4  -6  -3   41.43    6.20
  -5  -6  -3   39.69    6.21
  -5  -6  -3   49.66    7.83
  -5  -6  -3   40.49    6.16
  -5  -6  -3   42.03   10.14
  -5  -6  -3   45.91    6.88
  -6  -6  -3   15.88    8.51
  -6  -6  -3   27.45    6.35
  -6  -6  -3   26.53    6.87
  -6  -6  -3   28.19    6.47
  -7  -6  -3   81.46   11.15
  -7  -6  -3   85.40   14.40
  -7  -6  -3   78.14   10.17
  -7  -6  -3   71.05    8.65
  -8  -6  -3  234.51   22.44
  -8  -6  -3  178.44   18.53
  -8  -6  -3  233.58   17.32
  -8  -6  -3  214.04   14.97
  -9  -6  -3  126.87   18.40
 -10  -6  -3   17.34   10.60
 -11  -6  -3    9.79   12.33
 -11  -6  -3    4.38   10.13
  -8   7   3   61.55   18.79
  -8   7   3   27.63   14.34
  -7   7   3   69.07   18.39
  -7   7   3   49.02   15.43
  -6   7   3   27.99   13.02
   6  -7  -3   34.18   12.17
  -6   7   3   19.68   12.11
   5  -7  -3   11.99    8.88
  -5   7   3   12.81   10.24
  -5   7   3   21.84   11.08
  -4   7   3  131.66   19.61
  -4   7   3  165.49   20.51
   4  -7  -3  183.98   20.49
  -3   7   3   21.54    9.75
  -3   7   3   36.06   11.69
   3  -7  -3   35.94   10.23
   3  -7  -3   43.82   10.25
   3  -7  -3   43.99    5.44
   2  -7  -3   15.73    7.01
   2  -7  -3   16.37    5.27
  -2   7   3   26.23    8.90
   2  -7  -3   16.90    7.56
  -2   7   3   27.65    9.61
   1  -7  -3  157.73   12.36
   1  -7  -3  136.94   14.87
  -1   7   3  176.54   17.92
  -1   7   3  169.69   15.64
   0   7   3   71.14    9.35
   0  -7  -3   48.13    8.19
   0  -7  -3   69.12   12.00
   0  -7  -3   45.22    8.92
   0   7   3   53.54   10.74
   1   7   3  118.31   10.06
  -1  -7  -3  106.70   11.14
   1   7   3  101.44   13.19
  -1  -7  -3  120.53   12.24
   1   7   3  124.78   11.89
  -1  -7  -3  118.32    9.87
  -1  -7  -3  113.25   14.47
  -2  -7  -3  114.91   14.19
  -2  -7  -3  117.22    8.07
   2   7   3  112.20    7.95
  -2  -7  -3  117.86   10.65
  -2  -7  -3  109.78   12.83
   2   7   3  118.80   13.64
   2   7   3  108.34   10.48
  -3  -7  -3  662.80   31.22
  -3  -7  -3  708.94   38.14
   3   7   3  678.16   31.27
   3   7   3  640.26   36.40
  -3  -7  -3  610.28   35.10
  -4  -7  -3  114.54   14.53
  -4  -7  -3  106.38    9.41
  -4  -7  -3  118.21   13.37
  -5  -7  -3  701.91   29.87
  -5  -7  -3  659.17   31.14
  -5  -7  -3  653.20   36.90
  -5  -7  -3  671.57   29.80
  -5  -7  -3  642.98   37.65
  -6  -7  -3  215.74   13.93
  -6  -7  -3  207.18   13.87
  -6  -7  -3  224.03   16.98
  -6  -7  -3  188.22   19.91
  -7  -7  -3   66.96   13.97
  -8  -7  -3    2.63    7.44
  -9  -7  -3   74.56   15.40
 -10  -7  -3   73.61   16.03
 -11  -7  -3    2.88   10.74
  -7   8   3   18.25   14.21
  -7   8   3   38.66   16.83
  -6   8   3   50.45   15.50
  -6   8   3   56.78   15.95
   5  -8  -3    6.21    7.77
  -5   8   3    1.98   10.22
  -5   8   3    1.33    9.73
  -4   8   3   30.95   12.15
   4  -8  -3   52.28   12.54
  -4   8   3   38.05   12.39
  -3   8   3   24.45   11.56
   3  -8  -3   32.88   10.36
  -3   8   3   26.83   10.48
   2  -8  -3   61.76   12.25
   2  -8  -3   73.37    8.97
  -2   8   3   73.89   15.04
  -2   8   3   81.13   13.46
   2  -8  -3   62.99   12.05
   1  -8  -3   77.87    9.90
  -1   8   3   80.52   14.52
  -1   8   3   80.89   12.20
   1  -8  -3   71.94   12.06
   0  -8  -3  274.36   18.57
   0   8   3  269.09   18.76
   0  -8  -3  264.28   19.19
   0   8   3  248.07   21.29
   1   8   3  436.99   24.28
  -1  -8  -3  435.88   26.38
  -1  -8  -3  475.79   26.39
   1   8   3  466.51   29.75
  -1  -8  -3  484.68   31.89
   2   8   3  386.44   19.13
   2   8   3  372.40   26.60
  -2  -8  -3  414.11   22.62
   2   8   3  408.29   22.80
  -2  -8  -3  392.80   27.94
  -2  -8  -3  372.17   24.53
   3   8   3  402.36   21.23
  -3  -8  -3  390.82   21.04
  -3  -8  -3  391.43   27.41
   3   8   3  390.82   26.63
  -3  -8  -3  356.42   24.96
  -4  -8  -3  101.61   13.97
  -4  -8  -3   94.13   14.31
  -4  -8  -3  132.89   10.16
   4   8   3  119.87    9.73
  -5  -8  -3   59.57   12.76
  -5  -8  -3   63.84    7.34
  -5  -8  -3   85.72   12.69
  -6  -8  -3  163.13   19.10
  -7  -8  -3   13.53    9.40
  -8  -8  -3   42.70   12.88
  -9  -8  -3   40.59   12.82
 -10  -8  -3   50.07   14.47
 -11  -8  -3   24.44   13.49
  -7   9   3  104.98   23.72
  -7   9   3   95.02   22.52
  -6   9   3   47.69   16.66
  -6   9   3   50.57   16.48
   5  -9  -3   38.55   12.92
  -5   9   3   43.47   14.73
  -5   9   3   39.48   15.63
   4  -9  -3  185.48   22.52
  -4   9   3  124.23   20.93
  -4   9   3  216.57   24.64
  -3   9   3  156.72   19.88
  -3   9   3  185.26   23.07
   3  -9  -3  214.92   22.83
   2  -9  -3  256.31   17.17
  -2   9   3  238.23   24.68
   2  -9  -3  249.24   21.74
   1  -9  -3   15.84    7.21
  -1   9   3    9.18    7.94
   1  -9  -3   18.55    8.18
  -1   9   3   20.66   10.15
   0   9   3   88.35   15.45
   0  -9  -3   99.34   12.62
   0   9   3   77.38   11.39
   0  -9  -3  116.84   14.04
  -1  -9  -3   24.62    7.44
   1   9   3    3.59    8.25
   1   9   3   28.49    7.04
  -1  -9  -3   17.04    8.18
  -2  -9  -3   45.11   11.03
   2   9   3   47.58    5.68
  -2  -9  -3   52.76   13.14
  -2  -9  -3   49.23    8.74
   2   9   3   68.38   13.51
   3   9   3   66.18   13.59
  -3  -9  -3   51.28   11.82
  -3  -9  -3   66.94    8.75
  -4  -9  -3  269.03   15.56
  -4  -9  -3  252.03   21.96
  -5  -9  -3   16.61    9.31
  -6  -9  -3   24.34   10.34
  -7  -9  -3   31.78   12.04
  -8  -9  -3   45.31   13.21
  -9  -9  -3    0.30    8.74
 -10  -9  -3   81.80   18.19
 -11  -9  -3   14.22   12.88
  -6  10   3   21.80   13.74
  -6  10   3    6.06   13.48
  -5  10   3   17.65   13.52
  -5  10   3   12.20   12.35
  -4  10   3    4.17    9.96
   4 -10  -3    3.41    8.54
  -4  10   3   -8.36    8.36
  -3  10   3   80.42   17.60
  -3  10   3   81.41   17.09
   3 -10  -3  119.82   19.07
   2 -10  -3    8.72    8.16
  -2  10   3  -12.27    6.89
  -2  10   3   -2.95    8.93
   1 -10  -3   77.05   11.64
  -1  10   3   69.13   13.01
  -1  10   3   55.30   14.29
   1 -10  -3   72.72   13.79
   0  10   3  375.36   24.49
   0 -10  -3  364.65   25.16
   0  10   3  357.69   28.56
   0 -10  -3  334.70   23.39
  -1 -10  -3  131.27   16.12
  -1 -10  -3  158.49   15.65
   1  10   3  175.92   14.15
   1  10   3  190.64   21.86
  -2 -10  -3   99.71   15.10
  -2 -10  -3  107.32   12.14
   2  10   3  113.70   17.60
  -3 -10  -3   73.81    9.24
   3  10   3   62.74   13.92
  -3 -10  -3   50.24   12.18
   4  10   3   34.10   11.66
  -4 -10  -3   21.99    9.62
  -5 -10  -3  111.33   17.26
  -6 -10  -3   89.45   16.69
  -7 -10  -3   55.30   14.53
  -8 -10  -3   19.42   12.34
  -9 -10  -3   28.13   13.16
 -10 -10  -3   -2.72   10.03
 -11 -10  -3   49.51   16.99
  -5  11   3   41.71   17.06
  -5  11   3    1.55   13.99
  -4  11   3  114.35   22.12
  -4  11   3  117.65   22.75
   3 -11  -3  132.13   20.61
  -3  11   3  116.54   22.14
   2 -11  -3   36.34   11.38
  -2  11   3   46.96   13.82
  -2  11   3   42.30   14.05
  -1  11   3  119.74   20.25
  -1  11   3  116.80   16.97
   1 -11  -3  138.81   18.56
   0  11   3    2.07    8.97
   0 -11  -3    9.43    7.01
   0 -11  -3    0.49    7.39
  -1 -11  -3   14.22    9.18
  -1 -11  -3   28.34    8.87
   1  11   3   22.86   11.46
   2  11   3   22.48   10.65
  -2 -11  -3    0.78    5.22
  -2 -11  -3    2.51    6.78
   3  11   3    6.70    8.21
  -3 -11  -3   15.41    9.55
   4  11   3   56.92   14.30
  -4 -11  -3   35.53   11.59
  -5 -11  -3   12.41    9.35
  -6 -11  -3   13.29   10.10
  -7 -11  -3   -8.88    8.42
  -8 -11  -3    9.50   11.03
  -9 -11  -3   -0.75    9.60
 -10 -11  -3   16.48   13.58
  -4  12   3   11.92   12.51
  -3  12   3    6.96   11.41
  -2  12   3    9.08   11.12
   1 -12  -3  118.03   17.59
  -1  12   3  147.99   23.17
   0 -12  -3   40.69   10.88
   0 -12  -3   46.60   12.27
   0  12   3   28.73   12.61
  -1 -12  -3    8.14    9.36
   1  12   3    2.55    9.00
   2  12   3   -3.77    8.17
  -2 -12  -3    5.18    8.32
   3  12   3   -3.80    8.35
  -3 -12  -3    8.10    8.83
  -4 -12  -3    1.52    8.68
   4  12   3   13.27   10.26
  -5 -12  -3   47.47   13.35
  -6 -12  -3    4.49    8.99
  -7 -12  -3   -5.74    8.22
  -8 -12  -3   14.18   12.37
  -9 -12  -3   -0.51   11.25
  -2  13   3   40.53   14.83
  -1  13   3    7.01   11.91
   0  13   3   39.46   15.58
   1  13   3    3.23    9.50
  -1 -13  -3   -6.99    9.00
  -2 -13  -3    6.74   10.49
   2  13   3   11.52   11.20
  -3 -13  -3   -9.65    8.30
   3  13   3   12.77   10.51
  -4 -13  -3  -10.17    8.48
   4  13   3  -14.10    7.80
  -5 -13  -3    4.28   10.04
  -6 -13  -3   16.36   11.88
  -7 -13  -3    0.91    9.81
  -8 -13  -3   -9.92   10.34
  -1  14   3    1.55   12.00
   0  14   3   31.60   14.36
   1  14   3    3.31   10.58
  -2 -14  -3   25.26   13.80
   2  14   3   22.37   13.95
   3  14   3   22.17   12.20
  -3 -14  -3   -2.37    8.68
   4  14   3   -0.88    9.95
  -4 -14  -3   -3.67    9.89
  -5 -14  -3   -0.10   10.77
  -6 -14  -3  -15.60    9.01
  -7 -14  -3   -4.26    9.50
   3  15   3   -1.29   10.67
  -3 -15  -3    3.72   11.77
  -4 -15  -3   26.81   14.34
  -5 -15  -3   13.59   12.71
  -6 -15  -3    9.06   13.47
  -5 -14   4    3.85   13.39
  -4 -14   4   14.59   14.61
  -3 -14   4   70.20   19.56
  -2 -14   4   30.59   15.48
  -6 -13   4    2.87   12.02
  -5 -13   4   -6.11   11.09
  -4 -13   4   35.59   15.32
   3  13  -4   44.58   17.21
  -3 -13   4   33.81   14.15
  -2 -13   4   -4.58   10.44
   2  13  -4   11.20   11.92
   1  13  -4   21.34   14.17
  -1 -13   4    9.58   11.77
   0  13  -4   32.03   15.29
  -8 -12   4   15.76   13.85
  -7 -12   4   44.97   16.99
  -6 -12   4   41.09   15.56
  -5 -12   4   53.99   17.04
  -4 -12   4    8.74   11.41
   3  12  -4    2.36   10.22
  -3 -12   4   -7.53    9.78
  -2 -12   4   25.76   12.39
   2  12  -4   38.98   15.79
  -1 -12   4   22.44   12.73
   1  12  -4   23.82   13.02
   0  12  -4    6.61   11.63
   0 -12   4   -1.04    9.50
  -1  12  -4    0.41   12.45
  -2  12  -4    3.55   12.02
  -3  12  -4    6.00   12.67
  -9 -11   4   -9.27   11.43
  -8 -11   4   86.66   20.43
  -7 -11   4   12.34   12.24
  -6 -11   4   -1.51   10.76
  -5 -11   4   -5.74    8.17
  -4 -11   4   18.39   11.49
   3  11  -4  202.24   26.00
  -3 -11   4  266.28   26.79
   2  11  -4   58.59   16.07
  -2 -11   4   78.23   16.82
  -1 -11   4   17.48   11.35
   1  11  -4    1.88    9.71
   0 -11   4    6.89    9.62
   0  11  -4    6.14   10.64
   1 -11   4   61.81   15.00
  -1  11  -4   82.93   19.21
  -2  11  -4    1.94   11.74
  -3  11  -4  -12.28    9.15
  -4  11  -4    4.94   12.82
 -10 -10   4   -1.20   13.02
  -9 -10   4   27.38   15.25
  -8 -10   4   52.87   16.18
  -7 -10   4    8.06   12.02
  -6 -10   4    2.55   10.34
  -5 -10   4    8.31    9.65
  -4 -10   4    3.62    9.46
  -3 -10   4   90.22   16.99
   3  10  -4   56.72   15.06
  -2 -10   4   22.02   11.25
   2  10  -4   25.21   11.59
  -1 -10   4   88.35   15.90
   1  10  -4   71.48   17.38
   0  10  -4   69.13   16.63
   0 -10   4   10.09    9.56
  -1  10  -4    1.45    7.97
  -1  10  -4   42.42   13.84
   1 -10   4   11.45    9.53
  -1  10  -4   10.90   10.94
  -2  10  -4   16.02   11.72
  -2  10  -4   10.58   11.21
  -2  10  -4    8.59    9.83
  -3  10  -4   -6.95    9.84
  -3  10  -4  -12.34    8.71
  -3  10  -4    3.77   10.66
  -4  10  -4  162.55   25.94
  -4  10  -4  140.85   23.39
  -4  10  -4  192.95   29.19
  -5  10  -4    1.90   12.62
  -5  10  -4   28.20   15.35
 -10  -9   4  198.26   27.25
  -9  -9   4   11.80   12.56
  -8  -9   4    0.07   10.14
  -7  -9   4    8.60   10.71
  -6  -9   4   25.64   11.88
  -5  -9   4   -7.22    7.86
  -4  -9   4   60.24   14.20
   3   9  -4    9.64    9.09
  -3  -9   4   11.68    9.27
   2   9  -4  155.61   20.04
  -2  -9   4  123.51   17.80
   1   9  -4   45.17   12.53
   1   9  -4   46.83   12.96
  -1  -9   4   35.22   11.81
   0   9  -4    4.17    7.85
   0   9  -4    3.83    8.62
   0  -9   4   -6.15    6.45
   1  -9   4   28.05   10.39
  -1   9  -4   30.91   10.42
  -1   9  -4   13.56   10.20
  -1   9  -4   34.35   13.10
   2  -9   4   91.55   13.97
  -2   9  -4   11.78    8.68
  -2   9  -4   55.03   14.35
  -3   9  -4    1.29    8.88
  -3   9  -4    7.54    9.78
  -3   9  -4    2.98    9.79
  -4   9  -4    0.95   11.52
  -4   9  -4    1.46   10.57
  -4   9  -4   10.80   10.84
  -5   9  -4   81.65   19.33
  -5   9  -4   56.22   17.10
  -5   9  -4  118.66   22.99
  -6   9  -4   64.56   18.91
  -6   9  -4   73.33   20.04
 -11  -8   4   -3.06   12.41
 -10  -8   4    7.32   12.58
  -9  -8   4  115.42   20.65
  -8  -8   4   84.67   17.46
  -7  -8   4   23.02   11.49
  -6  -8   4   37.25   12.74
  -5  -8   4  159.53   19.96
  -4  -8   4    3.99    8.15
  -3  -8   4   71.85    8.25
   3   8  -4   83.60   14.27
  -3  -8   4   70.12   14.25
   2   8  -4   95.15   15.02
  -2  -8   4   91.20   14.87
   2   8  -4  122.56    9.93
   2   8  -4  114.59   16.54
  -2  -8   4  119.04   11.02
   1   8  -4    8.23    8.45
  -1  -8   4    6.82    8.35
   1   8  -4   18.67    9.32
  -1  -8   4    6.95    5.57
   0  -8   4   90.26   13.98
   0   8  -4   90.29   15.68
   0   8  -4  109.23   17.49
   1  -8   4  191.16   18.17
  -1   8  -4  139.44   19.20
  -1   8  -4  124.61   17.84
  -2   8  -4   25.08   10.76
  -2   8  -4   32.77   11.31
   2  -8   4   20.97    8.75
  -2   8  -4   18.35    9.26
  -3   8  -4   53.52   14.52
   3  -8   4   41.21   10.00
  -3   8  -4   78.23   16.80
  -3   8  -4   39.25   12.64
  -4   8  -4   70.88   16.50
  -4   8  -4   58.58   15.02
  -4   8  -4   48.37   14.88
  -5   8  -4  279.65   29.92
  -5   8  -4  269.53   29.98
  -5   8  -4  337.95   33.13
  -6   8  -4    4.46   12.67
  -6   8  -4   11.39   11.73
  -7   8  -4   60.42   20.91
 -10  -7   4   19.57   13.48
  -9  -7   4    1.71    9.55
  -8  -7   4  -12.67    7.81
  -7  -7   4   28.62   11.10
  -6  -7   4  361.86   27.61
  -5  -7   4  672.59   32.13
  -5  -7   4  613.08   38.14
   4   7  -4   18.51    8.04
  -4  -7   4   21.40    9.10
  -4  -7   4    8.73    4.98
  -4  -7   4   25.70   10.00
  -3  -7   4   39.88    6.59
   3   7  -4   41.15    4.24
  -3  -7   4   38.69   10.86
   3   7  -4   38.43    7.78
  -3  -7   4   36.99   10.14
   3   7  -4   37.20    9.71
  -2  -7   4   94.07    9.69
   2   7  -4   65.16   12.41
   2   7  -4  102.65   14.55
  -2  -7   4   92.26   14.12
   2   7  -4   91.75    8.44
   2   7  -4   86.21    8.21
   1   7  -4  649.08   39.19
   1   7  -4  716.67   34.29
   1   7  -4  659.72   41.40
  -1  -7   4  714.10   35.35
  -1  -7   4  695.51   38.46
   1   7  -4  727.20   33.94
   0   7  -4  109.03   15.49
   0  -7   4  120.29   14.92
   0   7  -4  119.78   16.46
   0  -7   4  112.10   12.38
   1  -7   4    8.50    7.78
  -1   7  -4    3.01    4.19
  -1   7  -4   15.22    9.41
  -2   7  -4   19.32    9.80
   2  -7   4   11.13    7.32
  -2   7  -4   19.29    9.18
  -3   7  -4   12.28    8.66
   3  -7   4    9.36    6.79
  -3   7  -4   24.38   10.68
  -3   7  -4    5.65    8.09
  -4   7  -4    9.96    9.61
  -4   7  -4   19.04   11.61
  -4   7  -4   12.09    9.16
  -5   7  -4   44.55   14.78
  -5   7  -4   51.40   13.77
  -5   7  -4   47.81   14.44
  -6   7  -4   91.50   20.18
  -6   7  -4   96.51   20.58
  -6   7  -4   68.72   16.25
  -7   7  -4    9.75   12.97
  -7   7  -4    0.81   13.42
  -8   7  -4   19.81   16.15
 -10  -6   4   49.94   14.67
  -9  -6   4   18.02   11.91
  -8  -6   4   15.90   10.81
  -7  -6   4  -12.41    6.19
  -7  -6   4   -3.64    6.78
  -6  -6   4   31.55   10.23
  -6  -6   4   32.86    8.31
   5   6  -4  105.74   12.85
  -5  -6   4  160.91   17.28
  -5  -6   4  121.71   16.39
  -5  -6   4  136.69   12.14
  -4  -6   4  157.59   17.57
   4   6  -4  191.96   14.10
  -4  -6   4  202.19   18.51
  -4  -6   4  179.91   13.18
   4   6  -4  188.60   16.54
   3   6  -4   64.36    5.38
  -3  -6   4   56.13   11.56
   3   6  -4   56.32    4.79
   3   6  -4   57.71   10.57
  -3  -6   4   69.60    7.95
  -3  -6   4   64.22   11.68
   3   6  -4   63.31    8.70
  -2  -6   4   85.85   13.30
  -2  -6   4   80.08    8.83
  -2  -6   4   64.71   11.83
   2   6  -4   86.04   12.51
   2   6  -4   71.89   11.97
   2   6  -4   86.68    7.48
   2   6  -4   84.85    9.77
   2   6  -4   72.36    7.28
   1   6  -4  401.04   21.62
   1   6  -4  396.78   21.25
   1   6  -4  370.75   26.74
   1   6  -4  394.57   25.80
  -1  -6   4  401.59   22.57
  -1  -6   4  410.14   25.29
   0   6  -4  834.30   46.42
   0  -6   4  782.98   41.03
   0  -6   4  811.24   40.72
   0   6  -4  846.59   43.66
   1  -6   4   91.25   11.91
  -1   6  -4  100.88   13.73
   1  -6   4   70.17   10.98
  -1   6  -4   96.64   14.52
  -2   6  -4  651.13   40.28
   2  -6   4  656.12   34.53
  -2   6  -4  691.95   38.82
  -3   6  -4    1.73    6.43
  -3   6  -4   -3.86    7.28
   3  -6   4    9.34    6.92
  -4   6  -4  156.82   19.52
  -4   6  -4  171.61   20.85
  -4   6  -4  148.18   19.97
   4  -6   4  177.63   14.23
  -5   6  -4   12.51    9.05
  -5   6  -4   16.87   10.86
  -5   6  -4   15.01    9.97
  -6   6  -4   66.35   16.76
  -6   6  -4   59.41   14.59
  -6   6  -4   77.49   18.11
  -7   6  -4   32.75   14.91
  -7   6  -4   -5.27   10.07
  -8   6  -4   20.79   14.88
  -8   6  -4    8.14   11.32
 -11  -5   4   80.35   20.10
 -10  -5   4  -16.42    8.36
  -9  -5   4    8.33    9.29
  -8  -5   4    6.26    8.99
  -8  -5   4   -9.62    7.34
  -7  -5   4   15.85    8.96
  -7  -5   4   24.27    9.53
  -6  -5   4   11.98    7.09
  -6  -5   4    1.95    7.63
  -5  -5   4   -5.29    4.93
  -5  -5   4   -3.46    5.14
  -5  -5   4    1.76    2.33
  -5  -5   4    7.17    7.31
   5   5  -4    0.34    4.84
   4   5  -4  321.51   19.21
  -4  -5   4  297.47   18.28
   4   5  -4  294.20   13.72
   4   5  -4  280.55   20.33
  -4  -5   4  295.85   21.73
  -4  -5   4  307.00   22.32
   3   5  -4   26.60    6.47
  -3  -5   4   37.67    6.64
   3   5  -4   26.70    7.32
  -3  -5   4   12.92    7.52
  -3  -5   4   34.45    8.42
   3   5  -4   30.64    4.07
   2   5  -4  528.86   24.56
  -2  -5   4  522.14   31.70
   2   5  -4  528.32   27.82
  -2  -5   4  515.73   26.66
  -2  -5   4  529.59   29.75
   2   5  -4  535.56   31.63
   2   5  -4  545.58   30.43
   1   5  -4    0.64    4.83
   1   5  -4    2.80    5.33
   1   5  -4    3.89    3.55
  -1  -5   4    4.97    5.81
  -1  -5   4    5.98    4.36
  -1  -5   4   -3.28    4.38
   0  -5   4  321.43   20.50
   0   5  -4  310.85   20.70
   0  -5   4  298.68   19.17
   0   5  -4  295.18   21.84
   1  -5   4   21.83    7.07
   1  -5   4   25.53    7.18
  -1   5  -4   27.87    7.97
  -1   5  -4   26.76    8.35
   2  -5   4   12.14    6.09
  -2   5  -4   11.16    7.47
  -2   5  -4   14.54    7.08
   2  -5   4   22.03    7.53
   3  -5   4  807.80   38.75
  -3   5  -4  805.46   43.27
  -3   5  -4  755.84   44.53
  -4   5  -4  352.18   26.30
  -4   5  -4  341.81   26.93
   4  -5   4  355.01   21.34
  -4   5  -4  378.26   27.40
  -5   5  -4    8.51    8.04
  -5   5  -4   -0.91    7.76
  -5   5  -4    7.28    6.84
  -6   5  -4   39.02   13.57
  -6   5  -4   24.23   12.64
  -6   5  -4   59.01   12.70
  -7   5  -4  343.91   28.13
  -7   5  -4  306.93   30.12
  -7   5  -4  281.68   31.82
  -8   5  -4   -1.00   10.24
  -8   5  -4   13.08   12.20
  -9   5  -4   62.31   18.68
 -11  -4   4   18.52   11.74
 -10  -4   4   94.95   18.92
 -10  -4   4  101.87   19.41
  -9  -4   4    3.07    8.60
  -9  -4   4   13.56   10.70
  -8  -4   4   15.81    9.29
  -8  -4   4    4.96    8.58
  -7  -4   4  321.83   24.07
  -7  -4   4  301.24   23.13
  -6  -4   4  103.96   13.56
   6   4  -4  114.09   10.09
  -6  -4   4  124.44   10.96
  -6  -4   4  131.90   15.42
  -6  -4   4  139.60   15.14
  -5  -4   4  326.67   22.32
  -5  -4   4  304.24   21.73
  -5  -4   4  288.10   19.91
  -5  -4   4  292.03   16.21
   5   4  -4  292.49   19.01
   5   4  -4  309.65   16.32
  -4  -4   4   58.52    5.71
  -4  -4   4   76.45   11.49
  -4  -4   4   63.89   10.17
  -4  -4   4   70.13    9.29
   4   4  -4   62.93    5.96
   4   4  -4   68.62    9.52
  -3  -4   4  103.09    9.99
   3   4  -4  103.12    7.51
   3   4  -4  102.55   11.64
  -3  -4   4  111.83   12.46
  -3  -4   4   88.56    6.73
  -3  -4   4   93.20   11.55
   3   4  -4   98.33   10.33
  -2  -4   4  658.90   35.16
   2   4  -4  711.19   38.15
   2   4  -4  703.41   34.61
   2   4  -4  701.62   31.21
  -2  -4   4  705.60   33.96
  -2  -4   4  766.07   38.91
   1   4  -4   18.91    5.72
  -1  -4   4   19.92    6.79
   1   4  -4   22.24    6.68
  -1  -4   4   18.52    6.64
   1   4  -4   17.23    6.10
  -1  -4   4   23.73    5.85
   1   4  -4   31.65    5.22
   0   4  -4  811.36   40.37
   0  -4   4  820.15   39.91
   0  -4   4  894.04   43.94
   0  -4   4  817.02   39.60
   1  -4   4  992.38   47.39
  -1   4  -4 1012.40   50.97
  -1   4  -4  946.76   46.80
   1  -4   4  997.41   45.45
  -2   4  -4   14.72    6.94
   2  -4   4   14.77    5.98
   2  -4   4   16.44    6.28
  -2   4  -4   13.51    6.07
   3  -4   4  179.19   16.35
  -3   4  -4  188.12   17.63
   3  -4   4  204.50   14.47
  -3   4  -4  176.91   16.15
  -4   4  -4   27.78    9.70
  -4   4  -4   18.06    7.37
   4  -4   4   16.52    6.01
   4  -4   4   26.31    5.14
  -5   4  -4  435.47   30.16
  -5   4  -4  476.32   31.68
   5  -4   4  492.17   25.50
  -5   4  -4  500.05   33.74
  -6   4  -4   27.42   11.84
  -6   4  -4   30.14   11.52
  -6   4  -4   36.37   10.13
  -7   4  -4  253.17   28.33
  -7   4  -4  300.72   24.48
  -7   4  -4  250.29   26.14
  -8   4  -4    1.61   10.72
  -8   4  -4    2.62   11.32
  -9   4  -4    4.75   12.02
  -9   4  -4   -5.88   12.16
 -11  -3   4    5.06   11.81
 -11  -3   4   -3.30   13.23
 -10  -3   4   14.56   10.64
 -10  -3   4   15.23   13.58
  -9  -3   4   75.89   17.01
  -9  -3   4   71.96   16.10
  -9  -3   4   75.93   13.69
  -8  -3   4   -0.30    7.75
  -8  -3   4    5.49    8.86
  -7  -3   4  125.27   15.10
  -7  -3   4  152.47   18.19
   7   3  -4  143.19   13.77
  -6  -3   4  219.40   17.99
  -6  -3   4  202.51   18.69
  -6  -3   4  227.58   17.87
   6   3  -4  232.14   15.62
  -5  -3   4  389.01   24.29
  -5  -3   4  349.40   23.20
   5   3  -4  380.29   21.71
   5   3  -4  374.33   20.48
  -5  -3   4  389.23   20.95
  -5  -3   4  367.37   23.98
   4   3  -4  343.35   21.18
  -4  -3   4  344.04   18.24
   4   3  -4  368.97   18.61
  -4  -3   4  333.46   21.70
  -4  -3   4  357.32   21.66
  -4  -3   4  356.92   22.77
   3   3  -4   85.67    7.28
  -3  -3   4   80.23    9.23
  -3  -3   4   75.17    6.73
   3   3  -4   85.85    9.62
   3   3  -4   77.82    9.27
  -3  -3   4   90.33   10.68
  -3  -3   4   66.87    9.53
  -2  -3   4  221.02   14.42
  -2  -3   4  227.00   16.47
   2   3  -4  217.55   12.60
  -2  -3   4  222.07   12.26
  -2  -3   4  219.62   15.54
   2   3  -4  212.79   15.66
   2   3  -4  236.78   15.25
   1   3  -4   41.46    6.78
   1   3  -4   49.82    8.16
  -1  -3   4   72.43    9.06
  -1  -3   4   50.71    7.00
  -1  -3   4   45.18    7.89
   1   3  -4   43.22    7.22
   1   3  -4   40.14    5.68
   0  -3   4   24.26    5.78
   0   3  -4   29.96    5.52
   0   3  -4   12.32    4.78
   0  -3   4   25.89    6.43
   0  -3   4   30.17    6.66
   0   3  -4   28.05    6.06
   0   3  -4   23.65    5.90
  -1   3  -4   15.21    5.59
   1  -3   4   11.11    4.98
  -1   3  -4   16.16    5.60
   1  -3   4   21.25    6.24
   1  -3   4    8.65    5.17
   2  -3   4  713.29   34.28
  -2   3  -4  720.66   37.94
  -2   3  -4  696.44   35.67
   2  -3   4  751.71   37.40
   3  -3   4  139.14   11.66
  -3   3  -4  146.36   14.21
  -3   3  -4  147.38   13.24
   3  -3   4  161.96   14.41
  -4   3  -4   -1.14    4.43
   4  -3   4    2.05    4.32
  -4   3  -4    8.97    7.07
  -5   3  -4   63.08   10.56
   5  -3   4   62.20    8.69
  -5   3  -4   58.41   11.99
  -6   3  -4   47.72   12.77
  -6   3  -4   80.30   15.88
   6  -3   4   82.27    9.48
  -6   3  -4   77.58   11.99
  -7   3  -4  184.25   17.59
  -7   3  -4  184.26   24.43
  -7   3  -4  157.95   20.04
  -8   3  -4  345.61   26.51
  -8   3  -4  315.38   33.00
  -8   3  -4  316.65   28.33
  -9   3  -4   14.83   13.24
  -9   3  -4  -27.27    8.93
 -10   3  -4  -21.69   12.00
 -11  -2   4   15.53   13.39
 -11  -2   4    3.55   13.42
 -10  -2   4    3.72    9.51
 -10  -2   4    5.02   12.22
  -9  -2   4   -0.11   10.05
  -9  -2   4    2.02    9.11
  -8  -2   4   69.53   11.82
  -8  -2   4   50.67   12.90
  -8  -2   4   52.20   14.51
  -7  -2   4  730.70   37.91
  -7  -2   4  748.84   43.92
   7   2  -4  744.06   39.01
  -6  -2   4   19.33    9.05
  -6  -2   4   21.22    6.98
  -6  -2   4   19.43    7.47
   6   2  -4   23.53    6.74
  -5  -2   4  511.73   30.43
   5   2  -4  532.45   27.19
  -5  -2   4  457.86   29.10
   5   2  -4  501.13   26.95
  -5  -2   4  551.14   28.23
  -5  -2   4  547.59   28.36
   4   2  -4   68.17    7.95
  -4  -2   4   62.52    9.20
  -4  -2   4   75.75    9.49
  -4  -2   4   70.67   10.31
  -4  -2   4   85.53    8.63
   4   2  -4   67.25    8.24
  -3  -2   4   91.35    9.81
   3   2  -4   67.16    8.43
  -3  -2   4   98.71    8.14
  -3  -2   4   92.55    9.90
   3   2  -4   84.68    7.92
  -3  -2   4   65.03    8.80
  -2  -2   4  781.04   37.75
  -2  -2   4  733.40   32.33
   2   2  -4  722.31   32.50
   2   2  -4  714.78   36.93
  -2  -2   4  706.80   34.88
   2   2  -4  743.14   35.52
  -2  -2   4  713.27   34.36
  -1  -2   4  304.49   18.12
  -1  -2   4  279.59   16.84
   1   2  -4  249.25   17.27
  -1  -2   4  286.88   15.15
   1   2  -4  279.26   15.36
  -1  -2   4  285.66   16.87
   1   2  -4  292.81   17.37
   0  -2   4  343.10   19.17
   0   2  -4  359.08   18.21
   0  -2   4  359.29   20.42
   0  -2   4  322.84   19.15
   0  -2   4  356.09   18.21
   0   2  -4  388.01   20.38
   0   2  -4  341.34   20.42
   0   2  -4  335.20   18.30
  -1   2  -4  775.91   38.87
   1  -2   4  773.20   35.43
   1  -2   4  787.63   37.80
  -1   2  -4  772.08   35.52
   1  -2   4  827.12   38.37
   1  -2   4  744.95   35.64
   2  -2   4  469.29   26.27
   2  -2   4  494.20   24.22
  -2   2  -4  440.17   24.11
   2  -2   4  494.64   24.35
  -2   2  -4  439.79   25.47
  -3   2  -4  313.49   19.77
   3  -2   4  320.63   21.43
  -3   2  -4  361.48   20.69
   3  -2   4  336.91   16.33
   3  -2   4  322.65   18.75
   4  -2   4  224.67   14.87
   4  -2   4  220.71   18.04
  -4   2  -4  240.35   17.69
  -4   2  -4  223.10   15.76
  -5   2  -4  118.52   14.55
   5  -2   4  120.19   11.40
  -5   2  -4  122.27   12.21
   6  -2   4   28.59    6.98
  -6   2  -4   18.94    9.58
  -6   2  -4   31.11   11.09
  -6   2  -4   33.87    8.25
  -7   2  -4    3.76    5.65
  -7   2  -4   -1.65    7.59
  -7   2  -4   -0.90    7.76
  -8   2  -4   51.46   15.23
  -8   2  -4   54.67   14.87
  -8   2  -4   59.04   11.30
  -9   2  -4   62.19   16.24
  -9   2  -4   72.88   18.45
 -10   2  -4  117.00   22.32
 -11  -1   4    0.48   14.10
 -11  -1   4   11.30   12.55
 -10  -1   4  168.33   25.53
 -10  -1   4  114.82   20.39
  -9  -1   4    1.74    9.05
  -9  -1   4    1.01    9.48
  -8  -1   4    6.41    9.75
  -8  -1   4   -5.88    7.19
   8   1  -4   -2.01    5.80
  -7  -1   4  495.97   26.18
  -7  -1   4  420.52   31.36
   7   1  -4  440.78   28.33
  -7  -1   4  435.06   30.86
  -6  -1   4   60.21   10.01
  -6  -1   4   76.86   13.61
  -6  -1   4   82.52   14.39
   6   1  -4   90.47   11.87
  -6  -1   4   71.54    9.78
  -5  -1   4    6.50    7.16
  -5  -1   4   11.37    5.33
   5   1  -4    7.95    4.01
  -5  -1   4    6.55    5.24
   5   1  -4    3.73    4.79
  -4  -1   4   56.00    8.38
   4   1  -4   44.81    6.78
   4   1  -4   57.19    8.03
  -4  -1   4   46.56    9.57
  -4  -1   4   49.04    7.53
  -4  -1   4   43.47    7.53
   3   1  -4  139.09   10.43
   3   1  -4  134.14   10.82
  -3  -1   4  138.95   10.84
  -3  -1   4  125.41   10.41
  -3  -1   4  141.75   11.62
  -3  -1   4  105.56   11.57
  -2  -1   4  253.34   15.95
  -2  -1   4  266.67   16.27
   2   1  -4  241.49   15.70
  -2  -1   4  216.43   14.35
  -2  -1   4  240.35   14.06
   2   1  -4  227.07   14.09
   2   1  -4  265.71   16.34
  -1  -1   4  339.36   19.05
   1   1  -4  313.39   17.34
   1   1  -4  367.32   19.73
  -1  -1   4  328.40   18.25
  -1  -1   4  354.28   17.74
   1   1  -4  322.70   19.53
  -1  -1   4  365.79   19.86
   0   1  -4   20.05    4.57
   0  -1   4    9.38    4.44
   0   1  -4   12.94    4.58
   0  -1   4    6.85    3.66
   0   1  -4    6.48    2.94
   0  -1   4   12.18    4.03
   0  -1   4    7.29    2.95
   0   1  -4   12.66    4.37
   0  -1   4   13.48    4.85
   1  -1   4  823.00   37.43
  -1   1  -4  839.62   40.11
   1  -1   4  858.21   39.32
  -1   1  -4  773.08   37.34
  -1   1  -4  847.45   36.14
  -1   1  -4  852.21   39.51
   1  -1   4  836.78   35.97
   2  -1   4 1842.86   80.37
  -2   1  -4 1976.04   81.24
  -2   1  -4 1920.19   87.00
   2  -1   4 1888.39   84.58
   2  -1   4 1978.07   81.13
   2  -1   4 2057.37   85.23
  -3   1  -4 1098.09   48.77
  -3   1  -4 1098.12   50.42
   3  -1   4 1034.57   51.31
   3  -1   4 1082.68   47.61
  -4   1  -4   65.60    9.32
   4  -1   4   63.35    8.17
   4  -1   4   62.66   10.22
  -4   1  -4   66.62    7.42
  -5   1  -4  262.92   16.10
  -5   1  -4  234.33   18.59
   5  -1   4  248.28   16.30
  -6   1  -4   -0.60    6.80
  -6   1  -4    3.06    4.66
  -6   1  -4   -2.97    6.89
   6  -1   4    4.07    4.71
  -7   1  -4   52.48    8.81
   7  -1   4   54.83    8.92
  -7   1  -4   68.02   13.70
  -7   1  -4   52.05   13.56
  -8   1  -4   16.81    6.63
  -8   1  -4    7.67   10.12
  -8   1  -4   19.84   10.96
  -9   1  -4  103.72   13.98
  -9   1  -4   89.14   20.30
  -9   1  -4  106.24   19.51
 -10   1  -4  116.25   24.08
 -10   1  -4  133.06   23.46
 -11   1  -4   -2.75   13.05
 -11   0   4   60.58   20.58
 -10   0   4   -7.09   10.72
 -10   0   4    6.68   10.17
  -9   0   4  154.13   21.75
  -9   0   4  185.87   25.46
   8   0  -4  186.72   19.92
  -8   0   4  152.45   21.19
  -8   0   4  113.09   18.29
  -7   0   4    1.20    5.23
  -7   0   4    2.64    7.72
   7   0  -4   -1.31    5.47
  -7   0   4   -7.04    7.65
  -6   0   4    7.30    7.66
  -6   0   4   18.49    9.04
   6   0  -4   15.89    7.13
  -6   0   4   20.89    6.97
  -6   0   4   20.30    6.32
  -5   0   4  112.67   14.86
  -5   0   4   91.83    9.30
   5   0  -4   82.57   11.32
  -5   0   4   89.47   12.55
   5   0  -4  100.72    9.05
  -5   0   4   87.49   11.00
  -4   0   4  164.86   15.36
  -4   0   4  192.31   14.55
  -4   0   4  198.62   12.55
   4   0  -4  189.11   14.30
  -4   0   4  164.97   14.52
   4   0  -4  174.44   12.99
  -3   0   4 2004.24   91.71
  -3   0   4 2153.43   95.22
  -3   0   4 2134.00   85.51
   3   0  -4 2002.23   94.14
   3   0  -4 2032.31   87.41
  -3   0   4 2262.92   88.39
   2   0  -4  594.75   28.55
  -2   0   4  631.29   30.86
   2   0  -4  576.83   30.23
  -2   0   4  567.32   30.04
  -2   0   4  591.49   27.48
   2   0  -4  580.75   30.35
  -2   0   4  604.67   28.58
   1   0  -4  109.04   10.17
  -1   0   4  110.50    9.99
   1   0  -4  123.92    9.38
  -1   0   4  108.94    9.52
   1   0  -4  117.15    9.71
  -1   0   4  114.81    9.35
  -1   0   4  122.16    9.26
   0   0   4 1288.95   54.44
   0   0   4 1268.02   56.66
   0   0  -4 1329.81   57.05
   0   0  -4 1263.52   54.46
   0   0   4 1336.93   58.81
   0   0  -4 1265.48   58.82
   0   0   4 1234.55   54.11
   0   0   4 1317.14   52.72
  -1   0  -4 1257.88   54.62
   1   0   4 1266.54   55.00
   1   0   4 1173.67   54.09
   1   0   4 1246.91   50.05
  -1   0  -4 1160.53   55.38
  -1   0  -4 1251.60   50.21
   1   0   4 1276.37   52.60
  -1   0  -4 1172.36   52.34
   1   0   4 1197.33   52.13
   2   0   4   -4.36    2.74
   2   0   4   -1.28    3.61
  -2   0  -4   -1.33    3.05
  -2   0  -4    1.09    2.55
  -2   0  -4    2.41    2.95
  -3   0  -4  418.98   20.50
   3   0   4  418.94   22.03
   3   0   4  400.22   23.78
  -3   0  -4  427.03   21.61
   4   0   4  262.49   16.50
   4   0   4  261.91   18.73
  -4   0  -4  263.41   17.12
  -4   0  -4  264.79   13.97
  -5   0  -4   15.47    7.01
  -5   0  -4   33.43    4.68
   5   0   4   24.90    6.16
  -6   0  -4  837.94   43.13
  -6   0  -4  816.54   38.40
   6   0   4  804.16   39.34
  -6   0  -4  756.12   44.97
  -7   0  -4   89.49    9.20
  -7   0  -4   81.90   13.74
   7   0   4   92.68   11.40
  -7   0  -4  103.57   17.44
  -8   0  -4  193.79   16.03
  -8   0  -4  150.67   13.15
   8   0   4  180.48   15.29
  -8   0  -4  177.64   20.26
  -8   0  -4  143.77   21.67
  -9   0  -4   81.38   11.06
  -9   0  -4   56.48   15.97
  -9   0  -4   86.37   17.16
 -10   0  -4   17.12   12.75
 -10   0  -4    1.12   10.33
 -11   0  -4   15.76   14.76
 -10   1   4   74.58   20.19
 -10   1   4  102.64   20.82
  -9   1   4    4.70   10.22
  -9   1   4    9.72   10.57
   8  -1  -4  183.24   20.65
  -8   1   4  128.76   20.04
  -7   1   4  286.09   27.49
  -7   1   4  262.45   25.09
   7  -1  -4  274.49   22.75
   6  -1  -4    4.21    6.11
  -6   1   4    3.44    5.46
  -6   1   4    2.66    6.82
  -6   1   4   -5.67    6.15
  -6   1   4    9.09    4.80
  -5   1   4  213.82   20.26
  -5   1   4  246.32   18.59
  -5   1   4  238.74   19.53
   5  -1  -4  257.37   16.31
   5  -1  -4  267.73   19.46
  -5   1   4  262.80   14.44
  -4   1   4    0.52    4.03
   4  -1  -4   -0.48    3.39
  -4   1   4   -5.80    4.96
   4  -1  -4   -3.92    3.08
  -4   1   4   -4.36    4.22
  -4   1   4   -1.02    3.39
   4  -1  -4    2.56    4.52
  -3   1   4  159.87   13.42
   3  -1  -4  139.45   12.63
  -3   1   4  138.76    9.56
   3  -1  -4  143.96    9.84
  -3   1   4  151.38   13.67
   3  -1  -4  119.25   10.86
  -3   1   4  129.78   11.74
  -3   1   4  180.66   13.15
   2  -1  -4   54.55    7.58
  -2   1   4   52.02    7.37
   2  -1  -4   51.84    5.93
  -2   1   4   44.92    6.58
  -2   1   4   50.22    8.17
  -2   1   4   35.15    5.22
  -2   1   4   52.54    7.14
   2  -1  -4   51.48    6.90
  -1   1   4  624.81   28.62
   1  -1  -4  594.32   30.00
   1  -1  -4  594.82   28.56
  -1   1   4  591.32   27.09
  -1   1   4  525.48   29.31
  -1   1   4  613.91   27.32
   1  -1  -4  601.51   30.45
  -1   1   4  611.10   30.41
   1  -1  -4  634.44   27.51
   0  -1  -4  943.02   42.01
   0  -1  -4  847.98   39.80
   0   1   4  952.35   42.82
   0  -1  -4  900.67   42.81
   0   1   4  864.46   39.28
   0   1   4  881.31   41.40
   0   1   4  920.37   37.65
   0   1   4  962.55   40.39
  -1  -1  -4 2182.65   91.01
   1   1   4 2282.91   91.23
  -1  -1  -4 2354.82   94.57
   1   1   4 2131.52   93.96
  -1  -1  -4 2197.68   97.91
   1   1   4 2309.20   97.39
   1   1   4 2163.44   90.49
   2   1   4 1379.08   62.90
  -2  -1  -4 1550.46   61.91
  -2  -1  -4 1592.61   66.34
   2   1   4 1441.02   65.42
  -2  -1  -4 1587.97   65.99
  -2  -1  -4 1423.03   63.41
  -3  -1  -4  188.85   11.90
   3   1   4  192.45   12.93
  -3  -1  -4  184.43   13.09
   3   1   4  156.45   12.94
  -4  -1  -4  327.96   19.25
   4   1   4  341.69   21.08
   4   1   4  330.09   19.48
   5   1   4  679.61   34.60
  -5  -1  -4  715.21   36.05
  -6  -1  -4  150.73   15.91
   6   1   4  167.84   14.84
  -7  -1  -4   26.62    3.75
  -7  -1  -4   24.73    9.60
  -7  -1  -4   27.01    4.19
  -7  -1  -4   28.56   10.36
   7   1   4   24.40    7.62
  -8  -1  -4  209.24   17.33
  -8  -1  -4  182.92   12.04
  -8  -1  -4  180.64   20.52
  -8  -1  -4  159.48   21.44
  -8  -1  -4  207.32   12.94
  -9  -1  -4   59.97    8.44
  -9  -1  -4   47.44   14.95
  -9  -1  -4   68.02   15.66
 -10  -1  -4   55.15   16.75
 -10  -1  -4   92.83   19.64
 -11  -1  -4   12.04   14.44
 -11  -1  -4   41.19   16.74
 -10   2   4    0.87   12.51
 -10   2   4   16.12   14.02
  -9   2   4   27.16   13.74
  -9   2   4    8.76   10.50
  -8   2   4   34.41   13.72
   8  -2  -4   38.64   11.84
  -8   2   4   62.96   15.04
  -7   2   4   34.04   12.86
   7  -2  -4   28.26   10.03
  -7   2   4   32.92   10.97
  -6   2   4  226.83   23.29
  -6   2   4  202.35   20.35
   6  -2  -4  156.77   18.27
  -6   2   4  188.18   17.14
   6  -2  -4  185.42   13.20
  -5   2   4  136.46   15.98
  -5   2   4  167.82    9.41
  -5   2   4  176.41   15.66
  -5   2   4  124.09   16.70
   5  -2  -4  202.19   13.84
   5  -2  -4  162.59   16.86
   4  -2  -4 1283.88   59.34
  -4   2   4 1174.29   58.12
   4  -2  -4 1288.67   50.62
  -4   2   4 1274.83   50.59
  -4   2   4 1245.84   60.79
   4  -2  -4 1214.51   58.06
  -4   2   4 1120.89   60.06
   3  -2  -4  104.11    7.50
   3  -2  -4   85.76    9.72
  -3   2   4  109.09   11.21
  -3   2   4  103.82    7.28
   3  -2  -4   88.14   10.94
  -3   2   4  118.06   11.19
  -3   2   4  104.00   12.39
  -2   2   4  839.38   42.55
  -2   2   4  843.33   39.69
  -2   2   4  874.56   36.43
   2  -2  -4  869.17   40.43
  -2   2   4  873.38   42.28
  -2   2   4  909.08   41.07
   2  -2  -4  731.94   41.61
   2  -2  -4  910.97   36.71
   1  -2  -4  854.59   40.43
  -1   2   4  888.87   40.63
   1  -2  -4  984.79   39.97
  -1   2   4  838.55   39.15
  -1   2   4  862.32   41.79
   1  -2  -4  939.06   42.28
  -1   2   4  883.74   43.12
   1  -2  -4  962.14   38.58
   1  -2  -4  797.70   42.70
  -1   2   4  881.70   37.96
   0   2   4 1619.44   69.99
   0  -2  -4 1573.32   63.56
   0  -2  -4 1522.59   69.96
   0   2   4 1545.23   64.82
   0   2   4 1479.93   66.69
   0  -2  -4 1442.61   64.52
   0  -2  -4 1607.66   67.15
   0   2   4 1549.29   63.61
   0   2   4 1514.67   63.56
   1   2   4  134.65   10.20
   1   2   4  127.62    7.53
  -1  -2  -4  142.42   10.58
  -1  -2  -4  138.14   10.24
   1   2   4  115.07    9.45
  -1  -2  -4  138.63    7.84
  -1  -2  -4  134.91    9.50
   1   2   4  126.60   10.14
   2   2   4  270.07   16.85
   2   2   4  304.68   17.20
  -2  -2  -4  329.31   17.72
  -2  -2  -4  302.65   17.17
   2   2   4  296.00   17.20
  -2  -2  -4  308.70   15.08
   3   2   4    1.80    3.93
  -3  -2  -4    4.33    3.76
  -3  -2  -4   -1.58    3.50
   3   2   4    1.28    3.54
  -4  -2  -4  718.41   34.09
   4   2   4  696.16   33.99
   4   2   4  649.24   34.53
   5   2   4    9.44    5.21
  -5  -2  -4   15.85    6.38
   5   2   4   14.30    5.97
  -6  -2  -4  113.92   13.70
   6   2   4  118.23   12.94
  -7  -2  -4  270.76   23.48
  -7  -2  -4  287.79   22.27
   7   2   4  313.73   20.99
  -8  -2  -4    3.83    6.80
  -8  -2  -4    2.89    8.05
  -8  -2  -4    9.60    9.20
  -9  -2  -4   29.19   12.21
  -9  -2  -4   58.79   15.35
  -9  -2  -4   56.55   11.56
  -9  -2  -4   60.07    6.99
 -10  -2  -4   33.30   13.26
 -10  -2  -4   51.03   16.07
 -11  -2  -4    3.60   12.47
 -11  -2  -4   -6.32   11.59
 -10   3   4   43.60   17.07
  -9   3   4   -4.22   10.05
  -9   3   4   14.34   12.93
  -8   3   4   55.28   16.04
   8  -3  -4   22.57    9.97
  -8   3   4   23.29   12.36
  -7   3   4    8.06    8.30
  -7   3   4   -4.01    7.85
   7  -3  -4    4.23    7.24
   6  -3  -4  231.22   21.97
  -6   3   4  200.28   20.71
  -6   3   4  181.68   22.05
  -5   3   4   25.64    9.72
  -5   3   4   36.16    9.91
   5  -3  -4   30.63    9.22
  -5   3   4   57.85   10.59
   5  -3  -4   29.25    6.96
  -4   3   4   13.39    7.15
  -4   3   4    6.54    7.06
  -4   3   4    8.28    5.89
   4  -3  -4    7.87    5.71
   4  -3  -4   10.10    5.42
   3  -3  -4  100.70   12.05
   3  -3  -4   76.82    6.09
   3  -3  -4   89.30   10.32
  -3   3   4   71.42   11.39
  -3   3   4   92.78   11.27
  -3   3   4   85.41   10.61
  -3   3   4   87.70    5.82
  -2   3   4  577.68   25.60
   2  -3  -4  637.09   26.18
  -2   3   4  574.46   31.84
   2  -3  -4  530.22   30.04
  -2   3   4  631.88   32.35
  -2   3   4  535.61   29.48
   2  -3  -4  574.63   31.56
  -1   3   4  215.17   12.51
   1  -3  -4  229.47   15.57
   1  -3  -4  190.65   14.74
   1  -3  -4  267.34   15.29
  -1   3   4  231.20   14.61
  -1   3   4  238.52   15.89
   1  -3  -4  229.15   15.62
  -1   3   4  214.39   15.43
   1  -3  -4  243.60   13.19
  -1   3   4  216.42   15.62
   0  -3  -4 2020.50   95.30
   0  -3  -4 2249.60   88.33
   0   3   4 2055.79   90.36
   0  -3  -4 2238.73   90.86
   0   3   4 2091.84   86.31
   0   3   4 2159.18   88.16
   0   3   4 2103.42   88.16
   0  -3  -4 2094.15   88.05
   1   3   4 2931.69  121.04
  -1  -3  -4 3021.40  120.98
  -1  -3  -4 2711.04  119.65
  -1  -3  -4 3190.36  124.08
   1   3   4 3030.16  120.31
  -2  -3  -4  150.95    9.97
   2   3   4  143.66   10.24
  -2  -3  -4  157.10   11.03
  -2  -3  -4  130.01   10.48
   2   3   4  121.48   10.98
   2   3   4  149.88   10.93
  -3  -3  -4 2215.88   90.52
   3   3   4 2023.48   88.56
  -3  -3  -4 2266.78   89.28
   3   3   4 2035.75   90.01
  -3  -3  -4 2057.91   87.82
  -4  -3  -4   23.10    5.76
   4   3   4    5.36    3.43
   4   3   4   23.53    6.30
   5   3   4    4.85    3.15
  -5  -3  -4    3.73    4.14
   5   3   4   -2.89    3.97
   6   3   4    7.20    5.79
  -6  -3  -4    6.99    5.68
  -7  -3  -4  493.31   29.76
  -7  -3  -4  434.04   28.22
  -7  -3  -4  506.73   32.01
   7   3   4  502.84   29.47
  -7  -3  -4  481.08   30.46
  -8  -3  -4   42.67   11.18
  -8  -3  -4   17.24   10.24
  -8  -3  -4   31.39    9.84
  -9  -3  -4   13.66   10.62
  -9  -3  -4    8.41    9.89
  -9  -3  -4   21.95    8.86
 -10  -3  -4   -6.07    7.30
 -10  -3  -4    4.18   10.63
 -10  -3  -4   13.56   11.42
 -11  -3  -4   13.33   13.52
 -11  -3  -4    5.15   11.94
  -9   4   4    4.45   11.13
  -9   4   4   -0.61    9.71
  -8   4   4   17.77   11.71
  -8   4   4   34.14   13.10
   8  -4  -4   18.08   10.46
  -7   4   4  243.43   25.30
   7  -4  -4  157.36   20.68
  -7   4   4  184.18   24.41
  -6   4   4   -0.44    6.93
  -6   4   4    9.34    9.16
   6  -4  -4    0.87    6.05
  -5   4   4   41.44   10.55
  -5   4   4   50.39   12.76
   5  -4  -4    6.77    7.05
  -5   4   4   27.04   10.19
   5  -4  -4   29.86    7.89
  -4   4   4   -2.29    4.39
  -4   4   4   -0.13    6.33
   4  -4  -4   -6.33    4.83
  -4   4   4    6.43    7.18
   4  -4  -4   -1.61    4.67
  -3   4   4  738.06   40.86
  -3   4   4  685.94   38.74
   3  -4  -4  737.89   40.14
   3  -4  -4  738.35   39.57
  -3   4   4  782.88   41.70
   3  -4  -4  798.34   31.21
   2  -4  -4   12.12    3.62
   2  -4  -4    7.00    5.17
   2  -4  -4   12.94    5.57
  -2   4   4   19.91    6.55
  -2   4   4   11.86    6.60
  -2   4   4   16.68    3.46
  -1   4   4 2065.73   91.37
  -1   4   4 2171.88   84.91
   1  -4  -4 2088.35   96.09
  -1   4   4 2039.92   89.55
   1  -4  -4 2098.74   88.85
   0  -4  -4 1905.27   82.40
   0   4   4 1949.29   83.28
   0  -4  -4 2101.51   84.70
   0   4   4 1967.11   80.57
   0  -4  -4 1797.71   89.27
   0   4   4 2053.52   82.90
   1   4   4  250.28   15.64
   1   4   4  257.27   15.94
  -1  -4  -4  295.12   16.24
   1   4   4  277.66   15.94
   1   4   4  278.38   16.45
  -1  -4  -4  279.57   16.13
  -1  -4  -4  252.28   15.96
  -2  -4  -4   44.09    6.69
   2   4   4   37.63    6.91
   2   4   4   32.77    5.99
  -2  -4  -4   29.12    5.78
   2   4   4   39.74    5.82
  -2  -4  -4   48.29    6.37
  -3  -4  -4   18.37    5.20
   3   4   4   15.36    4.74
  -3  -4  -4   13.98    4.63
   3   4   4    9.52    4.14
   3   4   4    2.62    4.32
   4   4   4  501.22   27.62
   4   4   4  508.88   26.08
  -4  -4  -4  487.29   25.77
  -4  -4  -4  508.70   26.08
   5   4   4  183.18   15.41
  -5  -4  -4  188.66   14.19
  -6  -4  -4   98.31   13.88
   6   4   4  113.00   13.82
  -6  -4  -4  101.83   11.98
  -7  -4  -4   83.76   12.13
  -7  -4  -4   91.83   13.72
  -7  -4  -4   82.16   13.58
  -8  -4  -4  143.49   18.60
  -8  -4  -4  163.23   18.03
  -8  -4  -4  132.41   15.79
  -9  -4  -4    9.39    7.77
  -9  -4  -4    9.02    9.40
  -9  -4  -4    9.62    8.17
  -9  -4  -4   17.62   10.19
 -10  -4  -4  191.04   21.03
 -10  -4  -4  183.81   23.83
 -10  -4  -4  182.01   23.52
 -10  -4  -4  160.59   19.53
 -11  -4  -4    2.97   11.62
  -9   5   4  212.40   28.61
  -9   5   4  218.59   31.81
  -8   5   4  -11.75    8.86
  -8   5   4    9.42   10.73
   8  -5  -4    5.78    8.66
   7  -5  -4   14.20   10.02
  -7   5   4    7.11   10.13
  -7   5   4   21.34   11.00
  -6   5   4    7.20    9.39
   6  -5  -4    9.31    7.25
  -6   5   4   14.88    9.28
   5  -5  -4  340.98   26.01
  -5   5   4  297.96   26.00
   4  -5  -4   41.31   10.69
  -4   5   4   22.07    9.67
  -4   5   4   43.55   11.41
   4  -5  -4   38.84    9.34
   3  -5  -4  389.37   17.01
  -3   5   4  346.10   24.92
   3  -5  -4  362.96   25.42
   3  -5  -4  399.81   17.14
   3  -5  -4  412.98   25.96
  -3   5   4  353.92   25.93
   2  -5  -4   95.93   11.90
   2  -5  -4   91.75    7.44
  -2   5   4   74.27   11.29
   2  -5  -4   90.31    7.46
  -2   5   4   94.05   12.77
   2  -5  -4   98.13   12.49
  -1   5   4   50.56    8.85
  -1   5   4   51.45    9.25
  -1   5   4   50.33    6.30
   1  -5  -4   41.53    8.46
   1  -5  -4   41.67    8.16
   0   5   4  669.15   32.25
   0   5   4  602.40   31.33
   0   5   4  620.20   29.65
   0   5   4  607.30   31.82
   0  -5  -4  651.07   31.48
   0  -5  -4  571.09   30.98
   1   5   4    7.99    4.44
   1   5   4    9.99    4.52
   1   5   4    1.71    4.25
   1   5   4    6.89    4.29
  -1  -5  -4    7.02    4.14
  -1  -5  -4   11.09    5.13
   2   5   4  689.72   32.99
   2   5   4  715.03   32.25
  -2  -5  -4  733.33   32.57
   2   5   4  645.40   33.94
  -2  -5  -4  679.83   32.89
   2   5   4  691.22   34.23
   3   5   4   11.08    4.37
   3   5   4    5.43    3.45
  -3  -5  -4    2.45    3.58
  -3  -5  -4    8.34    4.17
   3   5   4    3.32    4.35
   4   5   4   27.47    7.56
  -4  -5  -4   42.24    6.56
   4   5   4   34.72    6.03
  -4  -5  -4   40.98    6.94
  -5  -5  -4   24.34    6.48
   5   5   4   32.37    8.50
  -5  -5  -4   39.02    9.48
  -6  -5  -4  362.51   22.29
  -6  -5  -4  363.63   25.43
  -6  -5  -4  385.59   23.54
  -7  -5  -4  308.45   22.33
  -7  -5  -4  289.22   20.16
  -7  -5  -4  275.02   22.46
  -8  -5  -4  338.78   26.40
  -8  -5  -4  373.80   24.87
  -8  -5  -4  377.06   27.04
  -9  -5  -4    2.64    7.04
  -9  -5  -4    8.30    9.02
  -9  -5  -4   11.75    9.20
  -9  -5  -4   12.41    3.81
 -10  -5  -4    3.69   10.77
 -10  -5  -4    7.19    9.24
 -11  -5  -4   12.38   12.25
  -8   6   4  -13.07    9.57
  -8   6   4   -0.29   10.03
  -7   6   4   32.61   13.40
   7  -6  -4   34.18   12.26
  -7   6   4   34.84   14.32
  -6   6   4   -0.89    9.40
  -6   6   4    5.09    9.63
   6  -6  -4   -5.48    6.57
   5  -6  -4   -1.36    6.55
  -5   6   4    5.95    8.86
  -5   6   4   -0.92    8.08
   4  -6  -4   41.27   10.88
  -4   6   4   55.98   13.19
  -4   6   4   43.81   12.10
   3  -6  -4   16.13    7.57
   3  -6  -4   26.35    3.89
  -3   6   4   27.67    9.51
   3  -6  -4   24.97    3.92
   3  -6  -4   16.47    7.82
  -3   6   4   20.49    8.95
  -2   6   4  306.80   22.12
  -2   6   4  302.37   22.24
   2  -6  -4  279.97   21.41
   2  -6  -4  311.81   16.22
   2  -6  -4  283.99   21.57
  -1   6   4    4.76    6.23
   1  -6  -4   15.72    5.04
   1  -6  -4   20.22    7.10
   1  -6  -4    8.78    5.73
  -1   6   4    8.24    5.25
   1  -6  -4   18.63    7.53
   0  -6  -4  500.61   28.99
   0   6   4  412.37   25.70
   0  -6  -4  418.05   23.28
   0   6   4  440.72   24.83
   0  -6  -4  437.50   25.12
  -1  -6  -4  197.70   13.18
  -1  -6  -4  185.99   14.60
   1   6   4  200.18   13.33
   1   6   4  188.04   14.31
   1   6   4  194.79   15.54
  -1  -6  -4  173.89   13.76
  -2  -6  -4  260.60   16.67
  -2  -6  -4  251.72   18.09
   2   6   4  285.84   17.10
  -2  -6  -4  270.37   15.20
   2   6   4  241.91   17.74
   2   6   4  273.51   18.13
   2   6   4  265.36   14.96
  -3  -6  -4  993.47   48.95
   3   6   4 1019.42   48.95
  -3  -6  -4 1053.28   45.10
   3   6   4  997.14   49.38
   3   6   4 1078.89   46.28
  -3  -6  -4  990.37   45.74
   3   6   4 1023.39   44.69
   4   6   4   31.96    5.29
  -4  -6  -4   48.26    7.31
  -4  -6  -4   46.20    6.37
   4   6   4   39.49    8.98
  -4  -6  -4   38.23    9.58
  -5  -6  -4   -3.55    4.17
  -5  -6  -4    1.43    4.37
  -5  -6  -4   -1.85    5.85
  -6  -6  -4  182.05   18.92
  -6  -6  -4  166.38   13.97
  -6  -6  -4  170.41   13.70
  -7  -6  -4   46.40   11.74
  -7  -6  -4   34.26    9.22
  -7  -6  -4   51.59    9.48
  -8  -6  -4    6.67    4.42
  -8  -6  -4   11.55    8.51
  -8  -6  -4    5.40    7.65
  -8  -6  -4    1.81    6.15
  -9  -6  -4    5.98    8.68
 -10  -6  -4   -6.99    7.97
 -11  -6  -4   19.96   13.38
 -11  -6  -4    3.92   11.12
  -8   7   4   44.37   16.68
  -8   7   4   30.76   15.66
  -7   7   4   -0.80    9.89
  -7   7   4   10.93   11.72
   7  -7  -4   13.04   10.16
  -6   7   4   40.72   14.15
  -6   7   4   30.90   13.06
   6  -7  -4   42.40   13.01
  -5   7   4   12.62   10.19
   5  -7  -4   18.88    9.83
  -5   7   4    3.43    9.02
  -4   7   4  182.54   21.30
   4  -7  -4  229.94   22.81
  -4   7   4  213.46   22.76
  -3   7   4  226.47   22.40
   3  -7  -4  191.12   20.02
  -3   7   4  186.02   20.27
   3  -7  -4  236.68   20.26
   2  -7  -4  157.22   11.26
  -2   7   4  129.17   15.72
  -2   7   4  130.35   16.63
   2  -7  -4  143.68   16.12
   2  -7  -4  160.60   17.07
   1  -7  -4  128.65   11.23
   1  -7  -4   86.33   12.95
  -1   7   4  126.52   15.53
  -1   7   4  123.26   13.75
   1  -7  -4  111.33   13.81
   0  -7  -4  163.53   15.03
   0  -7  -4  134.07   15.90
   0  -7  -4  143.06   12.54
   0   7   4  144.12   15.68
   0   7   4  154.26   13.70
  -1  -7  -4   10.13    4.93
  -1  -7  -4    6.86    5.19
  -1  -7  -4   -0.37    4.89
   1   7   4    8.95    5.11
   1   7   4    4.72    6.25
  -1  -7  -4    4.17    5.75
  -2  -7  -4  218.80   15.52
  -2  -7  -4  226.72   13.55
   2   7   4  220.32   13.40
  -2  -7  -4  226.01   17.37
   2   7   4  208.43   17.73
  -2  -7  -4  216.50   18.55
   2   7   4  232.49   15.99
  -3  -7  -4   22.72    8.28
  -3  -7  -4   19.45    7.29
   3   7   4   20.82    7.69
  -3  -7  -4   23.74    6.31
   3   7   4   26.65    6.35
   3   7   4   18.08    3.97
  -3  -7  -4   24.00    4.50
  -4  -7  -4  156.23   10.26
  -4  -7  -4  167.55   14.90
   4   7   4  155.02   12.33
  -4  -7  -4  160.81   17.12
  -4  -7  -4  175.48   12.79
  -5  -7  -4  280.50   21.95
  -5  -7  -4  268.11   15.47
  -5  -7  -4  260.32   16.89
  -5  -7  -4  294.03   15.99
  -5  -7  -4  256.90   19.20
  -6  -7  -4   38.72   11.05
  -6  -7  -4   37.18    7.18
  -6  -7  -4   31.34    7.84
  -6  -7  -4   30.88    7.27
  -7  -7  -4   16.40    6.69
  -7  -7  -4   17.09    9.25
  -8  -7  -4    5.99    8.35
  -9  -7  -4   58.22   14.12
 -10  -7  -4   42.43   13.99
 -11  -7  -4    6.39   10.64
 -11  -7  -4   17.41   13.29
  -7   8   4   59.50   17.66
  -7   8   4   13.84   12.86
   6  -8  -4   18.64   11.03
  -6   8   4   21.89   13.19
  -6   8   4   55.46   16.49
  -5   8   4   25.61   11.79
   5  -8  -4   10.01    9.30
  -5   8   4   43.91   14.15
  -4   8   4   25.25   12.58
  -4   8   4   18.96   10.97
   4  -8  -4   20.26    9.91
  -3   8   4   33.78   11.61
   3  -8  -4   35.97   11.17
  -3   8   4   39.43   12.51
  -2   8   4    5.66    9.04
   2  -8  -4   12.57    7.30
   2  -8  -4    7.11    6.91
   2  -8  -4    9.20    5.21
  -2   8   4   17.74    8.73
  -1   8   4   14.83    8.90
   1  -8  -4    8.72    7.30
  -1   8   4   10.58    7.77
   1  -8  -4    6.40    7.03
   1  -8  -4   18.25    6.57
   0   8   4    6.41    6.33
   0  -8  -4   -4.83    5.03
   0  -8  -4   -1.76    5.16
   0   8   4   -8.11    5.38
   1   8   4   17.02    6.23
  -1  -8  -4   20.41    7.68
  -1  -8  -4   10.67    7.71
   1   8   4   15.03    8.35
  -1  -8  -4   10.57    6.31
  -1  -8  -4   20.69    6.33
   2   8   4  316.20   23.26
  -2  -8  -4  341.95   17.97
  -2  -8  -4  313.02   24.66
   2   8   4  342.46   17.98
  -2  -8  -4  303.03   20.17
  -2  -8  -4  301.09   21.78
  -3  -8  -4 1304.75   56.47
   3   8   4 1238.61   62.14
  -3  -8  -4 1337.21   53.27
  -3  -8  -4 1201.14   60.12
   3   8   4 1258.28   56.22
  -3  -8  -4 1200.54   64.93
  -4  -8  -4  352.80   24.95
   4   8   4  357.08   19.82
  -4  -8  -4  354.06   25.15
  -4  -8  -4  296.83   19.23
  -5  -8  -4  147.29   11.84
  -5  -8  -4  111.87   16.25
  -6  -8  -4    0.48    4.64
  -6  -8  -4   -5.88    7.12
  -7  -8  -4  299.41   25.27
  -8  -8  -4    8.17    9.07
  -9  -8  -4    3.08    8.98
 -10  -8  -4   25.02   12.83
 -11  -8  -4   13.82   11.72
  -7   9   4    4.36   12.97
  -7   9   4    0.55   12.10
  -6   9   4   10.35   12.41
  -6   9   4   -4.69   10.89
   6  -9  -4    6.66    9.71
  -5   9   4    8.47   12.22
   5  -9  -4   18.34   10.36
  -5   9   4   28.19   12.41
  -4   9   4   75.45   16.92
  -4   9   4   62.23   16.37
   4  -9  -4   35.57   12.06
   3  -9  -4  154.76   20.89
  -3   9   4  180.12   23.30
  -3   9   4  210.07   22.82
   2  -9  -4  597.08   30.36
   2  -9  -4  591.57   37.07
  -2   9   4  616.48   39.91
   1  -9  -4  256.42   18.06
   1  -9  -4  275.76   21.94
  -1   9   4  245.09   24.37
  -1   9   4  263.97   21.73
   0   9   4   21.71    8.25
   0  -9  -4   11.63    7.08
   0  -9  -4   19.57    7.86
   0   9   4    0.57    7.35
  -1  -9  -4   84.41   15.45
   1   9   4   82.13   10.20
   1   9   4   86.01   14.67
  -1  -9  -4   76.52   11.81
  -1  -9  -4   61.70   11.71
   2   9   4   45.24    6.70
  -2  -9  -4   44.88    9.03
   2   9   4   43.57   11.28
  -2  -9  -4   71.34   12.47
  -2  -9  -4   55.15   12.91
  -3  -9  -4   28.00    6.89
  -3  -9  -4   22.32    9.22
   3   9   4   30.93   10.33
  -4  -9  -4    3.88    4.67
  -4  -9  -4   -1.51    6.35
  -5  -9  -4    5.68    7.03
  -6  -9  -4    6.20    8.03
  -7  -9  -4    1.93    8.35
  -8  -9  -4    9.64    9.22
  -9  -9  -4   -2.26    8.84
 -10  -9  -4    4.73   10.86
 -11  -9  -4   -0.81   11.46
  -6  10   4   59.36   18.00
  -6  10   4   51.21   18.11
  -5  10   4    0.09   10.37
   5 -10  -4    7.72   10.28
  -5  10   4  -17.64    9.76
  -4  10   4    4.93   11.00
   4 -10  -4   -3.08    7.78
  -4  10   4   16.17   12.27
   3 -10  -4   -3.64    6.95
  -3  10   4   -1.25    9.08
  -3  10   4    9.12   10.27
  -2  10   4   30.46   12.17
  -2  10   4   63.76   13.94
   2 -10  -4   72.22   14.61
  -1  10   4   76.05   16.69
   1 -10  -4   90.50   11.90
   1 -10  -4   86.30   14.38
  -1  10   4   87.92   14.17
   1 -10  -4   35.83   11.42
   0  10   4   87.68   13.08
   0 -10  -4   81.15   12.68
   0 -10  -4  106.47   14.70
   0  10   4   97.66   17.21
   1  10   4   71.63   10.26
   1  10   4   82.17   15.48
  -1 -10  -4   64.48   11.91
  -1 -10  -4   75.68   12.31
  -2 -10  -4   -3.54    6.22
  -2 -10  -4    9.75    6.53
   2  10   4   -4.82    6.86
  -3 -10  -4  -13.47    5.77
   3  10   4   -5.18    5.90
  -3 -10  -4   -3.14    4.73
  -4 -10  -4   36.49   11.37
   4  10   4   55.62   13.66
  -5 -10  -4  214.52   22.94
  -6 -10  -4   26.65   11.04
  -7 -10  -4   -2.23    7.97
  -8 -10  -4   -5.40    8.23
  -9 -10  -4   -5.74    9.31
 -10 -10  -4    3.93   11.06
  -5  11   4   -6.76   11.63
  -5  11   4  -12.66   11.41
  -4  11   4    1.12   12.32
  -4  11   4   39.73   15.60
   4 -11  -4   30.03   12.67
  -3  11   4  123.46   22.37
   3 -11  -4  103.22   18.27
   2 -11  -4   12.15    8.88
  -2  11   4   17.94   10.79
  -2  11   4   16.16   11.48
  -1  11   4  370.19   27.89
   1 -11  -4  330.58   26.60
  -1  11   4  359.68   31.07
   0 -11  -4  328.67   24.26
   0 -11  -4  357.81   23.67
   0  11   4  205.89   25.07
  -1 -11  -4  160.63   17.23
  -1 -11  -4  171.38   18.63
   1  11   4  141.01   20.93
  -2 -11  -4   -1.40    6.06
  -2 -11  -4   -4.74    6.77
   2  11   4    9.68    9.31
  -3 -11  -4   30.81   10.85
   3  11   4   28.71   11.20
   4  11   4    9.48    8.66
  -4 -11  -4   -9.28    6.52
  -5 -11  -4  105.24   18.26
  -6 -11  -4  124.17   19.82
  -7 -11  -4    1.90    9.42
  -8 -11  -4  -16.08    7.61
  -9 -11  -4    8.99   11.31
 -10 -11  -4   13.90   13.25
  -5  12   4   20.24   17.67
  -4  12   4   -7.67   11.56
  -3  12   4   30.67   14.62
   3 -12  -4   21.93   11.84
  -2  12   4   11.75   11.73
   2 -12  -4    3.96    9.34
   1 -12  -4   13.83    9.94
  -1  12   4    8.66   11.07
   0 -12  -4   -0.37    7.92
   0 -12  -4    6.63    8.32
   0  12   4    1.11    9.65
  -1 -12  -4   11.41    9.26
   1  12   4   28.28   12.55
  -2 -12  -4  140.68   18.78
   2  12   4  168.97   23.72
   3  12   4    9.39    9.78
  -3 -12  -4   -0.23    8.38
   4  12   4   50.82   14.95
  -4 -12  -4   59.39   14.94
  -5 -12  -4    6.44    9.77
  -6 -12  -4  -14.40    7.02
  -7 -12  -4   10.15   10.54
  -8 -12  -4   21.05   13.47
  -9 -12  -4   -9.04    9.83
  -2  13   4   32.02   15.21
   2 -13  -4   11.11   10.57
  -1  13   4   -1.74   11.00
   0  13   4   42.36   14.44
  -1 -13  -4   14.67   11.33
   1  13   4   20.53   12.32
  -2 -13  -4    4.68    9.25
   2  13   4   26.83   13.49
   3  13   4   -0.63    9.27
  -3 -13  -4    2.13    8.77
   4  13   4    1.66    9.91
  -4 -13  -4    5.46    9.62
  -5 -13  -4  130.58   21.34
  -6 -13  -4  116.14   21.53
  -7 -13  -4   36.67   15.36
  -8 -13  -4   -4.26   10.15
  -1  14   4   16.21   14.01
   0  14   4   19.80   13.78
   1  14   4    6.73   10.78
   2  14   4   11.63   11.94
  -2 -14  -4  -11.57    9.00
  -3 -14  -4   27.25   12.43
   3  14   4   15.87   12.70
   4  14   4   18.60   12.44
  -4 -14  -4   -3.41   10.23
  -5 -14  -4   13.37   11.98
  -6 -14  -4   30.61   14.08
  -7 -14  -4   -4.43    9.34
  -3 -15  -4   48.28   16.53
   3  15   4   43.35   16.66
  -4 -15  -4   -3.02   10.93
   4  15   4    4.06   12.40
  -5 -15  -4   -5.68   10.20
  -6 -15  -4   11.21   13.84
  -4 -14   5    3.80   13.69
  -3 -14   5   57.37   18.58
  -2 -14   5    2.51   12.91
  -6 -13   5   23.65   14.75
  -5 -13   5   18.75   14.41
  -4 -13   5   18.47   14.07
  -3 -13   5  -10.79    9.08
  -2 -13   5    3.75   12.21
   2  13  -5   19.20   13.89
   1  13  -5   70.24   20.18
  -1 -13   5   31.04   15.55
   0  13  -5  120.49   25.26
  -7 -12   5   10.23   13.62
  -6 -12   5   44.14   16.68
  -5 -12   5   36.72   15.03
  -4 -12   5  -11.27    8.54
  -3 -12   5   -1.20   10.51
  -2 -12   5   33.47   13.89
   2  12  -5   42.49   15.32
  -1 -12   5   -0.10   10.72
   1  12  -5   15.35   12.73
   0  12  -5  -10.75    8.52
   0 -12   5  -16.22    9.14
  -1  12  -5   14.09   13.05
  -2  12  -5   75.81   20.94
  -9 -11   5   -0.38   12.34
  -8 -11   5   80.41   19.66
  -7 -11   5   92.57   20.44
  -6 -11   5   27.73   13.84
  -5 -11   5   11.31   11.71
  -4 -11   5   -6.82    8.66
  -3 -11   5   78.33   17.48
  -2 -11   5   15.14   11.13
   2  11  -5   19.56   12.80
  -1 -11   5    0.59    9.28
   1  11  -5    3.49   10.62
   0  11  -5   -6.08    8.94
   0 -11   5   -4.74    9.26
  -1  11  -5    8.89   11.21
   1 -11   5   12.99   11.54
  -2  11  -5   19.31   13.56
  -3  11  -5    7.89   13.54
  -4  11  -5   25.75   16.12
  -9 -10   5  -12.48   10.91
  -8 -10   5   32.70   14.69
  -7 -10   5   33.22   13.92
  -6 -10   5    0.45   10.15
  -5 -10   5   52.48   15.02
  -4 -10   5   21.36   11.17
  -3 -10   5   -3.83    8.94
  -2 -10   5  109.27   18.54
   2  10  -5  125.82   19.96
  -1 -10   5   33.52   12.24
   1  10  -5   40.68   13.53
   0 -10   5  101.94   16.98
   0  10  -5  117.78   19.78
   1 -10   5  114.82   17.57
  -1  10  -5  173.33   24.23
  -1  10  -5  215.63   22.19
   2 -10   5   53.31   12.65
  -2  10  -5   37.02   14.81
  -2  10  -5   65.43   17.57
  -2  10  -5   73.21   15.43
  -3  10  -5   23.62   13.98
  -3  10  -5    9.16   12.71
  -3  10  -5   26.28   13.07
  -4  10  -5   90.98   20.45
  -4  10  -5  127.41   25.44
  -4  10  -5  121.62   23.95
  -5  10  -5   -1.86   13.09
  -5  10  -5   13.41   13.82
 -10  -9   5    4.93   12.18
  -9  -9   5    5.01   11.60
  -8  -9   5   15.96   12.17
  -7  -9   5   18.73   12.30
  -6  -9   5   -3.63    8.81
  -5  -9   5    8.32   10.39
  -4  -9   5   13.26    9.69
  -3  -9   5  261.20   25.57
   2   9  -5   97.07   17.28
  -2  -9   5  110.17   17.47
   1   9  -5   17.43   10.55
   1   9  -5    8.71    6.08
   1   9  -5    2.47    8.46
  -1  -9   5    0.76    8.86
   0  -9   5   73.86   14.71
   0   9  -5   91.68   17.02
   0   9  -5   87.22   17.30
   1  -9   5   60.40   14.15
  -1   9  -5   57.90   14.80
  -1   9  -5   54.83   14.68
   2  -9   5  114.00   15.97
  -2   9  -5   93.45   18.35
  -2   9  -5  106.87   17.69
  -2   9  -5   82.03   17.63
  -3   9  -5   44.86   14.62
  -3   9  -5   30.04   13.13
  -3   9  -5   27.67   13.53
  -4   9  -5    4.55   11.60
  -4   9  -5   22.54   13.08
  -4   9  -5   36.73   14.50
  -5   9  -5  116.12   22.57
  -5   9  -5  103.04   22.17
  -6   9  -5   11.12   14.77
 -10  -8   5   27.29   14.16
  -9  -8   5   -0.85   10.54
  -8  -8   5   66.26   16.73
  -7  -8   5   21.94   11.68
  -6  -8   5   25.39   11.41
  -5  -8   5   10.79    9.36
  -4  -8   5   32.42   11.33
  -3  -8   5    3.38    4.91
  -3  -8   5    8.28    8.63
  -2  -8   5   77.85   14.88
   2   8  -5  101.08   16.50
  -2  -8   5   90.43   10.85
   2   8  -5  106.93   16.91
   2   8  -5   90.29    9.57
  -1  -8   5   -1.19    7.46
   1   8  -5   -1.74    7.20
   1   8  -5   -4.41    6.48
   1   8  -5   -0.37    4.60
  -1  -8   5    0.20    5.29
   0   8  -5  320.50   27.59
   0  -8   5  343.36   25.35
   0   8  -5  355.63   27.27
   0  -8   5  321.66   23.04
  -1   8  -5   69.80   14.86
  -1   8  -5   48.75   12.84
   1  -8   5   75.06   13.42
  -2   8  -5   -0.54    7.69
   2  -8   5   38.45   10.42
  -2   8  -5   28.94   10.91
  -3   8  -5  -11.58    7.57
  -3   8  -5   -0.01    9.68
   3  -8   5    0.91    7.05
  -3   8  -5    6.11    9.08
  -4   8  -5  190.12   25.33
  -4   8  -5  147.10   22.61
  -4   8  -5  174.30   23.48
  -5   8  -5  229.39   29.17
  -5   8  -5  261.71   30.51
  -5   8  -5  280.79   29.80
  -6   8  -5   29.39   14.44
  -6   8  -5    6.79   13.96
  -7   8  -5   53.14   19.30
 -10  -7   5   -2.53   11.28
  -9  -7   5    8.88   11.20
  -8  -7   5  196.23   23.61
  -7  -7   5   16.60   10.27
  -6  -7   5    0.07    8.34
  -5  -7   5  130.64   12.31
  -5  -7   5  115.80   17.55
  -4  -7   5   80.11   14.59
  -4  -7   5   73.79    9.28
  -3  -7   5  220.57   21.56
   3   7  -5  240.41   13.27
  -3  -7   5  218.96   15.67
   3   7  -5  240.86   20.91
  -2  -7   5   -1.21    7.50
   2   7  -5   -4.47    3.59
  -2  -7   5   -0.93    4.56
   2   7  -5   -6.95    6.22
   2   7  -5    2.60    3.96
   2   7  -5    0.29    6.27
  -1  -7   5  158.16   18.18
   1   7  -5  226.22   21.06
   1   7  -5  202.09   21.27
  -1  -7   5  222.75   16.84
   1   7  -5  230.43   15.74
   0   7  -5  232.56   19.66
   0  -7   5  171.15   18.07
   0   7  -5  165.25   19.75
   0  -7   5  177.04   16.02
   1  -7   5   43.45   10.96
  -1   7  -5   69.87   13.65
  -1   7  -5   17.31    7.79
   1  -7   5   66.38   11.76
  -2   7  -5   11.31    8.30
   2  -7   5   22.89    8.35
  -2   7  -5   12.95    9.09
  -3   7  -5   65.76   14.77
   3  -7   5   94.20   13.07
  -3   7  -5   59.29   14.50
  -4   7  -5   11.71    9.71
  -4   7  -5   21.80   11.28
  -4   7  -5   24.11   12.33
  -5   7  -5  116.62   19.47
  -5   7  -5  121.03   21.35
  -5   7  -5   73.46   16.19
  -6   7  -5  181.78   26.17
  -6   7  -5  184.09   26.57
  -6   7  -5  211.95   26.65
  -7   7  -5   28.09   16.58
  -7   7  -5   82.00   20.84
  -8   7  -5    8.46   15.95
 -10  -6   5   59.80   15.71
  -9  -6   5   81.69   16.87
  -8  -6   5   38.31   12.30
  -7  -6   5  258.04   24.17
  -7  -6   5  230.47   19.55
  -6  -6   5   -7.75    6.94
  -6  -6   5   -1.11    5.92
  -5  -6   5   -8.37    6.20
  -5  -6   5    5.32    5.73
   4   6  -5   -1.83    2.16
   4   6  -5    7.07    6.16
  -4  -6   5   -4.34    6.79
  -4  -6   5   -0.64    4.63
  -4  -6   5    2.73    6.83
  -3  -6   5   -0.03    6.26
   3   6  -5    2.47    5.89
  -3  -6   5    2.71    5.74
   3   6  -5   -2.91    3.07
  -3  -6   5    5.31    4.92
   2   6  -5  162.62   16.90
  -2  -6   5  164.84   13.32
   2   6  -5  187.50   18.62
  -2  -6   5  143.39   16.57
   2   6  -5  173.29   11.90
  -1  -6   5  238.14   19.53
   1   6  -5  248.69   20.18
   1   6  -5  236.94   16.03
  -1  -6   5  257.28   17.53
   1   6  -5  248.29   21.05
   0   6  -5  248.95   17.89
   0  -6   5  303.38   20.10
   0  -6   5  266.49   20.38
   0   6  -5  285.75   21.60
  -1   6  -5   20.95    8.98
  -1   6  -5   15.32    7.87
   1  -6   5   12.82    7.78
   1  -6   5   24.82    8.06
   2  -6   5  453.63   29.69
   2  -6   5  447.72   27.56
  -2   6  -5  478.36   32.63
  -2   6  -5  500.74   31.30
   3  -6   5  232.90   18.21
  -3   6  -5  239.69   21.43
  -3   6  -5  242.19   22.08
  -4   6  -5   -1.18    8.62
  -4   6  -5   -1.75    6.48
   4  -6   5    0.33    5.83
  -5   6  -5  138.15   21.66
  -5   6  -5  101.32   18.33
  -5   6  -5   92.27   16.24
  -6   6  -5  152.23   21.13
  -6   6  -5  160.30   24.83
  -6   6  -5  218.57   25.52
  -7   6  -5  -12.53   10.88
  -7   6  -5   13.68   11.57
  -8   6  -5   62.11   19.52
 -10  -5   5    6.07   10.89
  -9  -5   5    4.99    9.70
  -8  -5   5    3.55    8.61
  -8  -5   5    0.20    8.12
  -7  -5   5    0.79    7.86
  -7  -5   5   -1.09    7.13
  -6  -5   5   86.70   12.92
  -6  -5   5  101.58   15.47
  -5  -5   5   68.83    6.29
  -5  -5   5   34.90   10.86
  -5  -5   5   55.63   12.05
   5   5  -5   60.71    6.18
   5   5  -5   51.49    9.80
  -5  -5   5   74.91   10.75
   4   5  -5   13.27    3.87
  -4  -5   5   14.46    7.32
  -4  -5   5   26.30    9.04
   4   5  -5   11.48    6.23
  -4  -5   5   12.60    5.93
  -3  -5   5   13.46    6.01
   3   5  -5   26.11    8.01
   3   5  -5   17.76    4.54
  -3  -5   5   14.91    7.17
  -3  -5   5   16.19    8.05
   2   5  -5  452.09   22.70
  -2  -5   5  514.08   30.22
  -2  -5   5  456.05   24.80
  -2  -5   5  408.14   26.67
   2   5  -5  411.17   28.24
   1   5  -5   45.49   10.02
   1   5  -5   31.79    8.82
  -1  -5   5   55.29    8.55
  -1  -5   5   37.90    9.19
   1   5  -5   40.70    6.97
   0   5  -5 1023.78   54.19
   0  -5   5 1002.90   48.87
   0  -5   5 1007.81   49.13
   0   5  -5 1004.85   46.79
   0   5  -5 1055.92   50.12
   1  -5   5   33.91    8.94
  -1   5  -5   31.98    9.00
  -1   5  -5   35.26    9.15
   1  -5   5   32.38    8.38
   2  -5   5   81.20   11.20
  -2   5  -5  105.61   13.67
   2  -5   5   99.01   13.39
  -2   5  -5   55.01   11.13
   3  -5   5   26.91    9.42
  -3   5  -5   65.51   12.83
  -3   5  -5   29.30    9.60
   3  -5   5   53.12    9.78
   4  -5   5    1.92    5.59
  -4   5  -5   -4.45    7.65
  -4   5  -5    0.69    6.14
  -5   5  -5   35.01   12.02
  -5   5  -5   28.59   10.01
  -5   5  -5   37.06   12.70
   5  -5   5   35.60    8.22
  -6   5  -5    6.56    7.37
  -6   5  -5    1.78   10.17
  -6   5  -5   18.35   11.43
  -7   5  -5  312.47   30.18
  -7   5  -5  277.80   25.99
  -7   5  -5  278.05   32.22
  -8   5  -5   -3.90   11.07
  -8   5  -5  -10.33   11.57
  -9   5  -5   15.16   16.16
 -11  -4   5   17.94   12.24
 -10  -4   5  136.76   21.97
  -9  -4   5    6.08   10.34
  -9  -4   5   -2.83    8.35
  -8  -4   5   13.86   10.09
  -8  -4   5    2.73    8.23
  -7  -4   5    2.68    7.55
  -7  -4   5    4.34    8.15
   7   4  -5    4.86    4.90
  -6  -4   5  653.33   35.99
   6   4  -5  631.78   30.72
  -6  -4   5  588.87   35.40
  -5  -4   5  674.17   30.56
   5   4  -5  655.00   35.67
  -5  -4   5  581.41   34.59
  -5  -4   5  667.19   36.20
   5   4  -5  667.06   30.75
  -5  -4   5  632.71   37.77
  -4  -4   5  206.05   17.23
   4   4  -5  196.42   12.52
  -4  -4   5  188.97   15.41
   4   4  -5  193.35   16.15
  -4  -4   5  195.32   12.03
  -4  -4   5  197.45   17.28
  -3  -4   5  276.32   20.46
   3   4  -5  244.25   18.99
  -3  -4   5  272.54   19.54
  -3  -4   5  265.37   17.55
  -3  -4   5  266.49   14.60
   3   4  -5  276.01   15.13
  -2  -4   5   -4.56    3.91
   2   4  -5    4.26    4.93
  -2  -4   5   -0.47    5.26
   2   4  -5   -2.12    2.99
  -2  -4   5    2.49    4.89
  -1  -4   5  353.14   22.62
   1   4  -5  377.21   20.23
   1   4  -5  377.56   22.43
  -1  -4   5  362.24   21.55
  -1  -4   5  398.82   24.89
   1   4  -5  359.27   24.07
   0   4  -5   68.39    9.62
   0  -4   5   82.09   10.89
   0  -4   5   80.13   10.28
   0   4  -5   70.56    8.88
  -1   4  -5 1205.04   60.65
   1  -4   5 1211.25   56.91
  -1   4  -5 1209.78   55.56
   1  -4   5 1168.29   54.47
  -2   4  -5   25.97    7.66
   2  -4   5   19.73    7.16
  -2   4  -5   19.78    7.37
   2  -4   5   17.82    7.48
   3  -4   5    4.14    5.56
   3  -4   5    0.89    5.95
  -3   4  -5   -1.92    4.89
  -3   4  -5    3.25    6.87
  -4   4  -5    4.63    6.12
   4  -4   5    8.11    6.17
  -4   4  -5    0.20    7.84
  -5   4  -5   63.56   13.82
  -5   4  -5   57.00   11.32
   5  -4   5   62.42    9.70
  -6   4  -5   40.75   12.95
  -6   4  -5   23.77    8.91
  -6   4  -5   25.48   11.46
  -7   4  -5   69.44   14.10
  -7   4  -5   67.50   16.80
  -7   4  -5   49.67   14.51
  -8   4  -5    5.83   11.88
  -8   4  -5   -1.90    9.40
  -9   4  -5  -12.01   12.12
 -10  -3   5   11.47   13.33
 -10  -3   5   26.20   12.18
  -9  -3   5   85.64   18.61
  -9  -3   5   67.20   15.75
  -9  -3   5  179.96   18.40
  -8  -3   5   29.35   11.83
  -8  -3   5   51.88   11.74
   7   3  -5   29.39    7.85
  -7  -3   5   22.29    8.86
  -7  -3   5   34.24   11.48
  -6  -3   5   34.40   10.60
   6   3  -5   34.72    6.69
  -6  -3   5   16.73    7.69
   6   3  -5   40.03    7.80
  -6  -3   5   30.72    9.52
  -5  -3   5  583.40   34.23
  -5  -3   5  607.53   29.47
   5   3  -5  581.50   31.92
  -5  -3   5  579.88   32.06
  -5  -3   5  550.77   32.89
   5   3  -5  572.16   29.21
  -4  -3   5  637.89   29.71
  -4  -3   5  608.14   33.44
  -4  -3   5  577.43   32.61
   4   3  -5  658.22   30.21
   4   3  -5  632.87   34.29
  -4  -3   5  609.38   35.23
  -3  -3   5   16.72    6.71
  -3  -3   5   16.15    4.45
   3   3  -5   18.42    4.87
   3   3  -5   15.62    6.16
  -3  -3   5   14.64    6.11
  -3  -3   5   25.07    7.20
   2   3  -5   90.65    8.28
  -2  -3   5   81.58    7.61
  -2  -3   5   73.69   10.38
   2   3  -5   90.48   10.98
  -2  -3   5   69.53   10.00
  -2  -3   5   84.94    9.56
   1   3  -5  721.98   34.86
   1   3  -5  707.76   38.17
  -1  -3   5  706.67   35.21
  -1  -3   5  658.50   34.93
  -1  -3   5  779.54   38.72
   1   3  -5  713.96   33.26
   0  -3   5  174.98   13.65
   0   3  -5  176.65   12.76
   0  -3   5  162.37   13.04
   0   3  -5  159.63   12.32
   0   3  -5  160.56   14.02
   0  -3   5  194.64   14.63
   1  -3   5  148.54   13.22
  -1   3  -5  129.29   11.62
  -1   3  -5  134.53   12.56
  -1   3  -5  153.87   12.12
   1  -3   5  142.75   12.73
  -2   3  -5  372.24   21.84
   2  -3   5  362.72   23.32
   2  -3   5  330.85   20.97
  -2   3  -5  389.60   23.64
   3  -3   5    4.92    5.54
  -3   3  -5   10.13    6.63
   3  -3   5   -1.93    4.94
  -3   3  -5    7.67    5.59
  -4   3  -5  456.52   27.08
  -4   3  -5  417.70   26.34
   4  -3   5  353.10   26.48
   4  -3   5  405.65   23.52
   5  -3   5  188.62   15.03
  -5   3  -5  221.49   19.51
  -5   3  -5  189.09   16.96
  -6   3  -5  166.41   21.85
  -6   3  -5  111.66   16.26
   6  -3   5  147.98   13.47
  -6   3  -5  112.78   14.54
  -7   3  -5    5.71    9.74
  -7   3  -5   -1.25    8.31
  -7   3  -5   -1.38    6.04
  -8   3  -5  117.01   22.29
  -8   3  -5  116.57   16.54
  -8   3  -5   77.09   16.92
  -9   3  -5   23.40   13.75
  -9   3  -5   10.68   13.39
 -10   3  -5   -4.22   13.63
 -11  -2   5   25.26   16.76
 -10  -2   5   -2.55    8.69
 -10  -2   5    7.94   12.61
  -9  -2   5    0.89    9.33
  -9  -2   5    2.76    9.59
  -8  -2   5  230.80   18.89
  -8  -2   5  185.36   23.47
   8   2  -5  204.84   19.78
  -8  -2   5  237.91   24.80
  -7  -2   5   35.99   11.73
   7   2  -5   55.28   10.57
  -7  -2   5   58.14   11.04
  -6  -2   5  199.49   17.24
  -6  -2   5  178.21   15.85
   6   2  -5  198.96   13.79
   6   2  -5  179.77   15.95
  -6  -2   5  163.29   18.89
  -5  -2   5 1503.80   67.40
  -5  -2   5 1568.79   74.31
   5   2  -5 1524.35   71.37
   5   2  -5 1561.42   67.14
  -5  -2   5 1449.67   71.65
   4   2  -5  126.34   11.00
  -4  -2   5   85.34   11.40
  -4  -2   5  111.86   11.92
  -4  -2   5  103.04   12.45
   4   2  -5  130.51   12.14
  -4  -2   5   97.07   10.17
   3   2  -5   95.98   10.98
   3   2  -5  116.22   10.23
  -3  -2   5  133.03   12.23
  -3  -2   5  141.08   12.60
  -3  -2   5  140.73   13.10
  -3  -2   5  117.84    9.83
  -2  -2   5  198.51   14.93
  -2  -2   5  200.15   12.49
   2   2  -5  197.84   12.87
  -2  -2   5  165.38   13.67
  -2  -2   5  211.85   14.65
   2   2  -5  177.02   14.32
  -1  -2   5 1448.56   57.89
   1   2  -5 1336.47   57.85
  -1  -2   5 1405.49   64.44
  -1  -2   5 1258.99   60.39
   1   2  -5 1287.22   64.18
  -1  -2   5 1312.92   59.02
  -1  -2   5 1412.20   58.77
   0  -2   5  715.32   35.83
   0   2  -5  700.47   34.01
   0  -2   5  789.10   37.55
   0   2  -5  699.52   37.50
   0   2  -5  698.88   33.21
   0  -2   5  734.92   34.95
   0  -2   5  743.07   33.39
   1  -2   5  158.57   12.26
   1  -2   5  158.69   13.01
  -1   2  -5  160.38   12.35
  -1   2  -5  157.57   11.10
   1  -2   5  157.37   11.26
  -1   2  -5  151.72   12.63
   1  -2   5  151.27   12.34
  -2   2  -5 1142.31   50.22
   2  -2   5 1078.38   50.07
  -2   2  -5 1136.56   54.43
  -3   2  -5   68.79    9.17
   3  -2   5   73.28    9.28
  -3   2  -5   66.62    9.06
   3  -2   5   55.48   10.09
   4  -2   5   36.97    9.47
  -4   2  -5   47.39    8.32
  -4   2  -5   59.55    9.97
   4  -2   5   63.80    9.02
  -5   2  -5  110.60   14.18
   5  -2   5  123.24   12.40
  -5   2  -5  133.32   13.14
   6  -2   5   11.69    6.13
  -6   2  -5   10.14    6.12
  -6   2  -5    9.20    8.65
  -7   2  -5   14.58    9.83
  -7   2  -5   18.71    7.69
  -7   2  -5   20.65   10.80
  -8   2  -5    5.89   10.13
  -8   2  -5   -6.01    9.30
  -8   2  -5    8.49    7.05
  -9   2  -5    0.62   10.71
  -9   2  -5   -1.55   10.72
 -10   2  -5   17.38   14.85
 -11  -1   5   53.60   19.54
 -10  -1   5  139.11   23.28
 -10  -1   5  143.98   25.51
  -9  -1   5   53.86   16.27
  -9  -1   5   70.62   17.21
   8   1  -5   10.15    7.63
  -8  -1   5   26.91   11.94
  -8  -1   5   31.37   11.94
  -7  -1   5    2.65    6.15
   7   1  -5    3.89    6.08
  -7  -1   5   -7.26    8.17
  -7  -1   5    7.87    8.24
  -6  -1   5   32.00    8.69
  -6  -1   5   43.15    8.99
  -6  -1   5   33.06   10.32
   6   1  -5   52.95   10.12
   6   1  -5   38.85    6.48
  -6  -1   5   38.21   11.32
   5   1  -5   -1.90    4.50
  -5  -1   5    1.46    4.75
  -5  -1   5    5.11    7.04
   5   1  -5   -4.47    3.50
  -5  -1   5    0.76    5.46
  -4  -1   5 1315.84   56.62
  -4  -1   5 1232.57   60.08
   4   1  -5 1219.67   55.89
  -4  -1   5 1223.89   55.22
   4   1  -5 1221.52   59.90
  -4  -1   5 1303.01   61.60
  -3  -1   5   49.09    7.72
  -3  -1   5   35.50    7.26
   3   1  -5   42.58    7.43
  -3  -1   5   40.95    8.43
  -3  -1   5   41.34    7.09
   3   1  -5   56.90    7.77
  -2  -1   5    5.09    5.06
  -2  -1   5   15.17    6.05
  -2  -1   5    8.03    4.39
   2   1  -5    9.30    4.41
   2   1  -5   -0.44    3.82
  -2  -1   5   13.84    5.31
  -1  -1   5 1444.42   66.44
   1   1  -5 1474.33   72.90
  -1  -1   5 1629.95   69.94
  -1  -1   5 1658.11   66.59
   1   1  -5 1555.83   66.43
  -1  -1   5 1640.83   66.55
  -1  -1   5 1622.89   73.06
   0   1  -5 1771.16   73.61
   0  -1   5 1715.35   72.13
   0  -1   5 1805.16   79.89
   0  -1   5 1824.75   77.00
   0  -1   5 1798.17   73.54
   0   1  -5 1643.06   79.98
   0  -1   5 1725.84   73.61
   1  -1   5  179.54   14.25
  -1   1  -5  223.10   11.64
  -1   1  -5  218.78   14.43
   1  -1   5  216.16   13.64
  -1   1  -5  191.15   13.90
   1  -1   5  208.35   11.60
   1  -1   5  209.81   14.13
  -2   1  -5 3361.32  152.04
   2  -1   5 3397.06  146.24
   2  -1   5 3551.58  150.06
   2  -1   5 3456.01  140.11
   2  -1   5 3570.67  140.86
  -2   1  -5 3439.96  140.95
   3  -1   5  368.23   23.56
  -3   1  -5  399.49   21.82
  -3   1  -5  390.13   21.00
   3  -1   5  357.54   21.27
   4  -1   5   33.05    7.22
   4  -1   5   34.54    8.96
  -4   1  -5   21.79    5.58
  -4   1  -5   22.57    7.15
   5  -1   5   15.73    6.35
  -5   1  -5   12.38    7.64
   5  -1   5   14.79    7.10
  -5   1  -5   22.28    5.94
  -6   1  -5  516.70   31.95
  -6   1  -5  528.78   29.46
   6  -1   5  557.26   29.36
  -7   1  -5    2.22    7.67
   7  -1   5    2.92    5.52
  -7   1  -5   -2.58    4.57
  -7   1  -5    0.09    7.99
  -8   1  -5   63.54   16.59
  -8   1  -5   58.50   10.32
  -8   1  -5   61.47   14.55
  -9   1  -5   42.09   14.62
  -9   1  -5   23.30    8.73
  -9   1  -5   36.84   14.90
 -10   1  -5    8.98   12.83
 -10   1  -5   13.11   13.47
 -11   1  -5   22.84   17.05
 -10   0   5    8.05   12.86
 -10   0   5   11.82   11.42
  -9   0   5   39.87   13.18
  -9   0   5   30.66   15.03
   8   0  -5   18.90    8.62
  -8   0   5   43.50   13.82
  -8   0   5   15.56    9.77
  -7   0   5   94.66   17.58
   7   0  -5   61.73   12.43
  -7   0   5   56.02   12.95
  -7   0   5   72.49    9.93
   6   0  -5   49.72   10.41
  -6   0   5   64.75   13.87
   6   0  -5   59.64    7.71
  -6   0   5   61.85   11.20
  -6   0   5   46.19    8.21
  -6   0   5   44.50   11.20
  -5   0   5   52.32   10.52
  -5   0   5   59.48    9.87
  -5   0   5   66.96    8.73
  -5   0   5   41.14   11.04
   5   0  -5   56.30   10.28
   5   0  -5   51.50    7.97
   4   0  -5  307.26   19.69
  -4   0   5  319.84   21.03
  -4   0   5  274.86   17.36
  -4   0   5  312.57   22.06
  -4   0   5  289.24   20.12
   4   0  -5  320.09   20.11
  -3   0   5  305.34   20.94
   3   0  -5  317.68   19.35
  -3   0   5  329.97   18.24
   3   0  -5  298.68   19.59
  -3   0   5  338.60   21.01
  -3   0   5  328.41   19.67
  -2   0   5  608.75   30.73
  -2   0   5  526.47   29.67
   2   0  -5  509.41   27.71
   2   0  -5  591.21   30.39
  -2   0   5  592.93   28.28
  -2   0   5  538.83   27.01
  -1   0   5   54.68    7.46
  -1   0   5   43.15    6.78
  -1   0   5   53.57    7.07
   1   0  -5   64.01    8.48
   1   0  -5   51.25    7.39
   1   0  -5   49.48    7.09
  -1   0   5   52.12    7.94
   0   0  -5 2097.55   87.65
   0   0   5 2070.74   90.94
   0   0   5 2162.46   85.69
   0   0   5 2157.84   94.80
   0   0   5 2158.71   87.65
   0   0  -5 2009.38   94.89
   0   0   5 2041.25   87.05
   0   0  -5 2254.25   91.78
   1   0   5   43.08    5.61
   1   0   5   44.08    6.72
   1   0   5   33.70    6.86
   1   0   5   46.01    7.16
   1   0   5   38.73    3.23
  -1   0  -5   44.23    7.12
  -1   0  -5   41.36    6.20
  -1   0  -5   37.30    3.47
  -2   0  -5  719.90   35.72
   2   0   5  740.54   37.01
  -2   0  -5  697.74   35.38
   2   0   5  810.96   33.87
   2   0   5  675.18   34.57
  -2   0  -5  769.02   32.55
   3   0   5 1055.42   47.87
  -3   0  -5 1090.58   46.78
  -3   0  -5 1051.25   48.78
   3   0   5 1024.68   50.55
  -3   0  -5 1059.77   48.94
   4   0   5  350.61   23.50
   4   0   5  374.67   21.70
  -4   0  -5  356.93   21.11
  -4   0  -5  377.19   19.57
   5   0   5   16.00    6.16
  -5   0  -5   22.57    7.48
  -5   0  -5   16.98    4.59
   5   0   5   23.07    8.38
  -6   0  -5  315.46   17.92
   6   0   5  306.79   20.79
  -6   0  -5  292.08   22.03
  -7   0  -5  339.93   27.79
  -7   0  -5  342.29   20.22
  -7   0  -5  355.54   25.66
   7   0   5  328.38   22.04
  -8   0  -5  235.33   16.63
  -8   0  -5  198.09   21.77
  -8   0  -5  243.69   26.76
   8   0   5  235.15   18.37
  -9   0  -5    1.82   10.35
  -9   0  -5    8.07   10.50
  -9   0  -5    6.93    6.05
 -10   0  -5   -7.68   10.69
 -10   0  -5   11.62   12.72
 -11   0  -5   16.35   15.66
 -10   1   5  180.46   28.43
  -9   1   5   47.81   16.47
  -9   1   5   31.86   13.71
   9  -1  -5   71.03   15.24
  -8   1   5   38.35   13.97
  -8   1   5   79.87   16.11
   8  -1  -5   58.20   13.18
  -7   1   5  278.35   23.50
  -7   1   5  187.64   23.18
   7  -1  -5  274.58   22.31
  -6   1   5    5.15    7.49
   6  -1  -5    6.61    6.66
   6  -1  -5   10.32    4.96
  -6   1   5    4.41    6.35
  -6   1   5    5.96    8.75
  -6   1   5    9.70    5.47
  -5   1   5  580.29   33.90
   5  -1  -5  514.53   32.03
  -5   1   5  594.60   33.85
  -5   1   5  588.38   27.66
   5  -1  -5  574.38   31.40
  -5   1   5  574.40   35.73
   4  -1  -5   57.06    9.95
  -4   1   5   57.04    7.17
  -4   1   5   47.27    8.74
  -4   1   5   65.09   10.50
   4  -1  -5   71.91    9.33
  -4   1   5   47.31   10.56
   3  -1  -5  296.16   19.27
  -3   1   5  275.45   18.33
   3  -1  -5  297.25   19.32
  -3   1   5  306.67   16.70
  -3   1   5  299.33   20.80
  -3   1   5  321.14   20.31
   2  -1  -5   23.70    6.03
  -2   1   5   20.72    5.68
  -2   1   5   20.54    5.94
  -2   1   5    9.55    4.69
   2  -1  -5   17.45    5.76
  -2   1   5   14.99    4.76
  -2   1   5   21.82    7.02
  -1   1   5   26.10    6.51
  -1   1   5   23.33    5.26
   1  -1  -5   28.73    6.16
   1  -1  -5   26.64    5.86
  -1   1   5   18.16    5.13
  -1   1   5   23.89    5.79
  -1   1   5   29.57    4.45
   0   1   5  225.72   14.43
   0   1   5  203.17   13.71
   0   1   5  218.57   14.94
   0  -1  -5  202.48   14.24
   0  -1  -5  244.88   15.82
   0  -1  -5  222.83   14.48
   0   1   5  226.17   10.55
   0   1   5  239.23   14.79
   1   1   5  192.32   13.65
   1   1   5  183.84   12.76
   1   1   5  207.57   12.19
  -1  -1  -5  196.97   12.79
  -1  -1  -5  193.17   14.07
  -1  -1  -5  189.10   13.20
   1   1   5  187.06   13.29
   2   1   5    2.50    4.04
  -2  -1  -5   -0.45    2.14
  -2  -1  -5    3.99    3.93
  -2  -1  -5    1.40    2.95
   2   1   5    1.99    3.89
   3   1   5  347.66   20.31
  -3  -1  -5  357.71   18.08
  -3  -1  -5  335.41   17.64
   3   1   5  341.97   21.07
  -3  -1  -5  352.88   20.72
  -4  -1  -5    7.59    2.64
  -4  -1  -5    1.99    4.49
  -4  -1  -5   12.96    5.12
   4   1   5    3.23    4.44
   4   1   5    3.49    5.56
   5   1   5  506.54   30.26
  -5  -1  -5  497.64   27.46
   5   1   5  478.97   27.11
   6   1   5   69.10   11.02
  -6  -1  -5   63.37   11.26
  -6  -1  -5   82.77    6.18
  -7  -1  -5  166.74   10.72
   7   1   5  167.89   16.13
  -7  -1  -5  157.45   20.54
  -7  -1  -5  163.02   17.61
  -8  -1  -5    0.23    3.76
  -8  -1  -5   -2.92    7.77
  -8  -1  -5   -1.81    7.63
   8   1   5    9.95    6.69
  -9  -1  -5   26.44   12.71
  -9  -1  -5   40.12   14.34
  -9  -1  -5   39.14    7.28
 -10  -1  -5   97.35   21.19
 -10  -1  -5  111.12   20.15
 -11  -1  -5   -4.42   11.48
 -10   2   5    8.05   13.69
 -10   2   5   -6.29   10.71
  -9   2   5   19.46   11.69
  -9   2   5    0.64   11.47
   9  -2  -5   11.99    9.75
   8  -2  -5    0.57    7.22
  -8   2   5   16.38   10.58
  -8   2   5   15.46   11.34
  -7   2   5   -8.89    7.32
   7  -2  -5   -0.11    6.46
  -7   2   5    2.79    8.60
  -6   2   5    4.77    8.19
   6  -2  -5    1.87    6.61
  -6   2   5    3.68    8.36
   5  -2  -5  483.99   29.13
  -5   2   5  493.94   31.27
   5  -2  -5  521.44   31.51
  -5   2   5  544.03   32.25
   5  -2  -5  540.79   24.15
  -5   2   5  499.42   33.70
  -5   2   5  523.14   23.98
   4  -2  -5  948.09   39.20
   4  -2  -5  891.94   45.49
  -4   2   5  920.44   45.56
  -4   2   5  895.13   38.89
  -4   2   5  843.47   47.61
   4  -2  -5  915.58   46.13
  -4   2   5  885.48   47.26
  -3   2   5  493.57   29.75
  -3   2   5  483.13   27.30
   3  -2  -5  539.17   28.87
  -3   2   5  474.88   23.30
   3  -2  -5  468.83   27.68
  -3   2   5  525.95   29.24
   2  -2  -5  737.55   36.18
  -2   2   5  727.82   32.58
   2  -2  -5  741.28   37.99
  -2   2   5  655.22   36.96
  -2   2   5  769.32   38.29
  -2   2   5  719.94   34.76
   1  -2  -5   -1.56    3.75
   1  -2  -5    3.87    3.61
  -1   2   5   -3.71    3.49
  -1   2   5   -2.02    2.98
  -1   2   5   -0.23    3.27
  -1   2   5   -1.94    4.14
  -1   2   5    3.97    3.96
   1  -2  -5    0.52    3.52
   0   2   5 1496.49   63.92
   0   2   5 1521.11   69.84
   0  -2  -5 1632.83   63.02
   0  -2  -5 1402.98   64.90
   0   2   5 1509.17   62.88
   0  -2  -5 1624.29   68.10
   0  -2  -5 1500.59   70.23
   0   2   5 1546.56   65.36
   0   2   5 1468.53   67.24
  -1  -2  -5  306.61   17.56
   1   2   5  253.93   15.84
  -1  -2  -5  275.06   12.41
   1   2   5  270.72   16.24
  -1  -2  -5  248.54   15.80
   1   2   5  271.63   16.67
  -1  -2  -5  252.69   16.13
   2   2   5    5.56    4.03
  -2  -2  -5   -3.42    2.48
   2   2   5    4.07    4.03
  -2  -2  -5    4.89    3.97
  -2  -2  -5    1.65    2.32
   2   2   5   -0.39    3.46
   3   2   5   25.59    6.57
   3   2   5   13.98    5.40
  -3  -2  -5   27.81    3.83
  -3  -2  -5   20.08    5.85
   4   2   5   56.96    9.13
   4   2   5   44.62    8.20
  -4  -2  -5   44.09    8.27
  -5  -2  -5   -4.63    4.17
   5   2   5    5.33    5.61
   5   2   5   -6.67    4.02
  -5  -2  -5   -1.83    4.38
  -6  -2  -5   96.01   12.38
   6   2   5   83.78   12.33
  -6  -2  -5   88.58   12.67
   7   2   5   10.30    6.84
  -7  -2  -5   28.80   10.09
  -7  -2  -5   12.20    7.89
  -7  -2  -5   43.13   10.37
  -8  -2  -5  224.57   23.99
  -8  -2  -5  193.36   20.44
   8   2   5  197.12   19.13
  -8  -2  -5  208.83   19.42
  -9  -2  -5    7.30    9.59
  -9  -2  -5    6.87    3.92
  -9  -2  -5   20.41    9.49
  -9  -2  -5    9.29   10.40
 -10  -2  -5    4.75    8.66
 -10  -2  -5    1.55   10.33
 -10  -2  -5   -3.04   10.60
 -11  -2  -5   -0.59   12.43
 -11  -2  -5   17.71   13.30
 -10   3   5   47.52   18.12
  -9   3   5    8.72   12.37
  -9   3   5   24.44   12.51
   9  -3  -5   18.39    9.93
  -8   3   5   -6.30    9.14
  -8   3   5   27.27   11.29
   8  -3  -5    6.54    8.08
  -7   3   5  177.50   23.07
  -7   3   5  174.52   21.50
   7  -3  -5  176.68   21.24
   6  -3  -5  287.49   23.96
  -6   3   5  352.14   27.90
  -6   3   5  264.10   23.41
  -5   3   5  109.52   14.48
  -5   3   5  140.61    7.05
  -5   3   5  135.09   16.32
  -5   3   5  119.21   17.21
   5  -3  -5  123.20   15.96
   5  -3  -5  123.54   13.21
  -4   3   5  125.43    7.90
  -4   3   5  148.03   15.29
  -4   3   5  149.85   17.15
   4  -3  -5   93.71   13.31
   4  -3  -5  135.76    8.52
  -4   3   5   95.80   12.70
   4  -3  -5   97.45   11.91
  -3   3   5  -15.57    3.90
   3  -3  -5    6.78    5.36
  -3   3   5   -3.48    4.84
   3  -3  -5    2.09    4.62
  -3   3   5    5.41    5.16
   3  -3  -5    7.41    3.83
  -3   3   5   -2.34    2.58
  -2   3   5  230.20   13.55
  -2   3   5  236.39   16.48
  -2   3   5  259.40   18.71
  -2   3   5  285.48   18.67
   2  -3  -5  257.98   17.91
   2  -3  -5  249.24   17.73
  -1   3   5 1504.03   65.05
   1  -3  -5 1317.68   60.02
  -1   3   5 1310.52   61.69
  -1   3   5 1379.41   56.95
   1  -3  -5 1295.54   64.28
  -1   3   5 1297.92   58.62
   0  -3  -5  858.11   41.52
   0   3   5  893.84   40.65
   0  -3  -5  903.35   40.75
   0   3   5  856.79   38.79
   0   3   5  794.76   40.88
   0  -3  -5  898.42   38.46
   0   3   5  854.39   38.29
   0  -3  -5  844.98   42.83
  -1  -3  -5 1901.06   81.93
   1   3   5 1878.22   84.01
   1   3   5 1891.72   80.49
   1   3   5 1952.63   81.55
  -1  -3  -5 2031.96   80.63
   1   3   5 2103.65   82.71
  -1  -3  -5 1949.64   88.29
   2   3   5  168.28   12.86
  -2  -3  -5  181.94   13.37
  -2  -3  -5  161.82   12.59
   2   3   5  145.76   11.76
   2   3   5  177.97   13.09
  -2  -3  -5  177.77   10.56
  -3  -3  -5  913.37   38.00
   3   3   5  682.68   38.67
  -3  -3  -5  799.47   39.10
   3   3   5  941.13   40.08
   3   3   5  830.97   39.77
  -4  -3  -5   10.17    4.83
   4   3   5   10.25    5.39
   4   3   5    6.28    5.00
   5   3   5  159.13   14.16
   5   3   5  132.57   14.24
  -5  -3  -5  149.63   14.11
  -6  -3  -5   51.27   10.03
   6   3   5   50.14   10.36
   7   3   5  380.43   25.95
  -7  -3  -5  395.81   28.62
  -7  -3  -5  435.10   27.78
  -7  -3  -5  433.75   27.49
  -8  -3  -5   28.26    9.94
  -8  -3  -5   26.38   10.11
   8   3   5   39.48   10.87
  -8  -3  -5   37.07   12.02
  -8  -3  -5   28.15    9.61
  -9  -3  -5    3.96    8.76
  -9  -3  -5    7.78    8.24
  -9  -3  -5   14.71   10.13
  -9  -3  -5    1.47    6.95
 -10  -3  -5   72.09   16.45
 -10  -3  -5   63.25   15.47
 -10  -3  -5   66.36   17.71
 -11  -3  -5   15.31   13.42
 -11  -3  -5   13.18   13.56
  -9   4   5   -0.73   11.34
  -9   4   5   -3.94   11.34
  -8   4   5   -7.14    9.04
  -8   4   5    1.49   10.09
   8  -4  -5    8.70    9.53
  -7   4   5   -1.28    8.25
  -7   4   5    3.54    9.32
   7  -4  -5   -2.11    6.11
  -6   4   5   12.50    9.78
  -6   4   5   18.46    9.95
   6  -4  -5   15.54    8.37
   5  -4  -5   67.34   13.15
  -5   4   5   50.34   12.61
  -5   4   5   66.08   14.14
  -4   4   5  415.13   17.40
  -4   4   5  414.20   27.51
   4  -4  -5  452.00   27.21
  -4   4   5  375.61   28.24
   4  -4  -5  380.20   26.98
  -4   4   5  398.15   27.66
  -3   4   5  224.78   18.55
  -3   4   5  226.99   19.67
  -3   4   5  256.05   12.93
  -3   4   5  257.90   20.05
   3  -4  -5  250.49   13.30
   3  -4  -5  211.10   18.36
   3  -4  -5  252.88   18.95
  -2   4   5  295.68   20.92
  -2   4   5  325.68   21.50
  -2   4   5  288.52   15.38
   2  -4  -5  283.85   19.97
  -2   4   5  259.69   18.99
   2  -4  -5  285.76   20.30
   1  -4  -5   16.86    6.17
   1  -4  -5   12.97    5.69
  -1   4   5   14.40    4.45
  -1   4   5   11.76    5.44
  -1   4   5    6.87    5.35
   0   4   5 1809.79   79.71
   0  -4  -5 1812.25   78.00
   0   4   5 1939.49   78.51
   0  -4  -5 1806.29   84.16
   0   4   5 1784.97   75.61
   0   4   5 1757.32   77.26
   1   4   5 2565.06  103.05
  -1  -4  -5 2449.05  111.49
  -1  -4  -5 2611.39  105.67
  -1  -4  -5 2545.94  102.86
   1   4   5 2351.62  102.59
  -1  -4  -5 2392.52  102.55
   1   4   5 2456.63  102.03
  -2  -4  -5  575.74   28.26
  -2  -4  -5  524.18   27.69
   2   4   5  515.01   26.37
   2   4   5  537.32   27.47
  -2  -4  -5  558.47   26.61
   2   4   5  570.15   28.19
   2   4   5  525.81   28.18
  -3  -4  -5  953.15   43.43
   3   4   5  927.07   43.94
   3   4   5  970.80   43.14
   3   4   5  867.98   42.52
  -3  -4  -5  888.02   42.64
  -4  -4  -5    9.17    5.23
   4   4   5    0.85    4.59
   4   4   5    2.43    4.12
   5   4   5  409.36   24.26
   5   4   5  383.56   24.90
  -5  -4  -5  415.93   24.11
  -6  -4  -5   66.61   11.06
   6   4   5   50.20   10.68
  -7  -4  -5   32.65    9.99
  -7  -4  -5   24.60    9.58
   7   4   5   44.78   10.58
  -7  -4  -5   31.57    9.45
  -8  -4  -5   41.65   12.15
  -8  -4  -5   79.51   14.11
  -8  -4  -5   70.31   12.83
  -8  -4  -5   58.71   12.88
  -9  -4  -5   12.95    9.06
  -9  -4  -5   22.48   10.37
  -9  -4  -5   11.24   10.01
  -9  -4  -5    3.10    7.60
 -10  -4  -5    4.36   10.12
 -10  -4  -5    8.44   11.56
 -10  -4  -5    1.84    8.65
 -10  -4  -5   -2.14    7.89
 -11  -4  -5    3.98   12.03
  -9   5   5   54.61   18.67
   8  -5  -5   89.66   18.20
  -8   5   5   81.09   18.41
  -7   5   5    2.97    9.43
  -7   5   5    0.15    9.19
   7  -5  -5   16.79   10.11
  -6   5   5   64.71   15.36
  -6   5   5   51.99   13.63
   6  -5  -5   57.70   13.58
   5  -5  -5  495.80   32.66
  -5   5   5  454.84   32.15
  -5   5   5  445.99   33.13
   4  -5  -5  505.98   31.22
  -4   5   5  463.12   30.98
   4  -5  -5  461.06   31.34
  -4   5   5  518.13   33.96
   3  -5  -5   14.79    6.99
  -3   5   5   35.32   10.49
   3  -5  -5   45.65   10.60
  -3   5   5   23.52    9.21
   3  -5  -5   40.16    5.13
  -2   5   5   56.77    6.27
  -2   5   5   52.60   11.13
   2  -5  -5   57.70   10.35
   2  -5  -5   65.43   11.19
  -2   5   5   49.62    9.75
   1  -5  -5 1065.84   51.26
  -1   5   5 1108.94   47.09
   1  -5  -5 1016.18   54.25
  -1   5   5 1143.54   52.82
  -1   5   5 1059.25   50.90
   0  -5  -5   44.50    8.34
   0   5   5   48.95    8.15
   0  -5  -5   53.14    8.99
   0   5   5   56.04    7.73
  -1  -5  -5    1.83    4.36
   1   5   5    4.58    4.47
   1   5   5   -1.18    3.32
  -1  -5  -5   -0.57    4.07
   1   5   5    4.81    4.55
  -2  -5  -5  243.28   15.62
   2   5   5  237.29   15.81
   2   5   5  263.14   16.74
  -2  -5  -5  235.56   16.05
   2   5   5  242.25   15.30
   2   5   5  258.63   17.18
   3   5   5   38.28    8.27
   3   5   5   48.42    6.68
  -3  -5  -5   46.63    7.72
   3   5   5   21.96    5.88
  -3  -5  -5   45.25    7.06
   4   5   5    3.40    4.98
   4   5   5    0.37    3.84
  -4  -5  -5    4.82    4.71
  -5  -5  -5   20.88    6.62
   5   5   5   32.62    8.86
   5   5   5   36.29    7.55
  -6  -5  -5   -0.82    4.92
   6   5   5    2.67    6.41
  -7  -5  -5   57.53   10.81
   7   5   5   32.29   10.34
  -7  -5  -5   50.65   10.93
  -7  -5  -5   34.05   10.55
  -8  -5  -5  371.91   25.59
  -8  -5  -5  354.39   27.35
  -9  -5  -5   30.12   11.25
  -9  -5  -5   42.25   12.65
  -9  -5  -5   23.84   10.36
  -9  -5  -5   27.26   10.22
 -10  -5  -5    5.35    8.86
 -10  -5  -5    2.20    8.43
 -11  -5  -5   16.88   12.68
  -8   6   5   -3.67   10.51
   8  -6  -5   26.64   12.92
  -8   6   5   -6.15    9.57
   7  -6  -5   87.86   17.56
  -7   6   5   64.17   16.28
  -7   6   5  124.71   21.59
  -6   6   5    1.26    9.55
  -6   6   5   -3.34    8.17
   6  -6  -5    4.12    7.14
   5  -6  -5  289.47   25.00
  -5   6   5  294.66   28.52
  -5   6   5  254.01   25.71
  -4   6   5  596.89   38.65
   4  -6  -5  603.10   37.54
  -3   6   5  131.57   17.43
  -3   6   5  163.58   18.19
   3  -6  -5  124.08   15.56
   3  -6  -5  173.66    9.83
   3  -6  -5  140.63   16.91
   2  -6  -5  317.39   17.22
  -2   6   5  303.80   23.50
  -2   6   5  309.20   22.64
   2  -6  -5  338.58   23.20
   2  -6  -5  278.17   22.28
  -1   6   5  156.68   11.60
  -1   6   5  182.84   16.09
   1  -6  -5  132.71   14.80
  -1   6   5  158.31   15.72
   1  -6  -5  153.44   14.92
   0  -6  -5   14.81    6.31
   0   6   5    4.52    5.43
   0   6   5   20.01    7.21
   0   6   5   15.34    5.32
  -1  -6  -5    2.02    4.29
   1   6   5    3.78    4.76
   1   6   5    0.18    5.07
   1   6   5    4.10    4.73
  -1  -6  -5   -3.14    4.16
  -2  -6  -5 1203.85   55.27
   2   6   5 1192.08   56.70
  -2  -6  -5 1278.15   55.31
   2   6   5 1249.34   56.48
   2   6   5 1225.47   54.84
   3   6   5  206.55   14.95
   3   6   5  190.72   17.10
  -3  -6  -5  188.46   13.27
   3   6   5  197.26   12.81
  -3  -6  -5  175.57   14.07
  -4  -6  -5   47.47    8.07
   4   6   5   51.12    9.96
  -4  -6  -5   40.67    7.24
   4   6   5   48.08    7.01
   5   6   5  409.07   22.94
  -5  -6  -5  422.79   24.07
   5   6   5  385.33   26.27
  -5  -6  -5  404.07   27.06
   6   6   5  310.35   24.27
  -6  -6  -5  382.44   22.45
  -6  -6  -5  309.71   24.64
  -7  -6  -5    7.20    6.71
  -7  -6  -5    1.18    7.09
  -7  -6  -5   15.66    7.64
  -8  -6  -5   18.88    9.78
  -8  -6  -5    8.99    8.02
  -8  -6  -5    6.28    6.83
  -9  -6  -5   41.83   12.83
 -10  -6  -5   48.97   14.51
 -10  -6  -5   24.03   11.27
 -11  -6  -5   -0.14   10.28
 -11  -6  -5   -2.36    9.91
  -8   7   5    3.52   13.00
  -7   7   5   -2.25   10.17
   7  -7  -5   12.31   10.42
  -7   7   5  -15.07   10.17
  -6   7   5  214.01   27.09
   6  -7  -5  202.39   24.64
  -5   7   5  104.79   18.09
   5  -7  -5   90.64   16.79
   4  -7  -5  449.59   31.65
  -4   7   5  372.31   30.42
  -4   7   5  448.93   32.67
  -3   7   5  211.21   21.70
   3  -7  -5  193.88   20.39
   3  -7  -5  195.54   18.91
  -3   7   5  170.74   19.62
  -2   7   5  354.62   25.23
   2  -7  -5  336.42   18.36
   2  -7  -5  315.69   23.99
  -2   7   5  319.80   25.16
   2  -7  -5  298.25   23.98
  -1   7   5  113.00   14.51
   1  -7  -5  111.06   10.82
   1  -7  -5   83.97   12.85
   1  -7  -5  131.44   15.01
   0  -7  -5  208.84   18.65
   0   7   5  185.23   16.62
   0   7   5  186.75   15.61
   0  -7  -5  174.50   16.19
   0  -7  -5  173.73   14.45
   0  -7  -5  209.01   16.70
  -1  -7  -5  139.74   14.26
   1   7   5  187.20   16.63
  -1  -7  -5  180.25   15.75
   1   7   5  178.08   14.78
   1   7   5  184.48   14.15
   2   7   5   30.25    8.49
  -2  -7  -5   40.71    8.59
   2   7   5   36.67    8.60
   2   7   5   42.27    6.87
  -2  -7  -5   35.85    8.85
  -2  -7  -5   48.70    7.32
  -3  -7  -5  156.80   16.52
  -3  -7  -5  169.53   12.25
  -3  -7  -5  152.25   13.29
   3   7   5  162.86   16.40
   3   7   5  163.83   11.40
   3   7   5  173.33   15.53
  -4  -7  -5   26.22    6.81
  -4  -7  -5   10.32    7.42
   4   7   5   21.66    5.30
   4   7   5   18.32    7.56
  -4  -7  -5   21.62    5.83
  -5  -7  -5   60.48   12.56
  -5  -7  -5   43.88    8.51
  -6  -7  -5   26.72   10.90
  -6  -7  -5   38.25    8.27
  -7  -7  -5  244.03   18.81
  -7  -7  -5  261.51   22.73
  -8  -7  -5   59.97   14.02
  -9  -7  -5    2.68    8.43
 -10  -7  -5   12.75   10.08
 -11  -7  -5   67.32   17.59
 -11  -7  -5   42.97   14.71
  -7   8   5    3.59   12.93
  -7   8   5   30.63   15.76
  -6   8   5   58.82   17.17
  -6   8   5   36.65   15.00
   6  -8  -5   54.99   15.43
  -5   8   5    3.59   10.39
  -5   8   5   18.71   10.81
   5  -8  -5    2.58    7.81
  -4   8   5   18.15   11.34
   4  -8  -5   34.35   11.24
  -4   8   5   40.82   13.03
  -3   8   5  274.53   24.30
   3  -8  -5  260.22   24.61
  -3   8   5  219.30   23.38
   2  -8  -5   -3.30    5.83
   2  -8  -5   -1.17    6.05
  -2   8   5  -10.22    7.48
  -2   8   5   -4.76    7.11
   2  -8  -5   -3.82    4.31
   1  -8  -5   -1.52    5.10
   1  -8  -5    7.98    6.67
  -1   8   5    3.00    8.15
  -1   8   5   -7.40    5.86
   1  -8  -5   -5.49    5.14
   0  -8  -5    9.02    6.29
   0   8   5   -2.16    6.71
   0   8   5    5.96    6.25
   0  -8  -5    4.93    6.13
  -1  -8  -5  166.63   15.53
   1   8   5  116.26   15.14
   1   8   5  126.74   12.71
  -1  -8  -5  123.64   16.69
  -1  -8  -5  147.43   14.91
  -2  -8  -5   44.62   10.21
   2   8   5   51.77    7.42
   2   8   5   35.72    9.54
  -2  -8  -5   39.79   10.85
  -2  -8  -5   39.27    6.94
  -2  -8  -5   45.42    9.23
   3   8   5  865.40   37.87
  -3  -8  -5  840.02   37.94
  -3  -8  -5  871.31   41.12
   3   8   5  817.61   44.45
  -3  -8  -5  772.87   43.44
  -3  -8  -5  806.08   46.56
  -4  -8  -5   71.62   10.09
   4   8   5   73.55    6.97
  -4  -8  -5   87.01   14.17
  -4  -8  -5   85.02   12.81
  -5  -8  -5    2.73    5.16
  -5  -8  -5    6.77    7.01
  -6  -8  -5   -2.94    7.38
  -6  -8  -5    0.23    5.50
  -7  -8  -5  157.04   20.66
  -8  -8  -5  167.79   21.60
  -9  -8  -5   18.56   11.00
 -10  -8  -5   48.61   14.94
 -11  -8  -5   12.26   12.15
  -7   9   5    7.53   13.42
  -6   9   5   43.00   15.94
  -6   9   5   26.85   13.83
   5  -9  -5   36.77   13.14
  -5   9   5   32.73   13.69
  -5   9   5   11.82   11.37
  -4   9   5   37.44   13.93
   4  -9  -5   30.44   11.39
  -4   9   5   50.35   15.31
  -3   9   5  174.62   22.05
   3  -9  -5  136.99   19.32
  -3   9   5  168.71   21.58
   2  -9  -5  422.91   29.82
  -2   9   5  517.02   33.17
  -2   9   5  305.03   26.96
   1  -9  -5  340.82   22.00
   1  -9  -5  328.78   27.21
  -1   9   5  355.29   27.69
   1  -9  -5  365.28   26.38
  -1   9   5  399.42   27.11
   0   9   5    6.12    7.00
   0  -9  -5    4.39    6.91
   0   9   5   -0.38    7.69
   0  -9  -5   -0.03    5.41
   1   9   5  541.50   34.96
  -1  -9  -5  595.64   38.84
  -1  -9  -5  528.66   31.83
  -1  -9  -5  565.37   32.39
   1   9   5  586.28   31.09
   2   9   5   18.62    8.94
  -2  -9  -5   23.05    7.54
  -2  -9  -5   20.60    8.43
   2   9   5   30.68    6.65
   3   9   5  180.13   19.86
  -3  -9  -5  221.54   20.81
  -3  -9  -5  196.60   15.77
  -4  -9  -5  587.12   35.76
  -4  -9  -5  579.79   30.79
  -5  -9  -5   73.37   14.13
  -5  -9  -5   73.24   10.06
  -6  -9  -5   56.14   14.02
  -7  -9  -5   14.19    9.10
  -8  -9  -5   13.73   10.05
  -9  -9  -5   -5.48    8.48
 -10  -9  -5   15.49   12.54
 -11  -9  -5    1.67   11.37
  -6  10   5   12.09   13.69
  -6  10   5   45.77   16.71
   5 -10  -5   11.55   10.34
  -5  10   5   22.53   14.37
  -5  10   5   -5.59   11.90
  -4  10   5   46.55   16.65
   4 -10  -5   46.11   14.27
  -4  10   5   51.58   15.93
  -3  10   5   18.84   11.59
   3 -10  -5    8.44    9.00
  -3  10   5   17.18   10.35
  -2  10   5   15.89   11.25
   2 -10  -5   14.52    9.71
  -2  10   5   14.81    9.53
   1 -10  -5    0.85    6.39
   1 -10  -5    2.65    6.97
  -1  10   5    1.34    8.45
   1 -10  -5   32.57   10.32
  -1  10   5    6.53    8.87
   0 -10  -5   -3.33    6.06
   0 -10  -5   -7.68    5.27
   0  10   5    4.74    7.15
   0  10   5    0.69    7.18
  -1 -10  -5   88.03   13.58
   1  10   5   87.71   11.45
   1  10   5   55.39   13.66
  -1 -10  -5   96.06   13.68
  -2 -10  -5    0.04    5.54
   2  10   5    1.31    7.50
  -2 -10  -5    1.02    7.02
   3  10   5   -1.36    6.85
  -3 -10  -5    8.99    6.34
  -3 -10  -5   -5.18    6.17
   4  10   5   18.10    8.69
  -4 -10  -5   11.62    6.17
  -4 -10  -5   -4.77    6.26
  -5 -10  -5   17.31    9.30
  -6 -10  -5  103.90   17.45
  -7 -10  -5   37.23   12.42
  -8 -10  -5   20.01   11.34
  -9 -10  -5   -1.35    8.78
 -10 -10  -5   55.72   16.54
  -5  11   5   44.38   16.86
  -5  11   5   62.21   18.23
  -4  11   5   13.63   13.95
  -4  11   5    4.13   12.63
   4 -11  -5   25.80   12.64
  -3  11   5   46.18   14.60
   3 -11  -5   40.00   13.24
  -3  11   5   12.49   12.64
  -2  11   5  234.30   27.16
  -2  11   5  227.06   24.94
   2 -11  -5  219.59   24.20
  -1  11   5   16.19   10.14
   1 -11  -5    7.74    8.23
  -1  11   5   17.95   10.62
   0  11   5   37.99   12.24
   0 -11  -5   38.77   10.49
   0 -11  -5   48.10   11.96
   0 -11  -5   24.89   10.82
  -1 -11  -5   -2.03    7.02
   1  11   5    7.79    8.84
  -1 -11  -5    7.09    7.39
   2  11   5  106.18   17.63
  -2 -11  -5  116.86   16.47
  -2 -11  -5  131.78   15.28
   3  11   5   -2.08    7.28
  -3 -11  -5    3.74    8.05
   4  11   5   85.08   16.31
  -4 -11  -5   83.75   15.84
  -5 -11  -5  208.74   23.70
  -6 -11  -5    2.18    7.99
  -7 -11  -5   -3.66    8.93
  -8 -11  -5    3.38   10.31
  -9 -11  -5   64.17   17.43
 -10 -11  -5   -0.90   10.93
  -4  12   5   -7.42   11.09
   3 -12  -5   10.68   10.59
  -3  12   5   14.59   12.19
   2 -12  -5   15.31   10.47
  -2  12   5   17.40   12.14
   1 -12  -5  116.30   18.35
  -1  12   5   88.69   18.61
   0  12   5    3.77   10.01
   0 -12  -5    8.05    8.29
   0 -12  -5    4.46    8.51
  -1 -12  -5   14.84    9.50
  -1 -12  -5    9.43    8.13
   1  12   5   -1.24    8.42
   2  12   5   36.93   13.74
  -2 -12  -5   33.00   10.96
   3  12   5   30.57   11.98
  -3 -12  -5   18.79   10.08
   4  12   5   57.09   15.33
  -4 -12  -5   24.89   11.35
  -5 -12  -5    4.21   10.07
  -6 -12  -5   -7.78    8.72
  -7 -12  -5   55.88   15.75
  -8 -12  -5    4.24   11.03
  -9 -12  -5   -0.57   10.90
  -3  13   5    6.64   12.52
  -2  13   5   27.09   14.74
   2 -13  -5   41.28   14.98
  -1  13   5   10.21   11.08
   1 -13  -5   -1.38    8.81
   0  13   5    9.34   11.41
  -1 -13  -5   -2.89    9.27
   1  13   5    2.47   10.14
  -2 -13  -5   28.71   11.89
   2  13   5   22.54   12.61
  -3 -13  -5   29.03   12.17
   3  13   5   13.36   11.59
  -4 -13  -5    5.02   10.40
   4  13   5   26.77   12.41
  -5 -13  -5    4.59    9.35
  -6 -13  -5   10.10   11.08
  -7 -13  -5   22.82   13.66
  -8 -13  -5   15.48   13.39
  -1  14   5    2.71   13.49
   0  14   5  114.36   23.68
   1  14   5   15.34   12.41
  -2 -14  -5   -5.89    9.69
   2  14   5    2.72   11.07
   3  14   5   -5.56    9.51
  -3 -14  -5   -9.37    9.19
   4  14   5   36.12   14.30
  -4 -14  -5   52.56   15.36
  -5 -14  -5  -10.05    9.50
  -6 -14  -5   -6.93    8.93
  -7 -14  -5    3.76   10.68
   2  15   5   11.59   13.21
  -3 -15  -5   -9.76   10.61
   3  15   5   33.43   15.36
  -4 -15  -5   -1.39   10.67
   4  15   5    8.67   12.95
  -5 -15  -5   -4.04   11.09
  -6 -15  -5  -22.32    9.38
  -5 -13   6   29.01   15.87
  -4 -13   6  -24.93    9.59
  -3 -13   6    7.35   12.93
   2  13  -6    6.92   12.64
  -2 -13   6   -8.91   11.10
  -1 -13   6   -1.81   12.75
   1  13  -6   39.13   16.44
  -7 -12   6   74.99   20.94
  -6 -12   6    9.34   12.94
  -5 -12   6    7.28   13.17
  -4 -12   6  -14.94   10.04
  -3 -12   6   64.60   17.62
   2  12  -6   60.90   17.47
  -2 -12   6   22.22   13.55
  -1 -12   6    1.39   12.15
   1  12  -6   24.28   13.50
   0  12  -6   13.27   12.97
   0 -12   6    3.35   11.77
  -1  12  -6   14.61   13.33
  -2  12  -6   43.27   17.42
  -8 -11   6   34.37   16.50
  -7 -11   6   -7.21   10.85
  -6 -11   6   14.63   12.08
  -5 -11   6  -15.48    8.62
  -4 -11   6   -3.99    9.62
  -3 -11   6   56.39   15.89
   2  11  -6    9.28   10.32
  -2 -11   6   -6.60    9.29
  -1 -11   6   12.53   11.83
   1  11  -6   14.77   10.90
   0  11  -6   24.74   13.67
   0 -11   6    5.68   10.54
   1 -11   6   24.79   12.49
  -1  11  -6   59.02   16.56
  -2  11  -6    1.84   12.21
  -3  11  -6   -0.37   12.38
  -9 -10   6  -12.41   11.39
  -8 -10   6    7.28   12.51
  -7 -10   6    0.44   11.67
  -6 -10   6   47.19   15.85
  -5 -10   6   33.66   13.41
  -4 -10   6    8.12   10.64
  -3 -10   6   22.37   12.24
   2  10  -6   17.95   11.03
  -2 -10   6    8.12   10.45
   1  10  -6   33.27   13.76
  -1 -10   6    9.22   10.27
   0 -10   6    8.14    9.46
   0  10  -6   15.12   10.83
  -1  10  -6   11.19   11.23
   1 -10   6   12.50   10.11
  -2  10  -6   17.49   12.36
  -2  10  -6   -0.18    6.83
  -2  10  -6   13.36   11.57
   2 -10   6   13.47   10.18
  -3  10  -6   18.09   14.35
  -3  10  -6   15.34   13.78
  -3  10  -6   87.89   18.57
  -4  10  -6   17.20   14.49
  -4  10  -6   18.06   14.02
  -5  10  -6    2.29   13.41
 -10  -9   6   -0.01   12.99
  -9  -9   6   12.23   13.07
  -8  -9   6   26.43   13.61
  -7  -9   6   -8.04    9.06
  -6  -9   6   15.61   11.70
  -5  -9   6    3.80    9.57
  -4  -9   6    6.92   10.06
  -3  -9   6  244.54   25.77
   2   9  -6    2.22    8.26
  -2  -9   6   23.52   10.82
  -1  -9   6    0.33    8.14
   1   9  -6   10.31    9.21
  -1  -9   6    2.97    6.41
   0   9  -6    6.02    8.84
   0   9  -6    6.50    6.86
   0   9  -6    7.72    8.99
   0  -9   6    9.01    9.61
  -1   9  -6   33.19   12.91
  -1   9  -6   46.94   13.69
   1  -9   6   21.58   11.12
  -2   9  -6  121.88   21.42
   2  -9   6  109.40   16.91
  -2   9  -6  155.95   21.91
  -3   9  -6    8.16   11.41
  -3   9  -6   -4.45    9.20
  -3   9  -6    7.23   11.03
  -4   9  -6   39.95   15.62
  -4   9  -6   32.43   14.32
  -4   9  -6   34.84   14.74
  -5   9  -6   43.52   16.47
  -5   9  -6   36.27   16.93
  -6   9  -6   22.50   15.76
 -10  -8   6   -1.64   12.58
  -9  -8   6  -12.53    9.99
  -8  -8   6  241.30   27.16
  -7  -8   6  161.25   22.33
  -6  -8   6    4.27    8.89
  -5  -8   6    6.88    9.20
  -4  -8   6   -5.18    7.86
  -3  -8   6   69.65   14.72
  -3  -8   6  101.18   11.57
  -2  -8   6   23.02    7.69
   2   8  -6   13.81    9.37
   2   8  -6   26.70   10.36
   2   8  -6    9.54    5.45
  -2  -8   6   10.22    9.21
   1   8  -6   58.11   13.53
   1   8  -6   90.22   16.18
   1   8  -6   88.21   11.60
  -1  -8   6   84.90   12.34
  -1  -8   6   80.26   14.61
   0   8  -6   67.03   11.42
   0   8  -6   66.73   15.05
   0  -8   6   85.58   15.47
   0   8  -6   86.81   15.83
   0  -8   6   90.68   13.24
   1  -8   6  124.47   17.02
  -1   8  -6  127.40   18.41
   1  -8   6  138.04   16.92
  -1   8  -6   95.71   17.27
  -2   8  -6   41.10   13.19
  -2   8  -6   53.81   13.49
   2  -8   6   56.88   12.85
  -3   8  -6    4.35    9.88
   3  -8   6    9.66    8.21
  -3   8  -6    1.61    9.42
  -4   8  -6  209.56   25.85
  -4   8  -6  214.10   27.41
  -4   8  -6  308.22   31.73
  -5   8  -6   91.83   20.43
  -5   8  -6  102.35   21.47
  -5   8  -6  155.21   23.29
  -6   8  -6   30.44   15.87
  -6   8  -6   20.28   14.08
  -7   8  -6   24.05   16.21
 -10  -7   6   24.12   13.78
  -9  -7   6   -3.07    9.89
  -8  -7   6   56.81   14.87
  -7  -7   6   16.68   10.58
  -6  -7   6    6.47    8.86
  -5  -7   6  107.53   12.14
  -5  -7   6   79.01   15.00
  -4  -7   6  309.64   25.92
  -4  -7   6  352.63   21.64
   3   7  -6   88.07   14.96
  -3  -7   6  106.02   11.78
  -3  -7   6   89.91   15.58
   3   7  -6  112.83    9.71
  -2  -7   6  188.27   15.26
   2   7  -6  176.51   13.60
   2   7  -6  138.92   18.64
  -2  -7   6  164.85   19.05
   2   7  -6  210.04   20.44
   1   7  -6  404.22   24.03
  -1  -7   6  365.23   27.25
   1   7  -6  413.72   28.54
   1   7  -6  378.75   29.95
  -1  -7   6  433.36   25.79
   0   7  -6  319.82   24.78
   0  -7   6  324.05   23.32
   0   7  -6  327.10   27.33
   0   7  -6  371.84   23.14
   0  -7   6  333.48   25.09
  -1   7  -6    3.04    6.35
   1  -7   6    1.78    6.74
   1  -7   6   -9.23    6.12
  -1   7  -6   -0.26    7.07
   2  -7   6  188.90   19.33
  -2   7  -6  258.18   23.98
  -2   7  -6  255.67   23.77
   2  -7   6  267.22   22.17
  -3   7  -6  259.72   24.90
   3  -7   6  261.99   20.84
  -3   7  -6  261.61   25.28
  -4   7  -6   13.80   10.24
  -4   7  -6   35.49   12.23
  -4   7  -6   14.47   10.91
  -5   7  -6  177.23   23.93
  -5   7  -6  174.18   23.22
  -5   7  -6  140.48   23.27
  -6   7  -6   30.36   15.11
  -6   7  -6   54.00   17.49
  -7   7  -6   27.78   16.03
 -10  -6   6   43.47   15.60
  -9  -6   6   26.55   12.32
  -8  -6   6  191.89   22.14
  -7  -6   6  326.64   24.26
  -7  -6   6  319.48   26.25
  -6  -6   6   17.09    9.89
  -6  -6   6    6.65    7.23
  -5  -6   6  100.65   15.94
  -5  -6   6  113.92   13.11
  -4  -6   6   94.55   11.93
  -4  -6   6   94.98   15.42
   4   6  -6  103.55    8.44
  -3  -6   6 1214.03   57.19
   3   6  -6 1266.95   52.98
  -3  -6   6 1166.05   59.98
   2   6  -6   73.72    8.99
  -2  -6   6   83.16   10.86
   2   6  -6   52.31   11.52
  -2  -6   6   70.13   13.17
  -1  -6   6    3.84    6.30
   1   6  -6    4.09    7.05
  -1  -6   6   -2.51    6.78
   1   6  -6    3.63    6.77
   1   6  -6    9.88    5.54
   0  -6   6  592.69   35.05
   0   6  -6  608.78   39.68
   0  -6   6  613.47   35.97
   0   6  -6  671.89   34.25
   0   6  -6  714.27   37.38
  -1   6  -6   37.25   11.26
   1  -6   6   50.08   11.48
  -1   6  -6   33.71   10.42
   1  -6   6   66.78   12.16
  -1   6  -6   44.10    9.48
  -2   6  -6    2.60    6.88
   2  -6   6   13.93    8.53
   2  -6   6   18.17    8.35
  -2   6  -6   12.60    8.83
   3  -6   6   -4.34    5.75
  -3   6  -6    4.30    7.28
  -3   6  -6   -1.34    8.33
   3  -6   6    2.29    6.73
  -4   6  -6   42.46   12.59
   4  -6   6   71.20   11.79
  -4   6  -6   46.50   12.74
  -5   6  -6  225.90   24.52
  -5   6  -6  221.76   24.46
  -5   6  -6  157.31   23.50
  -6   6  -6   40.63   15.25
  -6   6  -6   23.01   10.88
  -6   6  -6   15.27   12.43
  -7   6  -6   -9.34    9.15
  -7   6  -6    6.92   13.57
  -8   6  -6   -1.40   13.92
  -9  -5   6   -5.94    8.88
  -8  -5   6   10.87    9.72
  -8  -5   6    5.96   10.20
  -7  -5   6   51.76   12.88
  -7  -5   6   41.38   11.89
  -6  -5   6   -1.25    6.76
  -6  -5   6    4.70    8.19
  -5  -5   6  514.98   30.48
  -5  -5   6  527.67   33.01
   5   5  -6  523.07   25.43
  -4  -5   6    9.20    7.10
  -4  -5   6   -1.77    7.08
   4   5  -6   -3.57    3.64
  -4  -5   6    6.06    5.89
   4   5  -6    5.56    6.35
   3   5  -6   30.99    8.81
  -3  -5   6   41.42    8.72
   3   5  -6   42.00    6.65
  -3  -5   6   41.98   10.69
  -3  -5   6   61.80   11.92
   2   5  -6  414.64   28.76
  -2  -5   6  426.26   27.39
   2   5  -6  459.00   23.61
  -2  -5   6  419.79   25.25
  -1  -5   6  341.62   22.21
   1   5  -6  367.29   21.08
   1   5  -6  373.27   26.03
   1   5  -6  346.35   23.21
  -1  -5   6  319.81   23.38
   0  -5   6 1855.52   84.30
   0   5  -6 1790.38   92.57
   0   5  -6 2008.00   85.92
   0   5  -6 1939.28   82.65
   0  -5   6 1959.23   86.41
  -1   5  -6  382.57   24.03
   1  -5   6  380.53   25.67
   1  -5   6  399.73   25.42
  -1   5  -6  374.64   27.35
  -1   5  -6  416.83   25.71
   2  -5   6  232.85   18.75
  -2   5  -6  254.26   21.90
   2  -5   6  278.53   21.85
  -2   5  -6  281.91   21.20
  -3   5  -6   83.56   13.66
   3  -5   6   86.54   14.59
   3  -5   6   73.51   11.73
  -3   5  -6   85.15   14.18
  -4   5  -6  578.43   37.70
  -4   5  -6  571.82   35.98
   4  -5   6  572.31   32.26
   5  -5   6    2.39    5.72
  -5   5  -6   10.43    9.70
  -5   5  -6   -5.06    6.11
  -6   5  -6    3.01   10.23
  -6   5  -6   13.87   10.39
  -6   5  -6    4.75    6.88
  -7   5  -6   34.61   14.05
  -7   5  -6   11.82   12.95
  -8   5  -6   10.48   13.88
  -9   5  -6    1.37   15.24
 -10  -4   6   52.22   16.23
  -9  -4   6    6.20   11.25
  -9  -4   6   11.42   10.08
  -8  -4   6   48.08   13.43
  -8  -4   6   41.87   12.36
  -7  -4   6   28.07   10.39
  -7  -4   6   18.72    9.65
  -6  -4   6   -6.23    6.61
   6   4  -6    0.03    4.20
  -6  -4   6    5.92    8.14
  -5  -4   6  570.54   35.03
   5   4  -6  509.25   32.30
  -5  -4   6  551.82   27.51
  -5  -4   6  569.19   32.61
   5   4  -6  564.68   28.02
  -5  -4   6  550.67   33.07
  -4  -4   6  245.66   19.50
  -4  -4   6  281.03   16.27
   4   4  -6  290.17   21.24
  -4  -4   6  270.48   21.34
  -4  -4   6  315.26   22.73
   4   4  -6  274.50   16.77
  -3  -4   6   74.50    7.79
   3   4  -6   65.78    8.03
  -3  -4   6   65.14   11.17
  -3  -4   6   71.83   11.91
   3   4  -6   59.69   10.71
  -3  -4   6   45.51    9.31
  -2  -4   6   58.35   10.69
   2   4  -6   57.35    7.91
  -2  -4   6   71.96   11.58
   2   4  -6   54.95   10.15
  -2  -4   6   71.51   10.12
   1   4  -6    3.35    4.93
   1   4  -6    2.08    4.81
  -1  -4   6   -1.87    4.64
  -1  -4   6   -4.30    5.37
   1   4  -6    0.90    4.15
   0  -4   6  663.48   36.37
   0  -4   6  700.00   37.24
   0   4  -6  730.94   35.67
   0   4  -6  739.12   36.30
  -1   4  -6  365.81   22.62
  -1   4  -6  336.17   21.92
   1  -4   6  342.95   23.22
  -1   4  -6  385.10   25.40
   1  -4   6  374.66   23.17
  -2   4  -6  312.20   23.10
   2  -4   6  295.60   20.82
  -2   4  -6  331.25   21.66
   2  -4   6  327.62   22.98
   3  -4   6    6.32    6.78
  -3   4  -6   17.28    8.24
   3  -4   6   11.06    6.88
  -3   4  -6   10.55    6.67
   4  -4   6   73.88   13.55
   4  -4   6   95.95   12.18
  -4   4  -6   79.87   13.26
  -4   4  -6  116.30   15.16
  -5   4  -6  287.47   23.48
   5  -4   6  279.10   19.99
  -5   4  -6  289.22   23.98
  -6   4  -6    5.48    9.52
  -6   4  -6   -2.28    6.73
  -6   4  -6   18.79   10.98
  -7   4  -6  110.41   21.18
  -7   4  -6   71.67   16.84
  -7   4  -6  114.51   17.27
  -8   4  -6  -12.19    8.24
  -8   4  -6  -11.61   10.85
  -9   4  -6    7.25   13.79
 -10  -3   6   -7.60   12.09
 -10  -3   6   24.41   12.55
  -9  -3   6   49.63   15.67
  -9  -3   6   76.88   17.22
  -8  -3   6  129.74   19.89
  -8  -3   6  128.75   16.58
  -7  -3   6   53.13   13.04
   7   3  -6   64.48   10.76
  -7  -3   6   66.81   12.93
  -6  -3   6    9.73    8.20
  -6  -3   6    2.59    8.17
   6   3  -6    6.77    5.38
  -5  -3   6  298.62   21.47
   5   3  -6  298.36   20.85
  -5  -3   6  290.15   18.78
  -5  -3   6  286.24   22.02
  -5  -3   6  281.49   22.39
   5   3  -6  298.96   18.80
  -4  -3   6   42.99    9.66
  -4  -3   6   44.58    7.42
  -4  -3   6   40.09    9.67
   4   3  -6   54.33    9.78
  -4  -3   6   57.67   10.48
   4   3  -6   46.83    7.54
  -3  -3   6  156.60   11.27
   3   3  -6  149.61   11.46
   3   3  -6  113.37   13.06
  -3  -3   6  133.81   13.68
  -3  -3   6  117.87   13.47
  -3  -3   6  103.40   13.16
   2   3  -6    2.35    3.84
  -2  -3   6    3.88    5.27
   2   3  -6    4.99    4.76
  -2  -3   6   -3.15    5.13
  -2  -3   6    0.66    4.54
  -2  -3   6    1.55    3.27
   1   3  -6  142.99   13.66
  -1  -3   6  144.58   13.09
  -1  -3   6  171.23   14.34
   1   3  -6  129.66   11.53
  -1  -3   6  147.43   14.24
   0   3  -6    1.44    4.27
   0   3  -6   11.98    5.89
   0  -3   6    6.86    5.08
   0   3  -6    3.41    4.30
   0  -3   6    3.05    5.29
   1  -3   6  390.20   24.01
  -1   3  -6  407.09   21.82
  -1   3  -6  362.08   24.21
  -1   3  -6  357.74   22.24
   1  -3   6  362.94   22.61
   2  -3   6   10.05    6.39
  -2   3  -6   12.76    6.03
   2  -3   6   15.58    6.78
  -2   3  -6   -2.28    4.46
  -2   3  -6   10.92    5.56
   3  -3   6  590.23   35.57
  -3   3  -6  589.66   35.11
   3  -3   6  641.40   33.11
  -3   3  -6  634.51   33.38
   4  -3   6  596.83   32.46
  -4   3  -6  600.31   35.66
   4  -3   6  568.80   36.37
  -4   3  -6  681.27   35.44
  -5   3  -6 1135.21   57.83
  -5   3  -6 1109.09   55.66
   5  -3   6 1049.63   51.55
   6  -3   6   95.01   12.10
  -6   3  -6   64.82   12.11
  -6   3  -6   65.88   14.07
  -7   3  -6   -2.36    9.39
  -7   3  -6    1.49    9.28
  -7   3  -6   -4.98    5.62
  -8   3  -6  124.73   20.25
  -8   3  -6  126.28   23.22
  -9   3  -6  141.30   26.75
  -9   3  -6  124.12   22.61
 -11  -2   6   55.98   20.42
 -10  -2   6   20.94   14.48
 -10  -2   6   45.73   14.84
  -9  -2   6    9.30   11.79
  -9  -2   6   12.86   10.21
  -8  -2   6    9.63   10.59
  -8  -2   6    5.87    8.19
  -8  -2   6   20.60   10.91
   8   2  -6    5.98    6.96
   7   2  -6  521.60   30.90
  -7  -2   6  520.00   30.68
  -7  -2   6  503.60   35.23
  -6  -2   6  459.91   31.57
  -6  -2   6  452.52   27.84
   6   2  -6  498.94   28.20
   5   2  -6  461.31   26.37
   5   2  -6  431.84   27.30
  -5  -2   6  487.52   30.13
  -5  -2   6  466.69   29.98
  -5  -2   6  480.10   27.37
  -4  -2   6    1.30    4.31
   4   2  -6   -3.95    3.86
   4   2  -6   -0.41    4.36
  -4  -2   6   10.19    6.65
  -4  -2   6    5.91    5.67
  -4  -2   6   -6.23    5.07
  -3  -2   6   85.97    9.32
  -3  -2   6   83.98   11.18
   3   2  -6   71.56    9.03
  -3  -2   6   69.96   10.62
  -3  -2   6   77.78   11.09
   3   2  -6   79.96   10.69
   2   2  -6   93.06   11.17
  -2  -2   6   67.78    9.85
   2   2  -6   72.96    8.93
  -2  -2   6   85.52    8.87
  -2  -2   6   93.45   11.07
  -2  -2   6   98.53   11.35
  -1  -2   6   49.06    7.17
  -1  -2   6   28.68    7.39
   1   2  -6   40.77    8.03
  -1  -2   6   45.59    8.25
  -1  -2   6   40.01    6.26
  -1  -2   6   34.69    7.67
   1   2  -6   41.35    7.06
   0  -2   6  860.65   41.74
   0  -2   6  851.62   43.11
   0   2  -6  841.47   45.14
   0  -2   6  943.43   45.10
   0   2  -6  894.85   39.83
   0  -2   6  914.17   39.85
   0   2  -6  860.51   41.23
   1  -2   6  113.63    9.27
   1  -2   6   91.17   10.87
  -1   2  -6  101.65    8.79
  -1   2  -6  103.06   11.05
  -1   2  -6   97.17   11.22
   1  -2   6  101.42   11.68
   2  -2   6   -3.64    4.62
   2  -2   6   -0.19    4.64
  -2   2  -6   -0.71    4.13
  -2   2  -6    2.41    4.22
  -2   2  -6   -2.31    4.02
   3  -2   6  414.54   26.46
  -3   2  -6  401.91   24.64
   3  -2   6  379.34   23.32
  -3   2  -6  409.55   23.41
   4  -2   6   39.42    8.60
   4  -2   6   28.17    9.25
  -4   2  -6   24.68    8.23
  -4   2  -6   34.90    7.93
   5  -2   6   85.49   11.65
  -5   2  -6   93.48   13.53
   5  -2   6   79.80   13.67
  -5   2  -6  118.34   12.86
  -6   2  -6  108.67   15.37
  -6   2  -6   84.49   12.19
   6  -2   6   94.69   12.30
  -7   2  -6    5.58    6.99
  -7   2  -6    6.80    9.60
  -7   2  -6    8.50    9.65
  -8   2  -6   -5.98    8.38
  -8   2  -6    7.86   10.48
  -8   2  -6    0.25    6.68
  -9   2  -6   15.45   13.85
  -9   2  -6   12.65   13.18
 -10   2  -6  233.88   29.59
 -11  -1   6  -17.82   13.41
 -10  -1   6  127.37   24.87
 -10  -1   6  103.92   20.84
  -9  -1   6   97.87   20.26
  -9  -1   6  110.18   19.81
   9   1  -6  108.61   16.92
   8   1  -6   34.38   10.02
  -8  -1   6   43.39   14.29
  -8  -1   6   24.88   11.87
  -7  -1   6  145.04   14.61
  -7  -1   6  104.97   17.92
  -7  -1   6  110.07   16.84
   7   1  -6  120.27   15.14
   6   1  -6    4.32    5.94
  -6  -1   6   -1.87    8.19
  -6  -1   6    5.41    6.99
  -6  -1   6   11.46    7.68
  -5  -1   6  706.75   40.15
  -5  -1   6  710.11   35.90
   5   1  -6  694.15   36.75
  -5  -1   6  678.78   40.19
   5   1  -6  738.48   38.31
   4   1  -6  518.20   29.99
  -4  -1   6  501.88   27.89
   4   1  -6  509.27   28.33
  -4  -1   6  551.06   31.51
  -4  -1   6  507.88   30.98
   3   1  -6  164.53   13.15
  -3  -1   6  161.28   13.34
  -3  -1   6  171.13   13.50
  -3  -1   6  150.90   15.12
  -3  -1   6  151.48   14.08
   3   1  -6  179.85   14.65
   2   1  -6    2.46    4.42
   2   1  -6    3.30    4.06
  -2  -1   6    3.39    4.07
  -2  -1   6    4.23    4.61
  -2  -1   6    5.46    5.34
  -2  -1   6    2.47    4.90
  -1  -1   6  322.95   20.60
   1   1  -6  344.37   20.41
  -1  -1   6  401.77   21.04
  -1  -1   6  352.45   22.11
  -1  -1   6  395.45   19.23
   1   1  -6  366.74   22.65
  -1  -1   6  347.28   22.08
   0   1  -6  175.22   13.50
   0  -1   6  187.24   14.72
   0  -1   6  204.48   14.67
   0  -1   6  187.79   14.16
   0   1  -6  196.37   14.76
   0  -1   6  189.35   11.13
   0  -1   6  211.58   14.29
   1  -1   6  705.04   37.13
   1  -1   6  795.55   39.55
  -1   1  -6  804.78   34.28
  -1   1  -6  788.21   40.08
  -1   1  -6  737.75   37.57
   1  -1   6  825.37   39.14
   1  -1   6  803.35   34.21
  -2   1  -6   31.25    5.13
   2  -1   6   24.66    4.61
   2  -1   6   15.71    6.37
  -2   1  -6   20.68    5.83
   2  -1   6   31.73    7.59
  -2   1  -6   34.87    7.45
   3  -1   6   43.63    8.61
  -3   1  -6   45.67    7.11
   3  -1   6   34.38    8.63
  -3   1  -6   41.16    8.40
  -3   1  -6   53.30    7.98
   4  -1   6    7.53    6.65
  -4   1  -6   12.44    5.46
   4  -1   6   16.28    6.61
  -4   1  -6   11.15    6.49
   5  -1   6    8.05    7.26
  -5   1  -6   -2.25    4.17
  -5   1  -6    2.26    6.68
   5  -1   6    1.67    5.04
  -6   1  -6   12.75    8.85
  -6   1  -6   18.28    6.26
   6  -1   6   17.27    7.31
  -7   1  -6   83.58   11.26
   7  -1   6   68.53   11.88
  -7   1  -6   74.19   16.22
  -7   1  -6  105.74   15.91
  -8   1  -6   98.85   13.29
  -8   1  -6  151.70   23.28
  -8   1  -6  156.43   19.91
  -9   1  -6   -1.79   10.32
  -9   1  -6   15.47   12.96
 -10   1  -6   77.35   19.16
 -10   0   6   -1.51   12.78
 -10   0   6   19.31   12.31
   9   0  -6  100.59   17.63
  -9   0   6   91.22   18.00
  -9   0   6   99.87   21.63
   8   0  -6   43.52   11.98
  -8   0   6   30.49   13.85
  -8   0   6   23.78   11.03
  -7   0   6   17.58    7.41
  -7   0   6   16.94   10.52
   7   0  -6   13.65    7.54
  -7   0   6   19.58    9.76
  -6   0   6  199.36   15.71
  -6   0   6  170.71   20.93
   6   0  -6  239.71   19.18
  -6   0   6  240.82   20.44
  -5   0   6    8.04    6.38
   5   0  -6   10.22    6.22
  -5   0   6   25.19    9.05
  -5   0   6   11.84    8.49
   5   0  -6   22.67    7.03
  -5   0   6   15.12    6.46
  -4   0   6   -4.24    4.23
  -4   0   6   -7.84    5.11
   4   0  -6   -1.33    4.23
  -4   0   6    6.92    5.92
   4   0  -6    5.55    5.08
  -4   0   6    2.96    5.34
   3   0  -6   51.17    8.56
  -3   0   6   68.46   10.93
   3   0  -6   45.63    8.32
  -3   0   6   45.24    7.97
  -3   0   6   52.53    8.94
  -2   0   6  508.92   28.22
   2   0  -6  479.22   25.96
  -2   0   6  538.64   26.51
  -2   0   6  461.64   24.87
  -2   0   6  469.36   27.65
   2   0  -6  438.42   27.18
   1   0  -6   68.56    9.17
   1   0  -6   56.38    8.30
  -1   0   6   72.42    8.86
  -1   0   6   59.52    8.41
  -1   0   6   63.04    8.49
  -1   0   6   64.93    9.58
   0   0   6 1251.60   53.07
   0   0  -6 1188.94   52.89
   0   0   6 1121.23   54.59
   0   0   6 1250.49   56.41
   0   0  -6 1100.79   56.22
   0   0   6 1215.83   48.81
   0   0   6 1123.08   52.12
  -1   0  -6  178.63   13.69
   1   0   6  198.18   12.75
   1   0   6  154.11   13.57
   1   0   6  173.60   13.44
  -1   0  -6  178.55   13.16
   2   0   6   13.40    5.55
   2   0   6   25.52    4.12
   2   0   6    9.65    5.45
  -2   0  -6   26.69    6.55
  -2   0  -6   19.81    3.66
  -2   0  -6   20.13    5.31
  -3   0  -6  349.71   21.99
   3   0   6  336.56   20.90
  -3   0  -6  352.33   18.58
   3   0   6  353.26   22.72
  -3   0  -6  350.26   19.98
   4   0   6  236.67   19.28
  -4   0  -6  253.15   15.78
   4   0   6  270.00   18.27
  -4   0  -6  261.73   16.77
  -4   0  -6  239.51   18.52
  -5   0  -6  113.27   12.43
   5   0   6   80.42   13.06
   5   0   6  101.51   12.30
  -5   0  -6  110.18    9.80
  -5   0  -6  121.97   14.55
  -6   0  -6   67.79   11.71
  -6   0  -6   63.36    8.15
   6   0   6   67.62   11.15
   7   0   6   19.94    8.21
  -7   0  -6   29.21    6.72
  -7   0  -6   28.66    9.75
  -8   0  -6  155.94   19.32
   8   0   6  149.06   16.27
  -8   0  -6  117.75   12.64
  -8   0  -6  157.25   23.35
  -9   0  -6   48.29   14.20
  -9   0  -6   11.69   12.72
  -9   0  -6   33.22    8.59
 -10   0  -6   12.68   13.22
 -10   0  -6   63.74   19.35
 -10   1   6   -7.55   12.56
 -10   1   6   25.85   13.09
  -9   1   6   -1.07   10.15
  -9   1   6   -7.27   10.16
   9  -1  -6    6.48    8.30
  -8   1   6   43.88   13.53
  -8   1   6   36.19   14.15
   8  -1  -6   30.69   11.13
  -7   1   6  150.25   19.53
   7  -1  -6  202.26   20.67
  -7   1   6  175.20   23.28
   6  -1  -6    7.02    6.96
  -6   1   6    2.62    8.08
  -6   1   6    3.56    5.42
  -6   1   6   -5.28    6.25
   5  -1  -6  884.43   44.11
  -5   1   6  835.24   47.14
  -5   1   6  824.08   44.33
   5  -1  -6  740.26   42.65
  -5   1   6  821.96   45.59
  -5   1   6  844.37   38.35
   4  -1  -6   81.13   11.72
  -4   1   6   97.73    9.94
   4  -1  -6  105.79   12.15
  -4   1   6  114.12   15.17
  -4   1   6  127.08   13.60
  -4   1   6  106.84   12.80
  -3   1   6   90.46   10.41
   3  -1  -6   78.46   10.99
   3  -1  -6  112.16   11.84
  -3   1   6  109.74   13.49
  -3   1   6   91.90    9.50
  -3   1   6   82.12   10.91
  -2   1   6  284.11   19.42
  -2   1   6  287.62   17.05
  -2   1   6  289.81   17.38
  -2   1   6  297.39   20.38
   2  -1  -6  272.45   18.58
   2  -1  -6  321.03   19.92
  -1   1   6  133.95    9.18
   1  -1  -6  127.05   11.71
  -1   1   6  133.92   10.98
   1  -1  -6  122.41   11.92
  -1   1   6  149.36   13.52
  -1   1   6  145.45   12.31
  -1   1   6  137.61   12.09
   0  -1  -6   12.78    4.99
   0   1   6   10.56    2.41
   0  -1  -6    6.89    4.49
   0   1   6   11.14    5.16
   0   1   6    9.04    4.67
   0   1   6   12.10    5.20
   0   1   6   18.75    6.27
  -1  -1  -6   46.57    7.26
   1   1   6   45.09    8.01
   1   1   6   51.23    6.58
  -1  -1  -6   51.92    8.02
   1   1   6   33.76    6.98
   2   1   6   98.97   10.93
  -2  -1  -6   73.62    8.16
  -2  -1  -6   84.09   10.16
   2   1   6  102.19   10.61
  -2  -1  -6   93.17    5.62
   3   1   6   50.05    8.97
  -3  -1  -6   56.65    6.05
   3   1   6   40.81    8.18
  -3  -1  -6   52.46    6.45
  -3  -1  -6   56.37    9.31
   4   1   6   80.47   10.82
  -4  -1  -6   83.01    7.42
   4   1   6   86.68   11.89
  -4  -1  -6   97.80   12.16
  -4  -1  -6   94.63    9.26
  -5  -1  -6  835.99   40.27
   5   1   6  816.23   41.19
   5   1   6  805.86   43.95
  -5  -1  -6  828.61   38.20
  -5  -1  -6  775.81   42.03
   6   1   6  901.63   45.49
  -6  -1  -6  837.77   46.65
  -6  -1  -6  930.80   46.20
  -6  -1  -6  917.15   42.28
   6   1   6  941.57   49.95
   7   1   6   22.14    8.14
  -7  -1  -6   23.59    5.18
  -7  -1  -6    3.64    6.81
  -7  -1  -6    6.92    8.09
  -8  -1  -6   22.28    5.70
   8   1   6   16.79    8.12
  -8  -1  -6   14.89    9.52
  -8  -1  -6   10.58    9.69
  -8  -1  -6   20.55    9.46
  -9  -1  -6   51.49   13.53
  -9  -1  -6   62.02    8.87
  -9  -1  -6   45.82   15.65
  -9  -1  -6   55.18   15.06
 -10  -1  -6  111.55   20.30
 -10  -1  -6  121.55   23.23
 -10  -1  -6   87.01   18.60
 -10   2   6   -2.19   12.45
 -10   2   6    0.29   11.21
  -9   2   6  157.51   24.55
   9  -2  -6  185.36   24.58
  -9   2   6  196.83   28.45
  -8   2   6    4.84   10.66
   8  -2  -6   11.14    9.22
  -8   2   6   25.59   12.05
   7  -2  -6  111.84   17.34
  -7   2   6  141.04   19.38
  -7   2   6  109.98   19.65
  -6   2   6  308.62   25.35
  -6   2   6  340.90   28.14
   6  -2  -6  328.57   25.10
  -5   2   6   19.15    8.39
  -5   2   6   18.19    5.19
   5  -2  -6   10.75    7.21
  -5   2   6   24.24    9.93
  -5   2   6   15.85    7.42
   5  -2  -6    4.67    5.59
   4  -2  -6    0.21    4.83
  -4   2   6    1.30    4.06
  -4   2   6    3.88    6.25
  -4   2   6   13.02    8.35
   4  -2  -6   -3.86    5.30
  -4   2   6   -2.08    4.84
   3  -2  -6  204.45   16.56
   3  -2  -6  236.33   17.53
  -3   2   6  188.43   17.71
  -3   2   6  211.52   13.72
  -3   2   6  220.99   16.38
  -3   2   6  251.49   18.20
   2  -2  -6  136.86   13.21
  -2   2   6  135.59   12.53
   2  -2  -6   99.17   11.63
  -2   2   6  141.60   14.10
  -2   2   6  116.61   10.60
  -2   2   6  116.40    9.94
  -1   2   6  589.69   27.57
   1  -2  -6  544.03   30.17
   1  -2  -6  570.78   32.01
  -1   2   6  570.03   28.36
  -1   2   6  583.38   31.86
  -1   2   6  657.81   32.68
   0   2   6  852.70   37.18
   0   2   6  866.74   40.04
   0  -2  -6  916.25   41.78
   0   2   6  874.15   42.75
   0  -2  -6  851.09   43.63
   0   2   6  907.38   43.43
   1   2   6   15.63    4.51
   1   2   6   16.11    6.02
  -1  -2  -6   13.45    5.04
   1   2   6   11.18    5.08
  -1  -2  -6   30.29    6.59
  -2  -2  -6   41.86    3.62
   2   2   6   32.34    7.16
  -2  -2  -6   31.63    6.89
  -2  -2  -6   36.48    6.02
   2   2   6   42.40    7.58
  -3  -2  -6 1276.09   57.72
   3   2   6 1212.60   56.81
  -3  -2  -6 1233.83   57.28
  -3  -2  -6 1309.42   53.61
   3   2   6 1261.77   58.88
  -4  -2  -6  383.13   24.15
   4   2   6  383.06   23.96
  -4  -2  -6  413.39   20.56
   4   2   6  423.30   25.36
  -4  -2  -6  410.71   21.58
  -5  -2  -6   60.66   10.82
  -5  -2  -6   50.23    4.91
   5   2   6   49.10   10.74
  -5  -2  -6   49.82    8.51
   5   2   6   60.24   10.82
  -6  -2  -6   61.91   10.77
   6   2   6   96.50   13.59
  -6  -2  -6   83.04   13.37
   6   2   6   64.25   12.35
  -7  -2  -6   37.29    9.91
  -7  -2  -6   22.17    9.00
   7   2   6   28.21    8.71
  -8  -2  -6  133.93   17.13
   8   2   6   98.35   15.04
  -8  -2  -6  106.30   16.40
  -8  -2  -6  108.49   18.44
  -9  -2  -6   11.17   11.07
  -9  -2  -6    7.71    9.62
   9   2   6   16.76    9.38
  -9  -2  -6   13.28    9.66
  -9  -2  -6   10.85    4.74
  -9  -2  -6   14.74    8.62
 -10  -2  -6    8.00    5.38
 -10  -2  -6    1.20    9.15
 -10  -2  -6   11.95   11.86
 -10  -2  -6    2.95   12.06
 -11  -2  -6   24.91   15.60
 -10   3   6   -0.02   11.86
   9  -3  -6   45.37   14.09
  -9   3   6   49.74   18.35
  -9   3   6   36.83   14.59
  -8   3   6   74.18   16.69
   8  -3  -6   87.15   17.05
  -8   3   6   99.99   21.13
   7  -3  -6  210.99   23.22
  -7   3   6  147.90   19.92
  -7   3   6  177.41   23.93
   6  -3  -6  475.91   31.80
  -6   3   6  432.07   33.78
  -6   3   6  419.45   30.44
   5  -3  -6    6.33    6.19
  -5   3   6   -0.82    8.37
  -5   3   6    9.17    8.34
  -5   3   6    9.53    7.21
   5  -3  -6    8.65    6.94
  -5   3   6   11.34    3.61
  -4   3   6   24.80    4.92
   4  -3  -6   24.88    7.86
   4  -3  -6   16.00    7.80
  -4   3   6   22.47    8.19
  -4   3   6   39.89   10.89
  -4   3   6   20.87    7.73
  -3   3   6   -1.78    5.21
  -3   3   6    1.69    3.26
  -3   3   6   -4.56    4.10
   3  -3  -6   -0.18    4.75
  -3   3   6    0.71    6.02
   3  -3  -6   -1.91    4.44
  -2   3   6  969.10   44.97
   2  -3  -6  912.44   48.84
  -2   3   6  997.83   49.46
  -2   3   6  958.04   48.60
  -2   3   6  965.75   42.14
   2  -3  -6  922.03   46.43
   1  -3  -6   63.81    9.88
  -1   3   6   72.94   10.53
  -1   3   6   61.96    7.50
  -1   3   6   80.71   10.02
   1  -3  -6   78.28   10.13
  -1   3   6   69.04    8.21
   0   3   6   14.92    4.23
   0   3   6   11.98    4.86
   0   3   6   12.48    5.76
   0  -3  -6   14.72    4.08
   0  -3  -6   13.91    5.70
   0   3   6    9.34    4.51
   0  -3  -6   15.65    5.59
  -1  -3  -6  215.78   15.21
   1   3   6  207.56   14.80
   1   3   6  221.17   15.87
  -1  -3  -6  191.48   15.11
  -1  -3  -6  233.90   12.16
   1   3   6  230.96   11.97
  -2  -3  -6  304.82   19.77
  -2  -3  -6  338.08   16.14
  -2  -3  -6  331.04   19.10
   2   3   6  317.06   19.81
   2   3   6  321.17   19.73
  -3  -3  -6  598.31   27.02
  -3  -3  -6  571.96   28.59
   3   3   6  541.71   30.05
  -3  -3  -6  565.57   30.13
   3   3   6  551.37   30.27
  -4  -3  -6  132.34   13.43
   4   3   6  125.07   13.73
   4   3   6  142.53   13.79
  -5  -3  -6   79.09   11.73
   5   3   6   98.08   12.65
   5   3   6   86.89   12.57
   6   3   6  624.14   36.81
  -6  -3  -6  691.21   35.25
   6   3   6  608.13   35.39
  -6  -3  -6  634.34   35.75
  -7  -3  -6  245.65   20.26
   7   3   6  248.79   20.08
  -7  -3  -6  223.37   19.29
  -8  -3  -6   88.76   15.13
   8   3   6   77.92   14.09
  -8  -3  -6   62.79   14.50
  -8  -3  -6   73.08   13.64
  -9  -3  -6   18.43   11.73
  -9  -3  -6   15.22   10.42
  -9  -3  -6   10.34    9.08
  -9  -3  -6   17.37    8.93
 -10  -3  -6   64.46   17.99
 -10  -3  -6   41.92   14.35
 -10  -3  -6   37.11   12.53
 -11  -3  -6   74.47   16.92
 -11  -3  -6   68.51   20.27
  -9   4   6  -12.66    9.23
  -9   4   6    9.47   12.90
  -8   4   6   67.39   18.47
   8  -4  -6  115.61   19.78
  -8   4   6  186.86   24.58
  -7   4   6   68.89   16.95
   7  -4  -6   63.06   14.53
  -7   4   6   12.19   10.51
  -6   4   6   52.13   14.43
   6  -4  -6   70.15   14.43
  -6   4   6   58.98   13.94
   5  -4  -6   44.63   11.29
  -5   4   6    3.93    9.49
  -5   4   6   36.43   11.07
  -4   4   6   87.87    6.90
  -4   4   6   89.17   13.76
  -4   4   6   77.32   14.46
  -4   4   6   65.27   12.20
   4  -4  -6   80.43   12.14
   4  -4  -6   82.17   13.29
  -3   4   6    1.98    5.35
  -3   4   6    6.45    6.33
   3  -4  -6   -1.93    4.94
   3  -4  -6    4.10    5.93
  -3   4   6   10.86    7.34
  -3   4   6   -5.88    2.65
  -2   4   6   -0.39    5.06
   2  -4  -6   -2.93    4.90
  -2   4   6    2.75    3.61
  -2   4   6    6.69    5.68
  -2   4   6    0.59    5.72
   2  -4  -6   -9.60    3.70
   1  -4  -6 1514.89   71.56
  -1   4   6 1478.71   64.92
  -1   4   6 1416.67   67.98
  -1   4   6 1525.81   62.77
   1  -4  -6 1396.64   66.07
   0   4   6  300.65   17.43
   0  -4  -6  283.03   19.91
   0   4   6  301.86   17.90
   0   4   6  288.43   19.56
   0  -4  -6  339.38   20.49
  -1  -4  -6 2379.66   99.31
  -1  -4  -6 2498.34   97.72
  -1  -4  -6 2346.92  106.85
   1   4   6 2300.13   97.52
   1   4   6 2290.75   98.06
   1   4   6 2303.65  101.36
   2   4   6  572.05   31.65
  -2  -4  -6  613.06   31.98
  -2  -4  -6  661.73   29.53
  -2  -4  -6  637.13   32.80
   3   4   6    3.77    3.63
  -3  -4  -6    0.68    4.49
  -3  -4  -6    6.71    4.12
   3   4   6    2.35    4.55
   4   4   6   16.75    6.63
   4   4   6   13.45    5.29
  -4  -4  -6   18.05    6.31
  -5  -4  -6  445.60   26.49
   5   4   6  433.11   27.30
  -6  -4  -6   13.38    6.91
   6   4   6    5.10    6.34
   6   4   6    1.44    3.54
   7   4   6   91.71   14.49
  -7  -4  -6   85.13   13.81
  -8  -4  -6   28.07   10.71
  -8  -4  -6   37.53   10.85
  -8  -4  -6   32.21   10.35
   8   4   6   48.89   12.35
  -8  -4  -6   42.71   11.94
  -9  -4  -6   43.33   11.54
  -9  -4  -6   20.66   10.66
  -9  -4  -6   52.12   14.28
  -9  -4  -6   32.06   10.90
 -10  -4  -6    9.53   11.15
 -10  -4  -6    9.27    9.78
 -10  -4  -6    1.00    8.72
 -10  -4  -6   -5.99    9.79
 -11  -4  -6   11.67   12.49
  -9   5   6  -15.98   10.13
   8  -5  -6  121.33   21.55
  -8   5   6  114.02   23.34
  -8   5   6  120.17   21.99
   7  -5  -6   17.88   10.08
  -7   5   6   19.18   11.73
  -7   5   6    0.46   10.79
  -6   5   6    3.07    9.61
   6  -5  -6    0.34    6.80
  -6   5   6    4.43    8.26
   5  -5  -6  209.20   22.97
  -5   5   6  284.68   24.22
  -5   5   6  285.70   25.61
   4  -5  -6  374.93   27.81
  -4   5   6  369.63   28.93
  -4   5   6  370.31   27.22
   4  -5  -6  418.74   27.83
  -3   5   6  510.22   33.47
  -3   5   6  636.13   27.75
   3  -5  -6  643.61   36.75
   3  -5  -6  597.24   35.36
  -3   5   6  610.69   37.19
   2  -5  -6   67.92   11.82
   2  -5  -6   66.02   11.54
  -2   5   6   58.99   11.88
  -2   5   6   69.65    7.70
  -2   5   6   63.67   10.69
  -1   5   6 2239.43   92.57
   1  -5  -6 2242.96   97.26
  -1   5   6 2261.99   97.08
   1  -5  -6 2289.16  105.23
  -1   5   6 2177.94   99.61
   0   5   6  118.50   11.22
   0  -5  -6  155.62   14.29
   0   5   6  111.65   12.35
   0  -5  -6   88.53   11.50
   0   5   6  115.20   11.18
   1   5   6  124.86   12.10
  -1  -5  -6  121.70   11.58
   1   5   6  100.07   10.06
  -1  -5  -6  108.27   12.25
   1   5   6   96.05   10.81
   2   5   6  660.18   32.91
   2   5   6  644.19   33.65
  -2  -5  -6  660.15   33.45
   2   5   6  626.86   31.68
   3   5   6   10.50    5.91
  -3  -5  -6   11.54    5.63
   3   5   6   22.15    6.08
   4   5   6    4.07    5.22
   4   5   6    0.51    4.56
  -4  -5  -6   -0.39    4.46
   5   5   6   12.73    7.12
   5   5   6   28.51    7.77
  -5  -5  -6   20.02    7.19
   6   5   6  153.47   15.73
   6   5   6  146.92   17.62
  -6  -5  -6  191.75   17.20
   7   5   6  359.03   26.57
  -7  -5  -6  360.75   24.79
   8   5   6   86.72   15.57
  -8  -5  -6  108.02   15.36
  -8  -5  -6   81.54   14.66
  -8  -5  -6  110.35   17.10
  -9  -5  -6   34.65   11.36
  -9  -5  -6   30.97   11.94
  -9  -5  -6   33.43   11.42
  -9  -5  -6   46.23   12.29
 -10  -5  -6   10.00   10.45
 -10  -5  -6    7.10    9.80
 -11  -5  -6   28.63   13.88
  -8   6   6   11.82   12.24
  -8   6   6   -7.34   10.60
   7  -6  -6  358.20   32.70
  -7   6   6  256.50   28.75
  -7   6   6  258.38   30.84
  -6   6   6   23.06   11.43
  -6   6   6   23.94   12.00
   6  -6  -6   21.81   10.46
   5  -6  -6  110.45   17.78
  -5   6   6  116.85   17.69
  -5   6   6  142.73   21.21
  -4   6   6   47.37   12.86
  -4   6   6   28.18   11.46
   4  -6  -6   43.85   11.45
   3  -6  -6   63.23   12.80
   3  -6  -6   71.81    7.43
  -3   6   6   82.27   15.40
   3  -6  -6   90.76   14.28
  -3   6   6   79.52   13.34
   2  -6  -6   -1.14    5.04
  -2   6   6    7.70    7.57
  -2   6   6    1.45    3.56
   2  -6  -6    5.58    6.41
  -2   6   6   10.82    7.62
  -1   6   6  125.02   10.89
   1  -6  -6  149.09   15.57
  -1   6   6  146.42   15.23
  -1   6   6  122.20   13.63
   1  -6  -6   78.36   12.42
   0  -6  -6  956.62   45.88
   0   6   6  895.98   42.62
   0   6   6  914.31   44.90
   0  -6  -6  878.41   48.00
   1   6   6   27.81    7.10
   1   6   6   28.94    7.38
  -1  -6  -6   21.67    7.08
   1   6   6   21.92    6.89
  -1  -6  -6   18.26    6.51
   2   6   6  129.32   12.43
   2   6   6  142.50   14.25
  -2  -6  -6  149.62   13.95
   2   6   6  131.65   11.80
   3   6   6  433.41   26.27
  -3  -6  -6  423.63   24.72
   3   6   6  417.30   23.35
  -4  -6  -6  211.28   16.48
   4   6   6  222.86   15.55
   4   6   6  220.66   18.12
   5   6   6  206.89   15.80
   5   6   6  214.54   20.07
  -5  -6  -6  206.08   16.55
   6   6   6  385.77   28.06
   6   6   6  441.32   26.41
  -6  -6  -6  453.25   26.86
   7   6   6   72.67   14.00
  -7  -6  -6   60.88   13.22
  -7  -6  -6   52.43   10.84
  -8  -6  -6   29.01    9.84
  -8  -6  -6   25.04   11.15
  -8  -6  -6   20.98    9.63
  -9  -6  -6   10.37    9.82
 -10  -6  -6    5.86   10.15
 -10  -6  -6    2.25    9.48
 -11  -6  -6   23.49   12.61
 -11  -6  -6   14.08   12.10
  -8   7   6  -10.33   10.90
  -7   7   6   99.46   21.48
  -7   7   6   42.25   15.38
   7  -7  -6  118.94   21.14
  -6   7   6   30.53   13.24
  -6   7   6   39.16   15.00
   6  -7  -6   28.85   11.50
  -5   7   6   12.17   11.14
  -5   7   6   13.18   11.24
   5  -7  -6   14.84    9.35
   4  -7  -6  124.62   18.43
  -4   7   6  117.35   19.48
  -4   7   6  152.86   19.68
   3  -7  -6  138.94   17.66
   3  -7  -6  122.60   17.57
  -3   7   6  119.58   18.49
  -3   7   6  126.37   17.49
   2  -7  -6  260.98   21.73
   2  -7  -6  258.58   21.64
   2  -7  -6  236.30   15.34
  -2   7   6  199.54   20.88
  -2   7   6  208.65   20.62
  -1   7   6  246.87   16.66
  -1   7   6  254.18   20.52
  -1   7   6  275.91   21.34
   1  -7  -6  257.98   20.58
   1  -7  -6  265.79   17.11
   1  -7  -6  234.51   20.50
   0   7   6 1623.08   75.85
   0   7   6 1729.20   72.53
   0   7   6 1721.60   76.45
   0  -7  -6 1534.24   74.55
   1   7   6   21.54    7.23
   1   7   6   35.58    9.06
   1   7   6   16.75    6.95
  -1  -7  -6   29.47    8.29
   2   7   6   -0.78    4.54
   2   7   6    2.86    5.68
   2   7   6   11.08    6.25
  -2  -7  -6    5.91    5.98
   3   7   6   23.36    7.74
   3   7   6   17.24    5.67
  -3  -7  -6   24.19    7.55
   3   7   6   12.29    7.08
  -4  -7  -6    1.72    5.69
   4   7   6    8.70    6.81
   4   7   6   13.61    5.37
   5   7   6   24.13    6.70
   5   7   6   21.38    8.54
  -5  -7  -6   22.77    9.64
  -5  -7  -6   15.05    6.90
  -6  -7  -6  114.45   13.39
   6   7   6  113.54   16.78
  -6  -7  -6  100.12   16.02
  -7  -7  -6   79.54   12.61
  -7  -7  -6   66.27   13.74
  -7  -7  -6   80.31   12.04
  -8  -7  -6   11.47    9.04
  -9  -7  -6   32.59   12.03
 -10  -7  -6    0.37    9.04
 -11  -7  -6    9.09   11.79
 -11  -7  -6    5.10   10.89
  -7   8   6   -1.31   11.37
  -7   8   6  -15.62   10.56
  -6   8   6   60.49   17.22
   6  -8  -6   55.67   16.19
  -6   8   6   43.28   16.31
  -5   8   6   45.14   14.30
   5  -8  -6   30.07   12.06
  -5   8   6   28.55   13.66
  -4   8   6   27.83   12.63
   4  -8  -6   26.72   11.01
  -4   8   6   13.15   10.59
  -3   8   6   95.59   16.83
  -3   8   6   64.09   14.50
   3  -8  -6   52.92   13.12
   2  -8  -6   55.30    8.16
   2  -8  -6   35.03   10.63
  -2   8   6   33.37   11.87
  -2   8   6   30.86   10.98
   2  -8  -6   44.55   11.68
   1  -8  -6   98.88   11.34
  -1   8   6  116.40   16.26
   1  -8  -6   74.84   13.13
   1  -8  -6  130.51   16.33
   0  -8  -6  321.93   23.27
   0  -8  -6  289.48   23.72
   0   8   6  299.28   23.53
   0   8   6  307.37   22.24
   0  -8  -6  322.43   20.81
  -1  -8  -6   15.40    7.87
   1   8   6   35.57    8.54
  -1  -8  -6   12.11    6.77
   1   8   6   24.44    8.77
   2   8   6  119.28   14.69
   2   8   6  129.57   14.98
   2   8   6  132.06   12.00
  -2  -8  -6  124.51   13.66
  -2  -8  -6   81.35   12.83
  -3  -8  -6    2.19    5.43
  -3  -8  -6   -4.12    6.67
   3   8   6    4.15    6.06
   3   8   6   -2.78    5.81
   3   8   6   -5.97    3.94
   4   8   6   24.85    5.83
  -4  -8  -6   46.22    9.15
   4   8   6   27.44    9.61
  -4  -8  -6   28.03    9.73
   5   8   6   24.81    5.91
  -5  -8  -6   20.94    9.41
  -5  -8  -6   16.68    6.88
  -6  -8  -6  112.09   13.33
  -6  -8  -6  108.07   17.56
  -7  -8  -6  256.61   25.45
  -8  -8  -6   40.35   12.37
  -9  -8  -6    2.61    9.31
 -10  -8  -6   10.84   10.88
 -11  -8  -6   15.79   13.09
  -7   9   6    0.89   13.34
  -6   9   6   57.61   19.16
  -6   9   6   75.98   19.31
   5  -9  -6   -4.28    7.89
  -5   9   6  -19.93    8.22
  -5   9   6    5.31   12.23
  -4   9   6   50.50   16.24
  -4   9   6   62.32   16.90
   4  -9  -6   62.95   15.36
   3  -9  -6   41.03   12.72
  -3   9   6   21.44   11.41
  -3   9   6   47.06   13.92
  -2   9   6   16.98    9.92
  -2   9   6    8.54    9.46
   2  -9  -6   19.50    9.15
  -1   9   6    1.81    7.50
  -1   9   6   -2.18    7.72
   1  -9  -6    5.91    7.41
   1  -9  -6    0.36    5.76
   1  -9  -6    5.52    7.22
   0  -9  -6  105.63   15.99
   0   9   6  187.55   19.71
   0   9   6  154.49   16.47
   0  -9  -6  141.25   14.91
   0  -9  -6  195.34   18.93
   1   9   6  630.48   37.66
   1   9   6  631.69   34.26
  -1  -9  -6  600.36   34.51
  -1  -9  -6  623.94   35.61
  -2  -9  -6   47.13   10.86
  -2  -9  -6   55.80   10.81
   2   9   6   45.03   11.63
   2   9   6   55.58    8.67
  -3  -9  -6    9.05    7.99
   3   9   6   14.83    5.21
  -3  -9  -6   12.18    6.85
   3   9   6   23.67    8.69
  -4  -9  -6   37.47   10.85
  -4  -9  -6   21.41    8.18
  -5  -9  -6  177.15   15.53
  -5  -9  -6  163.97   20.27
  -6  -9  -6    3.72    8.11
  -7  -9  -6   12.36    9.31
  -8  -9  -6   78.61   16.41
  -9  -9  -6   26.88   12.74
 -10  -9  -6   -8.80    8.84
 -11  -9  -6    0.78   11.70
  -6  10   6    0.08   12.88
  -6  10   6   13.55   14.85
   5 -10  -6   31.50   13.15
  -5  10   6   71.18   18.35
  -5  10   6  110.16   22.36
  -4  10   6  125.69   22.43
  -4  10   6  138.25   22.79
   4 -10  -6  138.76   22.12
  -3  10   6   81.90   18.84
   3 -10  -6   90.18   17.08
  -3  10   6  103.27   18.66
  -2  10   6   57.95   15.27
   2 -10  -6   46.16   12.80
   1 -10  -6   59.57   13.03
  -1  10   6   83.53   16.37
   1 -10  -6   74.32   11.71
  -1  10   6   87.74   15.22
   0 -10  -6    9.75    6.89
   0  10   6    5.55    8.68
   0  10   6  -10.72    6.51
   0 -10  -6    0.80    6.70
   0 -10  -6    1.25    6.86
   1  10   6    8.81    8.42
   1  10   6   10.00    7.07
  -1 -10  -6    6.02    6.84
  -1 -10  -6    3.07    6.27
  -2 -10  -6    7.29    7.47
  -2 -10  -6   12.15    7.11
   2  10   6   -6.58    7.25
  -3 -10  -6   19.62    8.94
   3  10   6   13.68    8.23
  -3 -10  -6    9.30    6.44
  -4 -10  -6   22.76    7.91
  -4 -10  -6   28.95   10.46
  -5 -10  -6   10.96    8.65
  -6 -10  -6   98.06   17.77
  -7 -10  -6  111.19   19.29
  -8 -10  -6   38.48   13.46
  -9 -10  -6   19.87   11.63
 -10 -10  -6   23.69   13.99
  -5  11   6   23.67   16.11
  -5  11   6   21.55   16.20
  -4  11   6   16.58   12.51
   4 -11  -6    7.73   10.23
  -4  11   6   12.95   12.80
  -3  11   6   -0.23   10.46
   3 -11  -6    5.03    9.21
  -3  11   6   15.49   12.09
  -2  11   6   66.74   17.29
  -2  11   6  100.69   18.49
   2 -11  -6  123.50   19.80
  -1  11   6   51.06   14.50
   1 -11  -6   59.94   13.58
  -1  11   6   45.94   13.11
   0 -11  -6    9.14    8.85
   0  11   6   33.60   12.66
   0 -11  -6   13.86    8.82
   0 -11  -6   21.52    9.12
  -1 -11  -6    4.36    7.33
  -1 -11  -6   28.63    9.92
   1  11   6   17.20   10.20
  -2 -11  -6   22.51    9.56
   2  11   6   31.51   11.06
  -2 -11  -6   16.50    8.48
  -3 -11  -6  187.74   17.48
  -3 -11  -6  176.98   20.46
   3  11   6  126.76   19.15
  -4 -11  -6   75.61   15.40
   4  11   6  102.14   17.64
  -5 -11  -6   52.12   13.71
  -6 -11  -6   24.15   11.29
  -7 -11  -6    0.98    9.31
  -8 -11  -6   -4.37    8.95
  -9 -11  -6    2.23   10.69
 -10 -11  -6   -7.26   10.66
  -4  12   6   -5.21   13.47
  -3  12   6   52.71   17.57
   3 -12  -6   40.61   14.54
   2 -12  -6   63.38   15.99
  -2  12   6   75.40   18.35
   1 -12  -6   84.24   16.16
  -1  12   6  128.70   21.64
   0 -12  -6   22.02   10.20
   0  12   6    9.54   10.06
   0 -12  -6    9.32    8.65
   1  12   6   45.59   13.62
  -1 -12  -6   42.17   11.69
  -1 -12  -6   43.93   12.61
  -2 -12  -6    8.82    8.73
   2  12   6   25.68   12.11
   3  12   6    6.74    9.06
  -3 -12  -6    6.43    8.49
   4  12   6   16.38   10.58
  -4 -12  -6   30.51   12.10
  -5 -12  -6   35.02   12.31
  -6 -12  -6   11.89    9.66
  -7 -12  -6    6.83   10.32
  -8 -12  -6   18.44   13.05
  -9 -12  -6   -0.04   10.87
  -3  13   6    9.87   14.65
  -2  13   6   16.59   13.41
   2 -13  -6   22.13   12.77
   1 -13  -6    7.33   10.12
  -1  13   6    5.17   12.13
   0  13   6    5.13    9.93
  -1 -13  -6   35.67   12.27
   1  13   6   79.98   18.55
   2  13   6   33.74   13.75
  -2 -13  -6   17.68   10.44
  -3 -13  -6   -3.00    8.01
   3  13   6   -4.91    9.38
   4  13   6   -1.09    9.02
  -4 -13  -6    8.18    9.84
  -5 -13  -6    7.16    9.86
  -6 -13  -6   71.29   16.58
  -7 -13  -6    7.36   10.49
  -8 -13  -6   -1.47   10.57
  -1  14   6   20.23   14.62
   0  14   6   44.97   16.91
   1  14   6   10.12   12.50
  -2 -14  -6   -2.82    9.49
   2  14   6    6.44   10.97
  -3 -14  -6  -21.92    6.74
   3  14   6    7.03   11.61
  -4 -14  -6    5.73   10.37
   4  14   6   16.61   12.80
  -5 -14  -6    3.06   10.86
  -6 -14  -6   48.36   15.78
  -7 -14  -6    4.51   10.76
   2  15   6   15.88   13.89
   3  15   6   11.28   13.12
  -3 -15  -6    6.96   11.37
  -4 -15  -6    1.12   10.62
   4  15   6   41.19   16.53
  -5 -15  -6   -9.89   10.20
  -6 -15  -6  -10.05   11.11
  -4 -13   7  -18.41   10.55
  -3 -13   7   -2.39   11.92
  -2 -13   7   -5.78   12.27
  -1 -13   7    8.06   13.62
  -6 -12   7    1.57   12.76
  -5 -12   7   48.89   17.82
  -4 -12   7   16.40   13.00
  -3 -12   7   -5.60   11.49
   2  12  -7   89.82   20.76
  -2 -12   7   70.33   18.91
   1  12  -7   26.20   14.67
  -1 -12   7   18.04   14.00
   0  12  -7   51.97   17.85
   0 -12   7    3.16   12.20
  -1  12  -7   35.49   15.74
  -7 -11   7   26.00   15.28
  -6 -11   7   16.30   13.58
  -5 -11   7    1.57   11.59
  -4 -11   7   34.46   14.34
  -3 -11   7   78.81   18.61
   2  11  -7   12.02   11.40
  -2 -11   7    5.56   10.52
   1  11  -7    8.39   11.32
  -1 -11   7   -5.14   10.02
   0 -11   7   28.12   12.95
   0  11  -7   73.33   18.58
  -1  11  -7   10.95   12.65
   1 -11   7   -7.16    9.20
  -2  11  -7   52.37   17.42
  -3  11  -7   22.76   15.02
  -8 -10   7   -6.28   11.31
  -7 -10   7   16.58   13.16
  -6 -10   7   -3.74   10.95
  -5 -10   7  113.09   21.11
  -4 -10   7   -9.45    9.02
  -3 -10   7    4.55   10.58
   2  10  -7   30.68   12.42
  -2 -10   7   18.78   12.31
   1  10  -7    8.18   10.40
  -1 -10   7   -6.13    8.31
   0 -10   7    3.18   10.32
   0  10  -7    2.86    9.95
  -1  10  -7   14.33   11.47
   1 -10   7    3.75    9.67
  -2  10  -7    6.62    8.82
  -2  10  -7    8.80   11.45
  -3  10  -7   52.79   14.42
  -3  10  -7   59.87   17.17
  -3  10  -7   84.80   20.18
  -4  10  -7   53.15   17.26
  -4  10  -7   36.89   16.15
  -9  -9   7   60.25   18.25
  -8  -9   7    7.15   12.18
  -7  -9   7   90.71   19.46
  -6  -9   7   -2.55   10.19
  -5  -9   7   -2.03    9.86
  -4  -9   7   -1.00    9.06
  -3  -9   7  158.46   21.67
   2   9  -7   39.04   13.05
  -2  -9   7   37.68   13.04
  -1  -9   7   57.08   11.79
   1   9  -7   88.78   17.32
  -1  -9   7   59.40   14.48
   0  -9   7    3.56    9.25
   0  -9   7   -1.66    7.19
   0   9  -7    5.86    8.83
   1  -9   7   41.44   12.48
  -1   9  -7   92.92   19.91
  -1   9  -7   70.67   16.44
  -1   9  -7   58.85   13.26
  -2   9  -7  112.25   17.29
   2  -9   7  118.51   18.25
  -2   9  -7  128.84   20.53
  -2   9  -7  133.54   23.32
  -3   9  -7   32.58   14.11
  -3   9  -7   49.87   15.20
  -3   9  -7   16.20   13.18
  -4   9  -7    8.68   12.11
  -4   9  -7  -20.16    9.82
  -5   9  -7    8.90   12.65
  -5   9  -7   18.98   14.93
 -10  -8   7   32.73   16.16
  -9  -8   7    5.68   12.65
  -8  -8   7   13.86   12.50
  -7  -8   7    9.02   10.46
  -6  -8   7   -2.76    9.02
  -5  -8   7  149.20   21.05
  -4  -8   7   65.54   15.20
  -3  -8   7    8.19    9.66
  -3  -8   7   16.14    7.94
  -2  -8   7   76.22   12.05
  -2  -8   7   62.33   14.90
   2   8  -7   92.60   15.84
   1   8  -7  155.50   15.73
   1   8  -7  186.71   21.26
  -1  -8   7  155.49   17.19
   1   8  -7  163.95   22.28
  -1  -8   7  165.03   20.44
   0  -8   7  169.79   20.73
   0   8  -7  221.52   23.24
   0   8  -7  279.56   26.04
   0   8  -7  215.57   19.85
   0  -8   7  236.64   20.59
   1  -8   7    8.11    8.03
  -1   8  -7   18.70   10.48
   1  -8   7   21.72   10.07
  -1   8  -7   18.08    9.50
  -1   8  -7    8.48    7.53
  -2   8  -7   15.66   10.88
  -2   8  -7    2.82    9.24
   2  -8   7    5.73    8.42
  -2   8  -7   13.27    8.69
   3  -8   7   16.04    9.38
  -3   8  -7   35.15   13.59
  -3   8  -7   46.54   13.91
  -4   8  -7   73.21   17.69
  -4   8  -7   86.51   19.20
  -4   8  -7   91.37   18.79
  -5   8  -7   49.33   17.58
  -5   8  -7   41.63   15.81
  -6   8  -7   18.46   14.45
 -10  -7   7    3.91   12.50
  -9  -7   7   -5.05   10.18
  -8  -7   7   -2.12    9.17
  -7  -7   7  101.81   18.08
  -6  -7   7   29.30   12.41
  -5  -7   7   10.63    9.74
  -5  -7   7   18.25    7.78
  -4  -7   7   -0.34    8.10
  -4  -7   7    5.11    6.40
  -3  -7   7   64.69   14.06
  -3  -7   7   56.80   10.42
   2   7  -7  130.12   12.72
  -2  -7   7  135.10   14.83
  -2  -7   7   83.49   15.75
  -1  -7   7    0.19    6.15
   1   7  -7   -0.40    6.79
  -1  -7   7    6.05    8.18
   1   7  -7  -13.67    5.40
   1   7  -7    0.56    5.37
   0  -7   7   18.84    8.61
   0   7  -7    6.43    6.26
   0  -7   7   11.86    8.84
   0   7  -7   21.85    9.41
   0   7  -7    7.63    8.49
   1  -7   7    9.33    8.30
  -1   7  -7   10.81    7.34
  -1   7  -7   10.47    8.69
  -1   7  -7   10.75    8.87
   1  -7   7    6.31    7.88
  -2   7  -7  990.88   51.93
  -2   7  -7  940.14   52.73
   2  -7   7  967.82   53.17
  -3   7  -7  479.21   37.31
   3  -7   7  472.43   31.36
  -3   7  -7  545.95   35.49
  -4   7  -7   23.51   11.04
  -4   7  -7   15.99   10.58
  -5   7  -7   81.50   19.59
  -5   7  -7   73.64   17.35
  -5   7  -7   86.87   19.08
  -6   7  -7   -1.01   11.28
  -6   7  -7   -0.21   11.86
 -10  -6   7   -4.50   11.35
  -9  -6   7   18.99   12.41
  -8  -6   7   51.15   14.67
  -7  -6   7   96.68   17.44
  -6  -6   7   -6.04    6.83
  -6  -6   7    0.09    8.11
  -5  -6   7    4.05    6.90
  -5  -6   7    1.64    8.48
  -4  -6   7   62.44   10.88
  -4  -6   7   58.73   13.55
   3   6  -7   98.44   15.30
  -3  -6   7   93.27   15.56
  -3  -6   7  112.35   13.38
   3   6  -7  119.17   11.26
   2   6  -7  192.62   21.36
  -2  -6   7  251.62   22.56
  -2  -6   7  238.20   18.26
   2   6  -7  234.86   16.70
  -1  -6   7  206.41   18.21
   1   6  -7  229.28   19.66
   1   6  -7  241.00   17.67
   1   6  -7  219.46   21.40
  -1  -6   7  258.74   21.48
   0   6  -7   71.49   13.90
   0  -6   7   87.72   13.19
   0  -6   7   77.14   13.92
   0   6  -7   83.72   13.33
   0   6  -7   97.38   12.67
  -1   6  -7  111.43   16.79
   1  -6   7   61.41   12.49
  -1   6  -7   96.16   14.03
   1  -6   7  100.97   14.66
  -1   6  -7   75.49   12.32
  -2   6  -7  135.07   16.30
   2  -6   7  117.65   16.68
   2  -6   7  137.39   16.56
  -2   6  -7  130.69   18.12
  -2   6  -7  141.39   16.92
  -3   6  -7  105.33   17.39
  -3   6  -7  164.48   18.99
   3  -6   7  190.24   21.21
   3  -6   7  164.43   17.27
   4  -6   7    0.53    6.73
  -4   6  -7   -7.79    7.83
  -4   6  -7   -1.23    7.01
  -5   6  -7   53.94   14.56
  -5   6  -7   85.76   16.50
  -6   6  -7    9.23   11.57
  -6   6  -7    5.18   11.80
  -7   6  -7    8.10   13.25
  -7   6  -7    6.08   11.76
  -9  -5   7    4.36   10.35
  -8  -5   7   -9.44    7.85
  -8  -5   7    6.53   11.07
  -7  -5   7   44.58   12.51
  -7  -5   7    5.92    8.82
  -6  -5   7  212.17   21.95
  -6  -5   7  217.48   19.50
  -5  -5   7   15.27    9.55
   5   5  -7   30.81    6.50
  -5  -5   7   19.98    8.50
   4   5  -7   11.04    7.29
  -4  -5   7   -0.91    7.66
   4   5  -7    8.10    5.02
  -4  -5   7   14.84    8.31
  -4  -5   7   11.89    7.35
   3   5  -7   37.28   10.14
  -3  -5   7   34.65    9.45
  -3  -5   7   45.71   11.56
   3   5  -7   31.93    7.23
   2   5  -7   14.18    8.04
  -2  -5   7   22.55    9.55
   2   5  -7   53.37    8.56
  -2  -5   7   27.43    8.24
  -1  -5   7   54.52   10.46
   1   5  -7   64.17    9.72
   1   5  -7   59.20   10.88
   1   5  -7   79.84   13.70
  -1  -5   7   36.93   10.91
   0  -5   7  324.89   24.09
   0   5  -7  344.34   22.89
   0  -5   7  314.21   22.83
   0   5  -7  339.40   21.88
  -1   5  -7   11.79    8.01
  -1   5  -7   13.30    6.57
   1  -5   7   15.97    7.74
  -1   5  -7   11.71    7.48
   1  -5   7    4.66    7.41
  -2   5  -7  118.26   14.23
  -2   5  -7   85.12   14.39
   2  -5   7   91.06   13.79
  -2   5  -7  102.16   14.27
   2  -5   7  102.91   15.50
  -3   5  -7  133.25   17.44
   3  -5   7   93.61   15.86
  -3   5  -7  115.79   15.30
   3  -5   7  117.82   14.94
   4  -5   7  365.90   28.73
   4  -5   7  319.69   23.31
  -4   5  -7  356.27   28.09
  -4   5  -7  342.14   26.25
  -5   5  -7   78.34   15.58
  -5   5  -7   88.90   15.97
   5  -5   7   60.13   11.59
  -6   5  -7   17.27   10.58
  -6   5  -7   10.12   11.22
  -6   5  -7   42.77   14.25
  -7   5  -7   18.17   12.13
  -7   5  -7   13.67   13.14
 -10  -4   7    6.72   11.98
  -9  -4   7    1.70   11.05
  -9  -4   7   -1.39    9.03
  -8  -4   7  -13.56    8.51
  -8  -4   7   -7.14    7.43
  -7  -4   7  109.16   17.03
  -7  -4   7   85.35   15.36
   6   4  -7  157.87   13.38
  -6  -4   7  128.90   17.06
  -6  -4   7  133.59   17.08
   5   4  -7  488.26   25.63
  -5  -4   7  386.51   28.17
  -5  -4   7  507.32   30.69
  -4  -4   7  129.01   11.30
  -4  -4   7  129.25   16.12
   4   4  -7  104.56   11.19
   4   4  -7  124.82   15.39
  -4  -4   7  110.84   15.25
  -4  -4   7  123.92   14.75
  -3  -4   7  289.83   17.52
  -3  -4   7  272.64   20.34
  -3  -4   7  294.70   22.52
  -3  -4   7  283.36   21.75
   3   4  -7  274.30   17.94
   3   4  -7  256.43   21.40
  -2  -4   7 1037.36   50.18
   2   4  -7  950.04   53.08
  -2  -4   7  999.20   49.39
   2   4  -7  996.27   46.18
   1   4  -7    5.31    5.18
   1   4  -7   16.63    7.35
  -1  -4   7    9.76    7.21
  -1  -4   7    2.46    5.38
   0  -4   7  779.97   40.20
   0  -4   7  737.16   39.19
   0   4  -7  693.68   37.24
   0   4  -7  750.25   37.78
   1  -4   7  215.14   18.44
  -1   4  -7  204.22   18.51
   1  -4   7  220.59   19.08
  -1   4  -7  204.96   16.97
  -1   4  -7  201.66   15.97
  -2   4  -7  258.46   18.49
  -2   4  -7  238.72   19.00
   2  -4   7  222.08   19.95
   2  -4   7  216.21   18.45
  -2   4  -7  207.30   19.21
  -3   4  -7   81.34   12.60
  -3   4  -7   94.48   13.99
  -3   4  -7   80.88   12.98
   3  -4   7   94.00   13.12
   3  -4   7   90.12   14.53
  -4   4  -7   18.39    8.13
   4  -4   7    8.46    6.67
  -4   4  -7   15.02    8.95
   4  -4   7    1.48    6.82
  -5   4  -7  225.48   21.07
  -5   4  -7  211.61   21.29
   5  -4   7  233.15   18.50
  -6   4  -7   12.45    8.03
  -6   4  -7    3.28    9.84
  -7   4  -7   -4.10    7.53
  -7   4  -7    9.86   11.16
  -7   4  -7    3.43    9.90
  -8   4  -7   10.55   12.28
  -8   4  -7   12.15   13.43
 -10  -3   7  -15.37   11.89
 -10  -3   7    6.53   11.61
  -9  -3   7   15.99   13.33
  -9  -3   7   13.50   10.93
  -8  -3   7  155.60   21.47
  -8  -3   7  145.28   17.88
  -7  -3   7   27.43   10.03
  -7  -3   7   16.84   10.66
   7   3  -7   36.06    9.03
  -6  -3   7   55.32   11.80
   6   3  -7   56.55    9.87
  -6  -3   7   34.36   11.38
  -5  -3   7   42.46   10.94
  -5  -3   7   45.73   11.72
   5   3  -7   18.19    7.42
  -5  -3   7   36.84   10.53
   5   3  -7   29.92    7.74
  -4  -3   7   -3.57    6.35
  -4  -3   7   -1.61    5.69
  -4  -3   7    5.59    7.05
   4   3  -7    4.13    5.47
   4   3  -7    0.65    4.81
  -3  -3   7   47.08   10.18
   3   3  -7   60.72    9.12
  -3  -3   7   67.29    8.83
  -3  -3   7   74.45   11.39
   3   3  -7   90.90   12.64
  -3  -3   7   76.66   12.46
  -2  -3   7  215.66   18.00
   2   3  -7  246.55   19.32
   2   3  -7  216.00   15.86
  -2  -3   7  248.01   19.36
  -2  -3   7  233.16   17.78
   1   3  -7  758.32   41.35
   1   3  -7  729.46   36.44
  -1  -3   7  750.65   38.63
  -1  -3   7  689.98   37.72
   0   3  -7   -1.11    4.53
   0   3  -7    0.10    4.06
   0  -3   7   -2.24    4.72
   0  -3   7   -3.87    5.27
   0   3  -7    3.25    5.41
  -1   3  -7  101.78   10.07
   1  -3   7   89.13   12.71
  -1   3  -7  114.64   12.91
  -1   3  -7   76.05   11.82
   1  -3   7   87.88   12.51
  -2   3  -7    2.95    5.44
  -2   3  -7    1.12    4.74
   2  -3   7    2.49    5.54
  -2   3  -7   -6.37    4.33
   2  -3   7   -8.93    4.97
  -3   3  -7  168.70   17.44
   3  -3   7  180.95   16.04
  -3   3  -7  200.35   17.50
  -3   3  -7  188.06   15.87
   3  -3   7  209.74   20.42
   4  -3   7    9.86    7.62
   4  -3   7   13.94    7.05
  -4   3  -7   13.60    8.09
  -4   3  -7    5.34    6.40
  -5   3  -7   21.54    9.69
   5  -3   7   32.54    8.96
   5  -3   7   15.81    8.98
  -5   3  -7   28.20    9.06
  -6   3  -7   71.73   13.45
   6  -3   7   58.85   10.99
  -6   3  -7   76.68   14.70
  -7   3  -7   28.76   12.51
  -7   3  -7   47.12   11.88
  -7   3  -7   41.87   14.98
  -8   3  -7    2.27   11.40
  -8   3  -7    0.04   11.13
 -11  -2   7   -5.25   14.79
 -10  -2   7   67.82   17.57
 -10  -2   7   30.37   16.78
  -9  -2   7    1.13    8.65
  -9  -2   7  -10.82   10.25
   8   2  -7   26.79    9.57
  -8  -2   7   39.51   11.27
  -8  -2   7   30.68   12.81
  -8  -2   7   28.13   11.36
  -7  -2   7  293.67   22.35
   7   2  -7  290.03   22.15
  -7  -2   7  292.63   25.74
  -6  -2   7   40.78   12.47
  -6  -2   7   41.09   10.83
   6   2  -7   50.80   10.45
  -5  -2   7  408.58   28.66
  -5  -2   7  432.04   26.43
   5   2  -7  406.33   26.85
  -5  -2   7  432.41   29.08
   5   2  -7  412.69   25.27
   4   2  -7  376.26   25.75
  -4  -2   7  396.51   25.01
   4   2  -7  412.54   24.04
  -4  -2   7  374.16   26.42
  -4  -2   7  416.89   27.41
  -3  -2   7   25.94    8.17
   3   2  -7   31.53    7.49
  -3  -2   7   20.20    7.71
   3   2  -7   17.71    7.09
  -3  -2   7   25.92    8.15
   2   2  -7   42.74    9.28
  -2  -2   7   42.63    9.03
  -2  -2   7   50.01    9.85
   2   2  -7   55.72    8.64
  -2  -2   7   52.70   10.19
   1   2  -7  379.04   24.27
  -1  -2   7  344.43   22.57
  -1  -2   7  352.61   22.38
   1   2  -7  337.81   20.90
   0   2  -7    7.00    4.94
   0   2  -7    3.88    5.39
   0  -2   7    1.87    5.25
   0  -2   7    3.83    5.59
   0  -2   7    7.10    4.53
   1  -2   7    4.25    5.67
  -1   2  -7    4.11    3.96
  -1   2  -7    7.36    5.00
   1  -2   7    1.96    5.47
   1  -2   7    3.95    4.21
  -1   2  -7   13.15    5.77
  -2   2  -7  240.42   18.51
   2  -2   7  223.03   18.87
  -2   2  -7  248.32   15.51
   2  -2   7  257.60   18.62
  -2   2  -7  261.84   18.70
  -3   2  -7    0.52    4.73
   3  -2   7    6.03    6.42
   3  -2   7   -2.25    5.03
  -3   2  -7    9.98    5.74
  -3   2  -7    1.29    4.72
  -4   2  -7    2.42    6.37
   4  -2   7   -1.01    5.67
   4  -2   7   -1.69    5.51
  -4   2  -7   -5.69    4.89
  -4   2  -7   -7.34    4.15
  -5   2  -7   -2.16    7.10
   5  -2   7    1.05    5.72
   5  -2   7   13.33    7.62
  -5   2  -7    0.25    5.41
   6  -2   7   67.15   11.49
  -6   2  -7   55.70   12.62
  -6   2  -7   51.98   10.73
  -7   2  -7   64.61   12.19
  -7   2  -7   59.47   14.40
  -8   2  -7   86.36   20.32
  -8   2  -7   87.57   14.36
  -8   2  -7   63.18   15.84
  -9   2  -7   10.81   13.85
 -10  -1   7    9.82   12.72
 -10  -1   7   17.40   15.29
  -9  -1   7  137.62   22.26
   9   1  -7  156.02   19.92
  -9  -1   7  147.69   23.68
  -8  -1   7   50.04   13.72
  -8  -1   7   38.14   14.86
   8   1  -7   40.75   11.39
  -7  -1   7   54.62   14.03
  -7  -1   7   85.46   17.52
   7   1  -7   88.94   14.24
  -7  -1   7   58.96   11.57
  -6  -1   7   52.09   13.41
  -6  -1   7   91.49   12.50
  -6  -1   7   75.81   13.93
   6   1  -7   75.11   12.40
  -5  -1   7  180.79   15.63
  -5  -1   7  193.01   18.07
   5   1  -7  188.12   16.09
  -5  -1   7  168.54   19.24
   5   1  -7  190.10   16.47
  -4  -1   7  103.64   13.41
  -4  -1   7   89.04   12.03
   4   1  -7   82.01   11.62
   4   1  -7   95.19   12.11
  -4  -1   7  100.86   14.68
   3   1  -7  343.75   24.11
  -3  -1   7  404.28   25.46
  -3  -1   7  358.68   24.68
  -3  -1   7  350.77   22.30
   3   1  -7  380.01   22.89
   2   1  -7   80.05   11.32
  -2  -1   7  105.84   12.16
   2   1  -7   92.22   10.72
  -2  -1   7   86.54   11.81
  -2  -1   7   77.26   10.60
   1   1  -7  340.33   23.19
  -1  -1   7  353.09   21.93
  -1  -1   7  402.16   19.77
  -1  -1   7  339.44   22.69
   1   1  -7  329.89   21.16
  -1  -1   7  411.11   24.01
   0  -1   7  279.94   19.57
   0  -1   7  308.82   20.88
   0   1  -7  326.81   21.31
   0  -1   7  334.32   16.34
   0   1  -7  313.55   20.10
  -1   1  -7   -1.84    3.66
   1  -1   7   -0.30    4.70
  -1   1  -7    1.03    2.76
  -1   1  -7   -1.70    3.82
   1  -1   7   -0.68    2.74
   1  -1   7    5.75    5.43
  -2   1  -7   -2.04    3.86
   2  -1   7   -3.90    4.67
  -2   1  -7   -3.83    3.11
   2  -1   7    0.90    3.00
  -2   1  -7    0.18    4.37
   2  -1   7   -0.73    5.18
   3  -1   7    6.86    6.22
  -3   1  -7    7.84    5.32
   3  -1   7    1.36    5.18
  -3   1  -7    8.80    5.35
  -3   1  -7    8.04    4.78
   4  -1   7   82.11   11.90
  -4   1  -7   68.66    9.55
   4  -1   7   44.73   11.47
  -4   1  -7   73.58   12.30
  -4   1  -7   74.93   10.04
   5  -1   7  109.79   13.93
  -5   1  -7  132.78   14.00
   5  -1   7  120.25   16.83
  -5   1  -7  120.56   12.66
  -5   1  -7  108.63   15.32
  -6   1  -7    5.59    5.72
  -6   1  -7   -6.36    6.89
   6  -1   7    8.46    7.52
  -6   1  -7    8.16    6.82
   6  -1   7   -3.69    4.87
  -7   1  -7   10.52    9.36
   7  -1   7   21.40    8.85
  -7   1  -7   20.06    7.55
  -8   1  -7  192.79   17.66
  -8   1  -7  176.04   21.03
  -8   1  -7  189.89   26.55
  -9   1  -7    5.23    9.24
  -9   1  -7    1.23   11.06
  -9   1  -7   -3.40   10.73
 -10   0   7   27.29   16.72
 -10   0   7    7.90   12.36
  -9   0   7    2.41    9.55
   9   0  -7   15.27    9.55
  -9   0   7   -4.17   11.04
  -8   0   7   12.37    9.58
  -8   0   7   14.61   12.14
   8   0  -7    3.36    7.57
  -7   0   7   25.27    8.23
   7   0  -7    4.02    7.45
  -7   0   7    5.76    9.80
  -7   0   7    9.82    9.14
   6   0  -7   97.71   14.21
  -6   0   7   93.84   16.96
  -6   0   7   85.82   11.69
  -6   0   7   87.50   15.18
   5   0  -7    1.68    5.36
  -5   0   7   12.35    6.94
   5   0  -7   -0.95    5.47
  -5   0   7   -0.45    7.45
  -5   0   7   -3.98    6.12
  -5   0   7    6.76    6.48
  -4   0   7    5.92    6.42
   4   0  -7   23.38    7.71
  -4   0   7   19.90    7.44
  -4   0   7   11.14    7.72
   4   0  -7   10.85    6.62
  -4   0   7   18.53    6.97
  -3   0   7  658.84   37.79
  -3   0   7  651.79   33.73
   3   0  -7  646.53   37.32
   3   0  -7  684.99   35.65
  -3   0   7  739.19   38.74
   2   0  -7  192.21   16.15
  -2   0   7  212.78   16.78
  -2   0   7  228.97   15.70
   2   0  -7  200.03   15.57
  -2   0   7  221.64   17.33
  -1   0   7   37.49    7.85
  -1   0   7   38.10    7.95
   1   0  -7   44.67    8.27
   1   0  -7   41.11    8.36
  -1   0   7   43.82    9.20
   0   0   7 1380.58   60.88
   0   0  -7 1262.04   65.22
   0   0   7 1429.07   56.34
   0   0   7 1485.52   65.49
   0   0  -7 1324.12   60.96
   0   0   7 1295.32   63.24
  -1   0  -7  266.02   18.37
   1   0   7  267.25   18.26
  -1   0  -7  313.92   19.33
   1   0   7  260.22   18.89
  -2   0  -7   40.31    7.42
  -2   0  -7   36.89    4.10
   2   0   7   40.78    8.73
   2   0   7   32.32    7.83
  -2   0  -7   34.37    7.87
  -3   0  -7  391.78   22.61
  -3   0  -7  332.63   23.36
   3   0   7  370.97   23.12
   3   0   7  395.95   25.39
  -3   0  -7  396.99   19.75
  -4   0  -7  626.92   33.16
   4   0   7  622.66   36.73
   4   0   7  615.47   34.00
  -4   0  -7  667.16   31.71
  -4   0  -7  637.28   35.52
   5   0   7  117.32   16.34
  -5   0  -7  162.00   13.01
   5   0   7  152.59   15.62
  -5   0  -7  188.18   15.28
  -5   0  -7  180.00   18.21
  -6   0  -7    4.07    4.80
  -6   0  -7    3.60    7.66
   6   0   7    8.45    6.38
  -6   0  -7    8.37    6.46
   6   0   7   12.45    7.77
  -7   0  -7   25.02    7.13
  -7   0  -7   22.84    9.73
   7   0   7   32.20    9.83
  -7   0  -7   22.58    9.53
   8   0   7    9.23    8.04
  -8   0  -7   -9.18    8.22
  -8   0  -7   13.10    9.45
  -8   0  -7   10.86    6.26
  -8   0  -7   -0.81    9.29
  -9   0  -7    3.14    6.55
  -9   0  -7   -1.75    9.97
  -9   0  -7   -3.99    9.80
  -9   0  -7   22.62   11.24
 -10   0  -7   -1.06   13.06
 -10   1   7  109.14   25.04
  10  -1  -7   99.67   19.12
   9  -1  -7   -4.21    7.58
  -9   1   7  -10.16   11.01
  -9   1   7    4.37   10.76
  -8   1   7   67.87   15.67
   8  -1  -7   54.15   13.60
  -8   1   7   38.18   14.99
   7  -1  -7   45.80   11.83
  -7   1   7   58.74   16.47
  -7   1   7   63.50   14.44
  -6   1   7   55.07    8.95
  -6   1   7   31.62   10.46
  -6   1   7   30.73   12.82
   6  -1  -7   36.99   10.30
   5  -1  -7    4.13    6.63
  -5   1   7    3.63    6.86
  -5   1   7    0.05    8.49
   5  -1  -7    9.31    6.41
  -5   1   7   21.18    8.54
  -5   1   7    3.33    5.48
  -4   1   7  388.43   22.16
   4  -1  -7  400.20   25.60
  -4   1   7  401.04   26.68
  -4   1   7  346.22   23.89
   4  -1  -7  403.97   25.65
  -4   1   7  385.38   27.44
  -3   1   7   38.08    9.84
   3  -1  -7   39.95    8.88
  -3   1   7   50.96    9.76
   3  -1  -7   46.18    9.18
  -3   1   7   44.37    8.17
  -3   1   7   46.93    8.47
  -2   1   7  475.10   27.86
   2  -1  -7  443.81   27.48
  -2   1   7  457.19   24.59
   2  -1  -7  424.10   25.89
  -2   1   7  443.46   23.62
  -2   1   7  470.68   28.46
   1  -1  -7  333.77   20.83
  -1   1   7  331.66   21.15
  -1   1   7  313.18   19.32
  -1   1   7  293.57   20.92
   1  -1  -7  329.33   21.34
  -1   1   7  325.54   16.70
   0  -1  -7   -2.15    3.71
   0   1   7    1.02    2.00
   0   1   7   -2.36    4.18
   0   1   7   -0.70    4.30
   0   1   7   -3.27    3.41
   0  -1  -7   -1.72    3.63
   1   1   7   87.74   10.43
  -1  -1  -7   94.52   10.33
  -1  -1  -7  102.49   11.50
   1   1   7   71.36   10.47
  -2  -1  -7  820.00   41.69
   2   1   7  859.42   42.83
   2   1   7  847.09   40.87
  -2  -1  -7  833.08   41.44
  -3  -1  -7  248.09   16.38
  -3  -1  -7  285.50   19.49
   3   1   7  232.81   17.75
   3   1   7  253.17   19.23
  -3  -1  -7  274.10   14.12
  -4  -1  -7   48.81   10.23
   4   1   7   22.05    8.03
   4   1   7   44.04    9.08
  -4  -1  -7   31.46    6.30
  -4  -1  -7   29.80    5.89
  -5  -1  -7 1112.79   51.91
  -5  -1  -7 1118.56   51.36
   5   1   7 1101.51   53.51
  -5  -1  -7 1061.68   54.51
   5   1   7 1122.49   57.24
   6   1   7   -3.18    6.52
  -6  -1  -7    3.37    6.34
  -6  -1  -7   14.75    7.90
   6   1   7   -3.28    4.98
  -6  -1  -7    6.33    4.22
  -7  -1  -7  178.66   13.34
  -7  -1  -7  177.43   20.70
  -7  -1  -7  182.86   18.23
   7   1   7  192.21   19.39
  -8  -1  -7   15.41   10.12
  -8  -1  -7    4.47    8.74
  -8  -1  -7   10.63    9.09
   8   1   7   16.19    8.37
  -8  -1  -7   16.57    5.86
  -9  -1  -7  197.18   24.34
  -9  -1  -7  184.16   22.20
  -9  -1  -7  227.67   16.45
  -9  -1  -7  162.25   24.38
 -10  -1  -7   89.45   21.52
 -10   2   7   12.89   13.48
   9  -2  -7   40.22   13.82
  -9   2   7   62.04   18.96
  -9   2   7   79.50   19.26
  -8   2   7  101.92   19.06
  -8   2   7   70.44   17.74
   8  -2  -7   83.06   16.85
  -7   2   7  143.39   19.92
   7  -2  -7  169.71   20.85
  -7   2   7  113.32   20.95
  -6   2   7   85.02   17.13
   6  -2  -7  105.28   15.92
  -6   2   7   91.12   15.66
  -5   2   7    7.10    6.86
  -5   2   7   -5.29    4.26
   5  -2  -7    1.91    6.03
  -5   2   7   -3.65    8.26
   5  -2  -7    4.21    5.82
  -5   2   7   -2.39    6.61
   4  -2  -7  102.14   14.13
  -4   2   7  115.50   14.70
  -4   2   7  103.46   13.16
  -4   2   7  104.87   10.50
  -4   2   7   98.79   15.63
   4  -2  -7  104.61   13.45
   3  -2  -7    6.04    5.98
  -3   2   7    5.80    6.69
  -3   2   7    6.39    5.82
  -3   2   7   12.15    5.23
   3  -2  -7    9.82    5.94
  -3   2   7    3.54    5.57
   2  -2  -7   59.04   10.10
  -2   2   7   73.08   11.74
  -2   2   7   59.12    8.47
   2  -2  -7   52.87    9.51
  -2   2   7   83.87   11.33
  -2   2   7   62.45    8.30
  -1   2   7   60.89   10.29
  -1   2   7   67.01    9.68
   1  -2  -7   46.19    8.74
   1  -2  -7   48.11    8.84
  -1   2   7   45.22    5.97
  -1   2   7   62.20    8.57
   0   2   7  140.76    8.52
   0   2   7  140.89   11.93
   0   2   7  167.84   12.99
   0  -2  -7  138.62   12.58
   0   2   7  164.47   14.72
   0  -2  -7  110.48   12.37
   1   2   7  519.32   29.86
  -1  -2  -7  595.26   30.13
   1   2   7  529.96   28.63
  -1  -2  -7  548.59   30.01
  -2  -2  -7  105.12    9.99
   2   2   7   98.17   11.41
  -2  -2  -7  121.71   12.62
   2   2   7  125.39   12.79
   3   2   7 1764.78   79.34
  -3  -2  -7 1729.83   79.10
  -3  -2  -7 1852.69   71.92
  -3  -2  -7 1739.05   77.13
   3   2   7 1578.94   75.78
  -4  -2  -7  432.37   26.39
  -4  -2  -7  412.96   21.66
   4   2   7  421.32   26.54
  -4  -2  -7  415.94   22.37
   4   2   7  404.53   25.42
  -5  -2  -7   43.60    9.89
  -5  -2  -7   46.22    8.18
   5   2   7   65.59   11.73
  -5  -2  -7   44.44    5.92
   5   2   7   54.22   10.47
  -6  -2  -7   57.00   10.25
   6   2   7   59.53   12.84
  -6  -2  -7   76.01    6.87
   6   2   7   77.52   13.12
  -6  -2  -7   47.77   11.06
   7   2   7   22.39    8.53
  -7  -2  -7   15.40    4.08
  -7  -2  -7   19.09    8.51
  -7  -2  -7   11.65    7.53
   8   2   7    8.25    8.34
  -8  -2  -7   10.98    8.60
  -8  -2  -7   21.50   10.18
  -8  -2  -7   10.97    4.40
  -9  -2  -7   38.88    6.79
   9   2   7   35.20   11.00
  -9  -2  -7   32.78   14.05
  -9  -2  -7   38.77   12.60
  -9  -2  -7   36.87   12.65
 -10  -2  -7    8.19   12.59
 -10  -2  -7    7.71    9.94
  -9   3   7   31.75   14.60
   9  -3  -7   33.47   13.20
  -9   3   7   41.91   17.96
   8  -3  -7   14.51    9.99
  -8   3   7   -7.02    8.08
  -8   3   7   -4.83   10.05
   7  -3  -7   59.02   14.20
  -7   3   7   59.61   14.37
  -7   3   7   67.11   17.16
   6  -3  -7   29.98   10.70
  -6   3   7   21.94   11.49
  -6   3   7   25.79   10.60
  -5   3   7  259.96   21.71
  -5   3   7  258.14   14.65
  -5   3   7  194.41   22.82
   5  -3  -7  259.66   22.27
   4  -3  -7   -0.07    5.51
  -4   3   7    5.07    7.47
   4  -3  -7   -5.18    4.40
  -4   3   7    3.07    4.24
  -4   3   7   -2.58    5.77
  -4   3   7   -0.58    6.54
   3  -3  -7   90.00   13.33
  -3   3   7  115.64   12.73
   3  -3  -7  119.67   14.34
  -3   3   7   94.87   14.68
  -3   3   7  142.33   15.24
  -3   3   7  116.19    9.82
  -2   3   7 2105.26   98.90
  -2   3   7 2168.47   93.85
  -2   3   7 2403.59  103.49
  -2   3   7 2186.12   90.83
   2  -3  -7 2151.23   95.51
   2  -3  -7 2148.14  102.64
  -1   3   7   17.83    6.29
  -1   3   7    7.70    6.07
   1  -3  -7   21.21    6.84
  -1   3   7   24.58    6.30
  -1   3   7   20.95    5.45
   1  -3  -7   14.14    6.14
   0  -3  -7  466.37   27.55
   0   3   7  461.31   28.00
   0  -3  -7  543.81   23.87
   0  -3  -7  490.37   28.68
   0   3   7  484.07   26.09
   0   3   7  486.29   23.43
   1   3   7  227.66   11.21
   1   3   7  189.76   15.60
  -1  -3  -7  208.24   15.67
   1   3   7  180.34   14.70
  -1  -3  -7  232.48   11.29
  -1  -3  -7  189.00   15.23
  -2  -3  -7   94.78   10.22
   2   3   7   78.30   10.84
  -2  -3  -7  122.84    7.42
  -2  -3  -7  127.67   13.05
   2   3   7  127.34   12.56
  -3  -3  -7    1.94    2.91
  -3  -3  -7   -1.68    3.27
  -3  -3  -7    0.98    4.84
   3   3   7    0.06    4.31
   3   3   7   -0.80    4.29
   4   3   7   37.36    8.94
  -4  -3  -7   46.08    9.22
  -4  -3  -7   31.44    5.54
   4   3   7   32.53    8.50
   5   3   7   -0.78    5.72
   5   3   7   -5.39    5.01
  -5  -3  -7    5.15    3.36
  -5  -3  -7    0.83    6.15
  -5  -3  -7    4.31    5.46
  -6  -3  -7  111.33    8.08
   6   3   7  114.34   15.12
  -6  -3  -7  100.77   14.18
  -6  -3  -7  155.63   14.15
   6   3   7   90.35   14.16
  -7  -3  -7   39.28   10.93
  -7  -3  -7   35.29    9.54
   7   3   7   25.48    9.54
   8   3   7   -2.83    6.88
  -8  -3  -7    2.10    7.68
  -8  -3  -7    8.96    8.33
   9   3   7    0.38    8.46
  -9  -3  -7   -8.12    6.66
  -9  -3  -7   10.12    8.52
  -9  -3  -7    5.36   10.02
  -9  -3  -7    0.37    8.74
 -10  -3  -7  275.36   28.40
 -10  -3  -7  252.46   30.65
 -11  -3  -7   35.08   17.19
  -9   4   7   51.91   18.91
  -9   4   7   90.44   20.25
   8  -4  -7   12.39   10.07
  -8   4   7   10.41   12.00
  -8   4   7    8.65   12.24
   7  -4  -7   41.03   12.50
  -7   4   7   20.02   12.55
  -7   4   7   15.13   10.74
  -6   4   7   36.43   11.63
  -6   4   7   22.88   11.59
   6  -4  -7   26.16   10.01
   5  -4  -7    2.25    6.57
  -5   4   7   12.33    9.50
  -5   4   7   -2.51    7.23
   4  -4  -7   75.30   12.49
  -4   4   7   87.23   13.19
  -4   4   7   98.66    8.39
  -4   4   7  103.11   16.70
   4  -4  -7   92.04   14.74
  -4   4   7   96.26   14.88
  -3   4   7  628.95   29.23
   3  -4  -7  603.00   36.32
  -3   4   7  583.49   33.63
   3  -4  -7  538.72   34.45
  -3   4   7  652.68   37.53
  -3   4   7  624.22   37.40
  -2   4   7  208.90   18.00
   2  -4  -7  161.25   15.93
  -2   4   7  174.74   12.59
  -2   4   7  166.04   14.69
   2  -4  -7  164.05   16.77
  -2   4   7  206.40   17.62
   1  -4  -7    3.60    5.36
   1  -4  -7    1.50    5.13
  -1   4   7    1.28    4.02
  -1   4   7   -0.96    4.64
  -1   4   7   -2.89    4.87
   0  -4  -7  296.77   20.12
   0  -4  -7  317.30   17.34
   0   4   7  275.20   16.57
   0   4   7  283.33   19.93
   0  -4  -7  270.73   19.89
   0   4   7  251.54   17.34
   1   4   7  844.20   42.02
  -1  -4  -7  769.01   42.64
  -1  -4  -7  812.56   41.32
   1   4   7  826.30   37.20
   1   4   7  827.93   40.28
  -1  -4  -7  886.64   37.49
   2   4   7   -0.91    4.68
  -2  -4  -7   12.03    5.92
  -2  -4  -7   11.16    4.94
   2   4   7    4.27    4.76
  -2  -4  -7    2.71    3.74
   3   4   7  380.24   23.27
  -3  -4  -7  367.94   23.59
   3   4   7  408.64   24.42
  -3  -4  -7  364.75   22.07
  -3  -4  -7  393.93   19.91
  -4  -4  -7  941.06   45.34
  -4  -4  -7  957.86   46.65
   4   4   7  888.68   46.59
   4   4   7  979.16   47.72
  -5  -4  -7 1358.59   63.90
   5   4   7 1341.84   64.78
   5   4   7 1391.16   65.46
  -6  -4  -7  192.52   18.87
   6   4   7  215.38   18.90
   6   4   7  229.11   21.21
  -7  -4  -7   17.10    7.85
   7   4   7   10.61    8.22
  -7  -4  -7    9.97    7.26
  -8  -4  -7   15.18    8.63
  -8  -4  -7    1.79    7.32
   8   4   7    5.45    7.28
  -9  -4  -7    7.45    9.25
  -9  -4  -7   10.68    9.07
   9   4   7   15.93   10.34
  -9  -4  -7    6.90    8.59
  -9  -4  -7   13.96   10.32
 -10  -4  -7   22.60   13.71
 -10  -4  -7    4.21    9.68
 -10  -4  -7   15.80   10.52
  -9   5   7   -6.49   11.65
  -8   5   7    9.47   12.83
   8  -5  -7   25.44   11.97
   7  -5  -7   59.20   15.30
  -7   5   7   40.25   14.35
  -7   5   7   -7.88   11.27
   6  -5  -7   -1.11    6.99
  -6   5   7  -14.98    7.52
   5  -5  -7   58.88   13.25
  -5   5   7   64.73   13.73
  -5   5   7   42.62   13.90
  -4   5   7   83.09   14.17
  -4   5   7   67.42    6.85
   4  -5  -7   61.02   12.38
   4  -5  -7   50.45   12.33
  -4   5   7   76.59   15.13
  -4   5   7   70.92   14.01
   3  -5  -7  195.51   18.06
  -3   5   7  180.06   17.59
  -3   5   7  186.59   12.55
  -3   5   7  152.55   18.99
   3  -5  -7  136.56   17.16
  -2   5   7  940.25   41.09
   2  -5  -7  925.85   49.50
   2  -5  -7  856.52   46.53
  -2   5   7  859.75   48.17
  -2   5   7  871.61   44.87
  -1   5   7 1121.09   50.05
  -1   5   7 1072.14   51.98
   1  -5  -7 1071.35   57.39
  -1   5   7 1068.15   55.25
   1  -5  -7 1233.54   55.42
   0   5   7   94.19   10.15
   0   5   7   91.70   12.54
   0  -5  -7   77.43   11.18
   0  -5  -7  104.08   13.02
   0   5   7   97.08   10.86
   1   5   7   -1.74    4.34
  -1  -5  -7    6.08    5.71
  -1  -5  -7   10.28    5.46
   1   5   7    9.96    5.61
   1   5   7   10.01    4.82
   2   5   7   47.50    9.20
   2   5   7   50.04    7.07
   2   5   7   20.36    6.03
  -2  -5  -7   47.11    8.24
  -2  -5  -7   48.33    9.40
  -3  -5  -7  311.44   20.84
   3   5   7  293.91   19.74
   3   5   7  306.89   21.47
  -3  -5  -7  310.16   19.80
   4   5   7  259.97   18.79
  -4  -5  -7  268.21   19.53
   4   5   7  272.80   20.70
   5   5   7   83.76   11.98
   5   5   7   75.09   13.25
  -5  -5  -7   96.36   13.23
   6   5   7  112.38   16.00
  -6  -5  -7  114.40   14.55
   6   5   7  144.71   15.74
  -7  -5  -7   -7.33    5.26
   7   5   7   -0.67    6.64
  -8  -5  -7    3.36    7.92
  -8  -5  -7    4.81    7.41
  -8  -5  -7    1.21    7.51
   8   5   7   -3.54    7.34
  -9  -5  -7   -0.04    7.63
  -9  -5  -7   -8.34    7.32
  -9  -5  -7   10.14   10.07
  -9  -5  -7    4.94    8.71
 -10  -5  -7    5.86    9.26
  -8   6   7   -4.45   10.71
   7  -6  -7  278.06   30.52
  -7   6   7  333.74   32.02
  -6   6   7   52.92   16.69
  -6   6   7   79.94   16.71
   6  -6  -7  108.04   18.76
  -5   6   7   21.62   10.81
  -5   6   7   13.95   10.62
   5  -6  -7    8.92    7.29
  -4   6   7   -3.27    7.84
  -4   6   7   -3.07    7.60
   4  -6  -7    3.46    6.72
  -3   6   7   70.73   12.92
   3  -6  -7   64.03   12.80
  -3   6   7   70.54   14.48
   3  -6  -7   42.88   10.58
  -3   6   7   68.08    7.67
   2  -6  -7  161.57   18.02
  -2   6   7  152.11   16.34
  -2   6   7  147.14   11.91
   2  -6  -7  115.32   15.62
  -2   6   7  150.16   18.34
  -1   6   7    2.41    6.17
   1  -6  -7   -2.59    5.17
  -1   6   7    6.56    4.59
  -1   6   7    3.96    6.03
   1  -6  -7    4.02    5.93
   0   6   7  165.85   16.35
   0  -6  -7  159.27   15.40
   0  -6  -7  148.36   16.06
   0   6   7  156.40   14.50
   0   6   7  162.75   14.45
  -1  -6  -7   21.59    7.71
  -1  -6  -7   24.42    7.51
   1   6   7   25.75    7.66
   1   6   7   32.81    7.72
   1   6   7   37.25    8.37
  -2  -6  -7  122.18   13.87
   2   6   7  130.48   12.38
   2   6   7  127.38   14.29
  -2  -6  -7  142.87   14.20
   2   6   7  139.48   13.29
   3   6   7  102.53   11.30
  -3  -6  -7   93.76   12.21
   3   6   7   77.59   12.26
   4   6   7  173.42   14.55
  -4  -6  -7  195.24   17.05
   4   6   7  155.51   17.40
   5   6   7  253.88   21.53
  -5  -6  -7  286.28   20.80
   5   6   7  300.72   20.60
   6   6   7  386.93   24.23
   6   6   7  360.17   26.25
  -6  -6  -7  290.54   22.83
  -7  -6  -7    4.99    7.21
   7   6   7    1.43    7.28
  -8  -6  -7   -4.67    7.61
   8   6   7   -6.02    6.24
  -8  -6  -7   18.23    8.69
  -8  -6  -7    1.52    7.62
  -9  -6  -7   12.68    9.62
  -9  -6  -7   -5.39    7.85
  -9  -6  -7   -0.66    7.93
 -10  -6  -7   25.35   12.00
 -11  -6  -7   24.64   12.46
  -8   7   7   -3.15   12.14
  -7   7   7    7.90   11.83
  -7   7   7   -6.16   10.61
  -6   7   7   50.28   16.32
   6  -7  -7   40.32   12.83
  -6   7   7   48.30   15.56
  -5   7   7   56.56   15.00
  -5   7   7   12.28   11.71
   5  -7  -7   46.99   13.13
   4  -7  -7  135.22   18.83
  -4   7   7  114.07   17.31
  -4   7   7  109.54   18.77
  -3   7   7  154.25   20.41
  -3   7   7  196.30   20.85
   3  -7  -7  147.48   19.10
   3  -7  -7  193.50   20.59
  -2   7   7   30.33    6.90
   2  -7  -7   43.80   11.25
   2  -7  -7   21.45    9.20
  -2   7   7   23.72    9.60
  -2   7   7   14.47    9.68
  -1   7   7   44.04   10.60
   1  -7  -7   39.85   10.36
  -1   7   7   26.07    7.12
  -1   7   7   26.09    9.61
   1  -7  -7   29.22    9.89
   0   7   7   12.16    5.96
   0  -7  -7   38.81   10.21
   0   7   7   47.86   10.15
   0   7   7   35.92    8.49
  -1  -7  -7   34.75    9.48
   1   7   7   33.95    8.78
  -1  -7  -7   47.98    9.96
   1   7   7   32.55    8.80
   1   7   7   39.01    8.79
   2   7   7   86.99   12.83
   2   7   7   89.89   11.74
   2   7   7   76.99   10.65
  -2  -7  -7   85.65   12.23
   3   7   7  104.83   14.21
  -3  -7  -7   92.54   12.67
   3   7   7   92.74   10.90
   3   7   7  102.78   12.14
   4   7   7    8.97    7.68
   4   7   7   18.77    6.72
  -4  -7  -7   13.60    7.48
   5   7   7   15.74    6.86
  -5  -7  -7    9.48    6.72
   5   7   7   23.20    9.01
   6   7   7   87.65   11.83
  -6  -7  -7   85.39   13.11
   6   7   7   89.52   16.02
  -6  -7  -7   94.42   15.90
  -7  -7  -7   15.25    8.21
  -7  -7  -7   26.58   11.04
   7   7   7   14.27    9.52
  -8  -7  -7   31.41   11.46
  -8  -7  -7   20.83    9.56
  -9  -7  -7   24.56   11.81
 -10  -7  -7   -8.19    7.87
 -10  -7  -7    9.56   11.23
 -11  -7  -7   30.53   13.80
  -7   8   7    4.09   12.87
  -7   8   7  -19.00   11.59
  -6   8   7  311.26   32.79
   6  -8  -7  351.77   34.16
  -6   8   7  310.68   34.76
  -5   8   7   -4.48    8.99
  -5   8   7   -5.18    9.51
   5  -8  -7    1.87    8.28
  -4   8   7   -4.85    8.84
  -4   8   7   21.63   12.19
   4  -8  -7   15.21    9.99
   3  -8  -7   16.22    8.57
  -3   8   7   18.70   10.94
  -3   8   7   10.58    9.85
   2  -8  -7  485.81   33.55
  -2   8   7  504.20   34.71
   2  -8  -7  534.53   27.24
   2  -8  -7  475.35   34.60
  -2   8   7  513.18   33.73
   1  -8  -7  440.88   30.54
   1  -8  -7  425.22   24.51
  -1   8   7  408.82   28.86
   1  -8  -7  414.33   28.67
  -1   8   7  358.64   27.43
   0  -8  -7  244.20   20.55
   0   8   7  267.89   20.68
   0  -8  -7  253.74   18.78
   0   8   7  284.41   19.39
   0  -8  -7  181.60   18.85
   0   8   7  236.51   20.43
  -1  -8  -7   31.22    9.59
   1   8   7   24.31    8.16
  -1  -8  -7   22.37    8.40
   1   8   7   44.86   10.74
   1   8   7   29.41    8.87
   2   8   7   37.77    8.42
  -2  -8  -7   46.23   10.62
   2   8   7   36.05    9.53
   2   8   7   44.58   10.12
   3   8   7   66.30   12.51
   3   8   7   48.53   10.56
   3   8   7   62.59    9.11
  -3  -8  -7   47.26   10.58
   4   8   7   -7.54    5.50
  -4  -8  -7   -7.64    5.64
   4   8   7   -1.27    4.63
  -4  -8  -7    1.01    6.28
   5   8   7   20.79    6.80
  -5  -8  -7   24.25    9.66
   5   8   7   17.34    9.35
  -5  -8  -7   15.74    7.61
   6   8   7   13.31    8.95
  -6  -8  -7    0.03    7.16
  -6  -8  -7   -1.09    6.29
  -7  -8  -7  105.33   14.26
  -7  -8  -7   66.14   14.92
  -8  -8  -7   14.19    9.73
  -9  -8  -7   -0.10    9.02
 -10  -8  -7   55.69   15.76
 -11  -8  -7   21.70   13.29
  -6   9   7   39.70   16.78
  -6   9   7   29.73   15.21
  -5   9   7   51.33   16.87
  -5   9   7   25.89   14.17
   5  -9  -7   19.44   11.83
   4  -9  -7    9.48    9.44
  -4   9   7   30.28   14.09
  -4   9   7   45.34   15.18
  -3   9   7    3.39    9.87
  -3   9   7   -3.84    8.66
   3  -9  -7    7.94    8.52
   2  -9  -7   -3.54    6.80
  -2   9   7    0.36    9.36
  -2   9   7   12.24    9.82
  -1   9   7   38.13   11.74
   1  -9  -7   32.32    8.75
  -1   9   7   12.35    9.14
   1  -9  -7   26.06    9.75
   1  -9  -7   51.16   12.22
   0   9   7   -4.66    7.00
   0  -9  -7    7.52    7.45
   0  -9  -7    1.09    6.22
   0   9   7    3.77    8.27
   0  -9  -7    1.13    6.84
  -1  -9  -7  224.31   21.21
  -1  -9  -7  234.58   19.85
   1   9   7  262.77   19.81
  -1  -9  -7  250.79   21.05
   1   9   7  239.04   21.24
  -2  -9  -7    3.29    6.88
  -2  -9  -7    6.63    7.06
   2   9   7    7.29    7.72
   2   9   7   -0.80    5.43
  -3  -9  -7  140.59   15.35
  -3  -9  -7  102.07   15.78
   3   9   7  120.28   15.93
   3   9   7  127.19   12.05
  -4  -9  -7   -5.49    5.91
  -4  -9  -7   -2.24    5.66
  -5  -9  -7  108.58   17.21
  -5  -9  -7  119.65   14.41
  -6  -9  -7  274.08   20.50
  -6  -9  -7  212.24   23.89
  -7  -9  -7    4.43    8.99
  -8  -9  -7   -4.03    8.57
  -9  -9  -7   -7.29    8.32
 -10  -9  -7    0.28   10.10
  -6  10   7   -2.36   14.06
  -6  10   7  -15.40   12.49
  -5  10   7   81.71   20.53
  -5  10   7   73.32   19.46
  -4  10   7   42.24   15.55
   4 -10  -7   39.37   14.09
  -4  10   7   48.05   15.92
  -3  10   7   21.52   12.73
   3 -10  -7   60.48   15.08
  -3  10   7   53.51   15.92
  -2  10   7    3.61    8.07
  -2  10   7    6.80   10.03
   2 -10  -7    5.36    8.73
  -1  10   7  200.53   22.57
   1 -10  -7  174.50   21.30
   1 -10  -7  109.89   18.25
   1 -10  -7  205.82   16.56
  -1  10   7  151.17   19.60
   0 -10  -7   57.15   13.53
   0  10   7   91.33   14.44
   0 -10  -7   76.44   12.23
   0  10   7   59.16   13.07
   0 -10  -7   89.06   15.01
  -1 -10  -7   77.55   13.37
   1  10   7   44.54   11.86
  -1 -10  -7   28.31    9.42
   1  10   7   60.47   11.54
  -1 -10  -7   42.81   11.54
  -2 -10  -7   56.80   12.35
  -2 -10  -7   60.09   12.24
   2  10   7   69.38   13.96
   3  10   7   66.16   13.93
  -3 -10  -7   67.51   13.80
  -3 -10  -7   77.09   12.90
  -4 -10  -7   20.45    8.34
  -4 -10  -7   20.09    9.82
  -5 -10  -7   13.40    9.00
  -6 -10  -7    9.20    8.40
  -7 -10  -7   35.68   12.72
  -8 -10  -7   15.29   11.23
  -9 -10  -7    5.35    9.47
 -10 -10  -7    4.99   11.23
  -5  11   7   44.57   18.15
  -5  11   7   19.23   15.20
   4 -11  -7   11.35   11.00
  -4  11   7  -13.64   12.15
  -4  11   7    5.40   12.71
  -3  11   7    7.70   12.13
   3 -11  -7   17.09   10.97
  -3  11   7   -9.27    9.87
   2 -11  -7    0.79    8.65
  -2  11   7    9.22   10.62
  -2  11   7   12.55   11.67
  -1  11   7   25.16   11.83
  -1  11   7   16.97   11.26
   1 -11  -7   22.76   10.98
   0 -11  -7    8.66    8.30
   0 -11  -7    8.87    8.51
   0  11   7   -3.52    8.06
   0 -11  -7    4.73    7.22
  -1 -11  -7    5.62    7.63
   1  11   7    3.70    8.31
  -1 -11  -7   15.31    8.90
  -1 -11  -7   -0.80    4.84
  -2 -11  -7   77.18   14.65
  -2 -11  -7   71.01   13.38
   2  11   7   98.10   16.78
   3  11   7   12.81    9.47
  -3 -11  -7    2.74    8.20
  -3 -11  -7    2.41    6.69
  -4 -11  -7   90.91   17.27
   4  11   7  118.05   17.99
  -5 -11  -7   32.25   11.74
  -6 -11  -7   27.16   11.09
  -7 -11  -7  120.14   20.28
  -8 -11  -7   20.51   12.37
  -9 -11  -7   30.12   14.29
  -4  12   7  109.89   24.23
   3 -12  -7   44.85   14.97
  -3  12   7    7.07   12.68
  -2  12   7  102.98   20.65
   2 -12  -7   71.32   16.47
   1 -12  -7   96.11   18.74
  -1  12   7  105.55   20.44
   0  12   7   29.09   12.64
   0 -12  -7    7.92    9.24
  -1 -12  -7   16.61    9.79
  -1 -12  -7   16.69   10.48
  -1 -12  -7   33.48   11.48
   1  12   7   43.07   13.93
  -2 -12  -7   34.75   11.31
   2  12   7   69.89   15.96
  -2 -12  -7   66.93   13.83
  -3 -12  -7   20.31   10.16
   3  12   7   17.37   10.92
   4  12   7    5.63    9.49
  -4 -12  -7   -3.76    7.57
  -5 -12  -7   -7.52    7.01
  -6 -12  -7   -7.35    6.68
  -7 -12  -7   21.60   12.21
  -8 -12  -7    1.64   10.46
  -9 -12  -7   -4.25   10.74
  -2  13   7   23.57   14.16
   2 -13  -7   20.06   12.57
  -1  13   7   13.68   13.28
   1 -13  -7   20.42   12.07
   0 -13  -7    9.11    9.86
   0  13   7   16.94   12.55
   1  13   7   40.48   15.04
  -1 -13  -7   27.00   11.86
  -2 -13  -7   -1.96    7.83
   2  13   7  -11.89    8.67
   3  13   7   24.91   12.56
  -3 -13  -7    0.11    8.67
  -4 -13  -7   -8.43    7.83
   4  13   7    9.96   10.71
  -5 -13  -7   40.28   13.50
  -6 -13  -7   36.62   13.76
  -7 -13  -7   -2.43    9.70
  -8 -13  -7   -6.79    9.73
  -1  14   7  163.15   28.01
   0  14   7  195.29   28.88
   1  14   7   62.46   17.82
  -2 -14  -7   -1.32    9.85
   2  14   7   -1.52   11.23
   3  14   7   26.28   13.97
  -3 -14  -7    3.64   10.05
   4  14   7   20.07   13.34
  -4 -14  -7    7.10   11.24
  -5 -14  -7   -2.00   10.22
  -6 -14  -7   10.41   11.14
  -7 -14  -7   -6.42   10.63
   1  15   7    4.26   12.57
   2  15   7    5.44   12.72
   3  15   7   20.12   13.52
  -3 -15  -7   -6.39   10.23
   4  15   7    8.40   12.87
  -4 -15  -7   -0.04   11.00
  -5 -15  -7    8.05   11.44
  -5 -12   8   -6.72   10.81
  -4 -12   8    6.23   13.78
  -3 -12   8   18.25   13.17
  -2 -12   8   11.29   13.60
  -1 -12   8    0.62   12.84
   1  12  -8   41.68   16.52
   0 -12   8   10.21   12.42
   0  12  -8    8.63   13.77
  -7 -11   8   -2.91   12.47
  -6 -11   8   49.38   17.11
  -5 -11   8  186.03   26.88
  -4 -11   8    5.59   12.43
  -3 -11   8   35.63   14.91
  -2 -11   8   18.29   13.68
  -1 -11   8    5.76   11.17
   1  11  -8    4.64   11.36
   0  11  -8  176.81   26.41
   0 -11   8  151.43   23.05
   1 -11   8    9.14   11.44
  -1  11  -8   59.48   17.35
  -2  11  -8   29.86   15.31
  -8 -10   8    6.46   13.00
  -7 -10   8    8.77   12.93
  -6 -10   8    0.95   11.04
  -5 -10   8   36.33   14.89
  -4 -10   8   -6.36    9.27
  -3 -10   8   10.82   11.57
  -2 -10   8    7.43   10.88
   1  10  -8   -2.63    9.78
  -1 -10   8    2.34   10.33
   0  10  -8   27.64   12.90
   0 -10   8   23.61   12.28
   1 -10   8    5.45   10.67
  -1  10  -8    5.41   11.06
  -2  10  -8   39.71   15.88
  -3  10  -8   59.27   17.75
  -3  10  -8   55.55   17.86
  -9  -9   8    5.70   12.73
  -8  -9   8    1.33   11.39
  -7  -9   8   -1.87   10.56
  -6  -9   8   12.00   12.37
  -5  -9   8   11.74   11.53
  -4  -9   8   30.33   13.07
  -3  -9   8   11.99   11.54
  -2  -9   8   29.24   12.81
   1   9  -8   10.22    9.86
  -1  -9   8   21.73   11.32
   0   9  -8   27.97   11.79
   0  -9   8   11.09    9.59
   0  -9   8    0.36    8.35
  -1   9  -8   79.75   19.02
   1  -9   8   67.43   15.03
   1  -9   8   68.87   15.54
  -1   9  -8   81.03   17.48
  -1   9  -8   67.67   14.66
  -2   9  -8  183.46   27.03
  -2   9  -8  143.05   20.22
   2  -9   8  167.73   21.54
  -2   9  -8  166.79   23.14
  -3   9  -8   -3.21    8.76
  -3   9  -8   14.56   12.24
  -3   9  -8  -17.03    9.26
  -4   9  -8   12.77   12.93
  -4   9  -8   39.76   14.84
  -4   9  -8   44.11   13.95
  -9  -8   8  -15.39    9.71
  -8  -8   8    6.00   12.02
  -7  -8   8   87.51   18.84
  -6  -8   8   -1.16    9.97
  -5  -8   8  192.66   24.16
  -4  -8   8   -4.92    8.76
  -3  -8   8   17.06    9.99
  -2  -8   8  114.32   15.12
  -2  -8   8  108.45   19.06
  -1  -8   8    6.44    9.32
  -1  -8   8   10.32    8.38
   1   8  -8    2.70    8.18
   0   8  -8   40.55   12.38
   0  -8   8   69.59   14.88
   0  -8   8   53.35   12.68
   0   8  -8   63.10   13.04
   0   8  -8   28.02   12.86
   1  -8   8   -0.93    7.69
  -1   8  -8    0.34    7.12
  -1   8  -8    6.19    9.06
  -1   8  -8   -3.97    6.71
   1  -8   8    5.69    8.92
   2  -8   8   12.41   10.32
  -2   8  -8    5.90    9.44
  -2   8  -8   11.27    9.78
   2  -8   8   10.50    9.72
  -2   8  -8   13.49    9.21
  -3   8  -8    0.25    8.26
   3  -8   8   14.85   10.19
  -3   8  -8   13.15   11.54
  -3   8  -8    4.23   10.07
  -4   8  -8   57.73   16.37
  -4   8  -8   27.29   11.82
  -4   8  -8   34.77   15.27
  -5   8  -8   28.34   14.44
 -10  -7   8   75.18   19.65
  -9  -7   8   -1.04   11.15
  -8  -7   8   -0.92   10.26
  -7  -7   8    2.87   10.06
  -6  -7   8   30.09   12.21
  -5  -7   8   -3.17    8.74
  -4  -7   8   79.81   16.07
  -4  -7   8   87.20   12.87
  -3  -7   8   41.11   10.15
  -3  -7   8   19.05   10.93
  -2  -7   8   16.56    8.36
  -2  -7   8   11.80    9.84
   2   7  -8    5.41    6.07
   2   7  -8   20.94   11.03
  -1  -7   8  118.01   18.02
   1   7  -8  129.93   17.08
  -1  -7   8   93.84   14.48
   1   7  -8  155.27   20.96
   1   7  -8  133.05   14.72
   0  -7   8   96.35   15.26
   0  -7   8   89.84   16.25
   0   7  -8   95.91   13.95
   0   7  -8  109.43   16.13
   0   7  -8  105.98   18.45
   1  -7   8    1.08    6.86
  -1   7  -8    1.90    6.60
  -1   7  -8    6.31    8.69
   1  -7   8   -0.82    7.01
  -1   7  -8    5.74    8.14
  -2   7  -8  335.00   27.69
  -2   7  -8  435.00   34.32
   2  -7   8  361.63   27.97
   2  -7   8  365.75   29.48
  -2   7  -8  457.83   30.77
  -3   7  -8   83.62   15.77
  -3   7  -8   70.44   16.80
   3  -7   8   65.65   15.57
  -3   7  -8   43.89   12.82
   3  -7   8   62.33   13.69
  -4   7  -8   52.66   14.66
  -4   7  -8   63.18   16.16
  -4   7  -8   74.36   16.17
  -5   7  -8   -8.94    9.02
  -5   7  -8    9.67   10.19
  -5   7  -8    4.35   10.98
  -6   7  -8    4.40   12.50
  -9  -6   8   58.26   15.98
  -8  -6   8   -4.58    9.86
  -7  -6   8   86.08   17.01
  -6  -6   8   68.36   15.16
  -6  -6   8   61.22   12.77
  -5  -6   8   22.56   11.11
  -5  -6   8   44.32   11.15
  -4  -6   8  146.71   19.62
  -4  -6   8  166.86   17.04
  -3  -6   8  381.40   25.72
  -3  -6   8  354.54   28.24
   3   6  -8  428.23   23.90
   2   6  -8    6.44    7.90
  -2  -6   8   12.73    7.60
   2   6  -8    9.61    6.22
  -2  -6   8   12.14    9.16
   1   6  -8  202.47   22.32
   1   6  -8  153.25   15.47
   1   6  -8  180.34   18.08
  -1  -6   8  166.58   17.95
  -1  -6   8  142.37   18.34
   0  -6   8   72.87   13.01
   0  -6   8   51.96   12.80
   0   6  -8   68.22   12.69
   0   6  -8   69.50   11.86
   0   6  -8   52.21   13.33
  -1   6  -8   80.41   13.30
   1  -6   8   79.69   14.74
   1  -6   8   47.51   11.89
  -1   6  -8   66.63   12.35
  -1   6  -8   71.61   15.47
   2  -6   8    4.12    8.07
  -2   6  -8    0.16    7.24
   2  -6   8    4.45    8.06
  -2   6  -8   -7.02    4.81
  -2   6  -8   12.49    9.00
  -3   6  -8  138.70   20.29
  -3   6  -8  106.18   16.00
   3  -6   8   80.93   15.91
  -3   6  -8   76.67   14.55
   3  -6   8   95.72   15.53
  -4   6  -8    5.09    7.51
  -4   6  -8   -1.55    8.56
   4  -6   8   -5.72    6.59
  -4   6  -8    4.75    8.63
  -5   6  -8   32.42   13.00
  -5   6  -8   19.58   11.93
  -6   6  -8   -8.40   10.48
  -9  -5   8   15.48   12.67
  -8  -5   8   -0.51    9.65
  -7  -5   8   16.32   10.40
  -7  -5   8   33.48   11.96
  -6  -5   8    2.57    8.18
  -6  -5   8   -1.55    7.75
  -5  -5   8  655.70   38.24
  -5  -5   8  648.04   39.57
  -4  -5   8   14.61    8.07
   4   5  -8   10.36    5.96
  -4  -5   8   10.23    9.19
  -3  -5   8    4.07    8.51
   3   5  -8    6.76    5.49
   3   5  -8    4.51    7.46
  -3  -5   8    0.49    6.73
   2   5  -8  148.36   18.38
   2   5  -8  149.49   14.27
  -2  -5   8  145.18   17.80
  -2  -5   8  148.93   15.76
   1   5  -8   72.05   13.84
   1   5  -8   61.29   10.62
  -1  -5   8   69.81   12.16
  -1  -5   8   66.10   13.41
   0  -5   8  325.43   23.93
   0   5  -8  302.05   22.07
   0  -5   8  305.00   23.90
   0   5  -8  368.83   23.38
  -1   5  -8   94.12   15.53
   1  -5   8   90.86   14.28
   1  -5   8   87.98   14.15
  -1   5  -8   87.64   12.47
  -1   5  -8   81.49   12.94
  -2   5  -8    3.69    7.32
   2  -5   8    8.35    7.64
   2  -5   8   12.43    8.31
  -2   5  -8   12.21    7.62
  -2   5  -8    5.58    6.41
  -3   5  -8  179.42   20.59
   3  -5   8  237.32   21.29
  -3   5  -8  213.12   19.19
  -3   5  -8  231.43   23.74
   3  -5   8  216.54   23.24
   4  -5   8    5.55    7.33
  -4   5  -8    6.88    6.90
  -4   5  -8   -1.91    6.33
   4  -5   8    0.32    7.84
  -4   5  -8    4.71    7.91
  -5   5  -8    9.45    8.79
  -5   5  -8   15.55    9.74
   5  -5   8   17.87    8.52
  -5   5  -8   20.78   11.18
  -6   5  -8   41.43   14.02
  -6   5  -8   53.81   13.73
  -7   5  -8   63.66   17.28
 -10  -4   8   -0.60   11.76
  -9  -4   8    0.54   12.21
  -9  -4   8   -3.91    9.47
  -8  -4   8    7.44    9.91
  -8  -4   8    1.05   10.24
  -7  -4   8   89.89   16.06
  -7  -4   8   62.94   15.03
  -6  -4   8   45.45   12.46
  -6  -4   8   40.89   12.50
  -5  -4   8   -0.23    7.75
  -5  -4   8   -2.00    7.09
   5   4  -8   -3.34    4.89
   4   4  -8  533.53   35.47
   4   4  -8  621.46   31.38
  -4  -4   8  564.64   34.09
  -4  -4   8  548.22   34.50
   3   4  -8 1070.15   49.99
  -3  -4   8 1093.02   54.39
  -3  -4   8 1036.00   53.61
   3   4  -8 1065.21   57.79
  -2  -4   8  860.69   45.97
   2   4  -8  902.55   43.14
   2   4  -8  834.70   49.08
  -2  -4   8  897.15   45.90
  -1  -4   8  131.19   15.05
   1   4  -8  141.38   14.25
  -1  -4   8  132.16   16.33
   1   4  -8  170.54   18.29
   0   4  -8    7.13    5.86
   0  -4   8    4.23    6.40
   0   4  -8    0.41    5.06
   0  -4   8   10.14    7.55
   0   4  -8   -2.66    4.56
  -1   4  -8   24.55    8.27
  -1   4  -8   35.77    8.23
   1  -4   8   28.02    9.19
   1  -4   8   22.45    9.12
  -1   4  -8   34.45   10.03
   2  -4   8  507.45   33.19
  -2   4  -8  520.03   31.75
  -2   4  -8  507.89   33.94
  -2   4  -8  539.76   29.96
   2  -4   8  498.25   31.06
   3  -4   8   85.37   15.30
  -3   4  -8   88.96   14.13
   3  -4   8   68.45   12.38
  -3   4  -8   83.91   14.11
  -3   4  -8   88.03   12.67
  -4   4  -8    5.88    7.60
  -4   4  -8   16.22    8.95
   4  -4   8   14.88    7.59
  -4   4  -8   18.83    8.44
   4  -4   8   14.71    9.17
   5  -4   8    3.83    6.77
   5  -4   8   11.60    9.39
  -5   4  -8   14.02    9.55
  -5   4  -8   10.21    8.86
  -5   4  -8   -2.14    6.54
  -6   4  -8    7.44    8.24
  -6   4  -8    4.72    8.23
  -6   4  -8    3.02   10.28
  -7   4  -8   43.19   14.21
 -10  -3   8   22.00   13.47
 -10  -3   8    7.59   14.87
  -9  -3   8    6.60   13.58
  -9  -3   8   11.38   10.49
  -8  -3   8   17.02   12.16
  -8  -3   8   17.56   10.35
  -7  -3   8  296.98   24.04
  -7  -3   8  285.25   26.10
   7   3  -8  285.03   21.79
   6   3  -8  108.64   13.23
  -6  -3   8   80.11   15.40
  -6  -3   8   96.92   15.06
  -5  -3   8   11.75    8.89
  -5  -3   8   29.93   10.12
   5   3  -8   19.37    7.15
   4   3  -8  393.25   23.79
   4   3  -8  368.61   26.71
  -4  -3   8  342.78   25.30
  -4  -3   8  356.10   25.70
  -4  -3   8  397.79   28.19
   3   3  -8   78.33   10.71
   3   3  -8   96.26   13.71
  -3  -3   8   62.30   12.48
  -3  -3   8   67.86   11.93
  -2  -3   8  290.99   21.21
   2   3  -8  279.96   19.30
   2   3  -8  281.24   22.33
  -2  -3   8  278.11   21.42
  -1  -3   8   24.84    8.51
   1   3  -8   33.94    9.22
  -1  -3   8   28.25    9.06
   1   3  -8   26.41    7.71
   0   3  -8  404.90   27.47
   0  -3   8  376.62   25.45
   0   3  -8  413.05   24.97
   0  -3   8  406.51   26.21
  -1   3  -8   -1.61    5.26
   1  -3   8   -2.94    5.52
  -1   3  -8    2.23    4.57
  -1   3  -8    8.39    6.54
   1  -3   8    0.52    6.19
  -2   3  -8   10.60    5.72
  -2   3  -8   -2.09    4.48
   2  -3   8   -2.06    6.11
  -2   3  -8    2.11    5.71
   2  -3   8  -14.32    4.60
  -3   3  -8  876.50   47.81
  -3   3  -8  861.45   42.29
  -3   3  -8  885.14   46.05
   3  -3   8  782.06   43.39
   3  -3   8  816.21   47.26
   4  -3   8  190.25   18.03
  -4   3  -8  198.86   17.48
   4  -3   8  226.60   23.09
  -4   3  -8  167.66   19.23
  -4   3  -8  165.18   18.20
   5  -3   8   67.87   11.97
   5  -3   8   80.08   15.85
  -5   3  -8   42.14   11.26
  -5   3  -8   65.64   12.97
  -5   3  -8  103.55   14.92
  -6   3  -8   17.17    8.49
  -6   3  -8   -2.16    5.52
  -6   3  -8   -0.15    8.35
   6  -3   8    1.36    6.17
  -7   3  -8    4.96    7.64
  -7   3  -8    7.98    8.41
  -8   3  -8   11.97   11.95
 -10  -2   8   52.54   20.04
 -10  -2   8   84.71   20.92
  -9  -2   8   17.65   13.19
  -9  -2   8   32.29   13.37
  -8  -2   8   14.57    9.95
   8   2  -8   15.89    8.60
  -8  -2   8    5.44   11.29
  -8  -2   8    5.18    9.19
   7   2  -8   -3.95    6.05
  -7  -2   8  -10.12    6.21
  -7  -2   8   -0.38    9.69
  -7  -2   8   11.98    8.91
  -6  -2   8   54.27   12.19
  -6  -2   8   71.05   15.58
   6   2  -8   46.02   10.24
   5   2  -8   62.59   11.25
  -5  -2   8   67.53   14.21
  -5  -2   8   60.00   11.94
  -4  -2   8   73.85   12.74
  -4  -2   8   78.26   13.45
   4   2  -8   84.45   11.97
   4   2  -8  106.51   14.12
  -4  -2   8  110.03   15.41
  -3  -2   8   86.59   13.62
   3   2  -8   83.73   11.40
  -3  -2   8   69.09   12.00
  -3  -2   8   74.57   12.35
   3   2  -8   90.19   13.18
  -2  -2   8   16.19    7.78
  -2  -2   8   21.53    8.11
   2   2  -8    7.99    6.18
   2   2  -8   -1.86    4.42
  -1  -2   8   86.98   12.39
  -1  -2   8   74.89   11.79
   1   2  -8   91.37   11.58
   1   2  -8   84.69   12.40
   0  -2   8   11.90    7.11
   0   2  -8   12.76    6.70
   0  -2   8    6.06    4.60
   0  -2   8    6.88    6.80
   0   2  -8    1.70    4.99
  -1   2  -8   69.88   11.17
   1  -2   8   77.85   12.29
   1  -2   8   84.89   12.25
   1  -2   8   77.37    8.29
  -1   2  -8   89.56    8.34
  -1   2  -8   66.79   11.32
  -2   2  -8  341.75   18.93
  -2   2  -8  307.38   22.66
   2  -2   8  319.09   22.32
  -2   2  -8  344.80   23.20
   2  -2   8  309.69   23.60
  -3   2  -8  258.67   16.74
  -3   2  -8  236.56   19.19
  -3   2  -8  218.21   19.13
   3  -2   8  242.25   21.44
   3  -2   8  226.10   18.45
   4  -2   8  181.76   20.77
   4  -2   8  205.93   17.71
  -4   2  -8  233.24   21.28
  -4   2  -8  203.45   17.80
  -4   2  -8  222.50   17.13
   5  -2   8   13.46    8.26
  -5   2  -8    9.71    6.69
  -5   2  -8   19.22    8.51
   5  -2   8   15.69    7.61
  -5   2  -8   11.90    7.74
   6  -2   8    5.06    6.91
  -6   2  -8   15.21    7.44
  -6   2  -8    9.48    8.87
   6  -2   8   15.20    9.08
  -6   2  -8   -0.20    6.20
  -7   2  -8  261.96   21.51
  -7   2  -8  267.18   24.04
  -7   2  -8  157.35   21.92
  -8   2  -8   15.47   12.10
  -8   2  -8   12.52   10.06
 -10  -1   8    5.46   15.42
 -10  -1   8    6.49   12.77
  -9  -1   8  117.02   21.09
  -9  -1   8  115.66   22.54
  -8  -1   8   18.29   12.87
   8   1  -8   10.24    8.75
  -8  -1   8    8.89    9.73
   7   1  -8  680.47   39.20
  -7  -1   8  625.76   43.26
  -7  -1   8  640.31   40.95
  -7  -1   8  669.52   36.86
   6   1  -8   -0.74    5.95
  -6  -1   8    3.95    7.59
  -6  -1   8   10.12    7.81
  -6  -1   8   -9.71    7.89
  -5  -1   8  129.71   17.96
  -5  -1   8  139.45   15.40
   5   1  -8  146.66   15.81
  -4  -1   8  270.02   20.00
   4   1  -8  259.12   20.05
   4   1  -8  304.35   22.39
  -4  -1   8  252.15   22.02
  -4  -1   8  290.47   22.90
   3   1  -8 1064.49   57.06
  -3  -1   8 1173.47   57.85
   3   1  -8 1085.17   52.21
  -3  -1   8 1068.04   51.75
  -3  -1   8 1064.50   55.32
  -2  -1   8  492.76   27.55
   2   1  -8  477.17   27.30
   2   1  -8  438.68   29.34
  -2  -1   8  454.17   28.83
   1   1  -8  105.09   13.18
  -1  -1   8  118.37    9.61
  -1  -1   8  106.26   13.51
  -1  -1   8   99.30   12.66
   1   1  -8   93.45   11.62
   0   1  -8    5.57    5.40
   0  -1   8    6.83    6.23
   0  -1   8   10.57    6.58
   0  -1   8   17.86    4.05
   0   1  -8   24.35    7.23
  -1   1  -8   27.95    7.64
   1  -1   8   12.71    7.03
   1  -1   8   18.15    7.32
   1  -1   8   23.46    4.20
  -1   1  -8    8.28    5.77
  -2   1  -8  153.51   15.58
  -2   1  -8  165.64   10.46
   2  -1   8  172.43   10.54
   2  -1   8  189.13   16.81
  -2   1  -8  119.01   13.85
   2  -1   8  145.20   16.14
  -3   1  -8   17.03    6.98
  -3   1  -8   19.03    5.58
   3  -1   8   15.10    7.71
   3  -1   8   19.04    5.05
  -3   1  -8   17.68    6.58
   3  -1   8   -1.56    5.31
  -4   1  -8  724.59   35.60
   4  -1   8  713.45   41.86
  -4   1  -8  691.29   39.77
   4  -1   8  685.53   37.94
  -4   1  -8  717.58   39.20
  -5   1  -8  114.00   13.13
  -5   1  -8  122.86   16.76
   5  -1   8  112.35   14.47
  -5   1  -8   92.35   12.17
   5  -1   8   77.03   14.50
  -6   1  -8   -1.09    5.51
   6  -1   8    5.84    6.88
  -6   1  -8   -4.15    5.11
  -6   1  -8    0.49    7.51
   6  -1   8   -4.81    5.73
  -7   1  -8  -13.85    7.31
   7  -1   8    3.22    7.06
  -7   1  -8    9.77    6.69
  -7   1  -8    1.78    7.48
  -8   1  -8  125.40   23.18
  -8   1  -8  173.66   18.06
  -8   1  -8  119.15   20.14
  -9   1  -8   22.17   14.71
 -10   0   8   10.84   13.61
 -10   0   8    4.68   14.68
   9   0  -8   51.75   14.46
  -9   0   8   56.24   18.30
  -9   0   8   64.11   17.53
  -8   0   8   -6.87   10.50
   8   0  -8   -1.82    6.74
  -8   0   8    6.36   10.05
  -7   0   8  120.08   21.04
  -7   0   8  133.84   19.17
   7   0  -8  116.74   17.32
  -7   0   8  152.06   15.20
   6   0  -8   35.06    9.91
  -6   0   8   50.54   10.41
  -6   0   8   46.38   13.54
  -6   0   8   50.75   11.94
  -5   0   8  170.30   20.41
  -5   0   8  171.28   15.65
  -5   0   8  152.75   17.04
  -5   0   8  128.19   16.75
   5   0  -8  167.07   17.27
  -4   0   8   18.03    7.46
  -4   0   8    2.55    6.54
   4   0  -8   13.36    7.39
  -4   0   8    8.22    6.68
  -4   0   8    4.33    8.47
   4   0  -8    3.57    6.03
  -3   0   8  227.83   19.89
  -3   0   8  224.18   17.25
  -3   0   8  229.83   16.86
   3   0  -8  243.83   18.62
  -3   0   8  230.25   19.37
   3   0  -8  257.21   19.87
   2   0  -8  659.89   37.40
  -2   0   8  625.46   36.48
  -2   0   8  720.26   37.98
   2   0  -8  646.18   34.65
  -2   0   8  599.49   33.38
   1   0  -8  303.26   20.67
  -1   0   8  314.44   20.37
   1   0  -8  284.37   21.15
  -1   0   8  329.85   22.18
   0   0  -8   29.20    7.60
   0   0   8   40.34    9.31
   0   0   8   38.60    8.72
   0   0   8   42.31    4.24
   0   0  -8   52.49    9.43
  -1   0  -8  121.02   13.30
  -1   0  -8  140.68   12.89
   1   0   8  105.63   13.32
   1   0   8  135.45   13.96
   2   0   8  232.76   18.08
  -2   0  -8  257.96   11.71
   2   0   8  226.00   18.72
  -2   0  -8  218.20   18.03
  -2   0  -8  260.43   18.00
  -3   0  -8   82.17    7.45
   3   0   8   68.59   11.42
  -3   0  -8   78.16   10.33
   3   0   8   87.00   13.31
  -3   0  -8   74.60   12.19
   4   0   8   59.95   11.01
  -4   0  -8   64.43    8.40
   4   0   8   69.13   12.82
  -4   0  -8   66.67   12.47
  -4   0  -8   68.31    9.56
   5   0   8  127.94   15.27
  -5   0  -8  123.19   12.73
  -5   0  -8  132.37   16.94
  -5   0  -8  130.63   12.86
   5   0   8   95.11   16.17
  -6   0  -8   14.23    8.25
  -6   0  -8   15.24    8.18
   6   0   8   31.39    9.77
  -6   0  -8   33.91    7.73
   6   0   8    7.42    7.82
  -7   0  -8  173.59   18.53
   7   0   8  203.72   20.73
  -7   0  -8  180.51   15.46
  -7   0  -8  167.35   21.15
  -8   0  -8   60.02   14.63
  -8   0  -8   98.89   12.63
   8   0   8   75.44   14.56
  -9   0  -8   57.44   17.35
  -9   0  -8   42.50   13.84
  10  -1  -8    7.01   11.21
 -10   1   8   16.27   14.16
  -9   1   8   55.55   18.46
  -9   1   8   68.30   18.75
   9  -1  -8   93.13   18.13
  -8   1   8    4.00    9.59
  -8   1   8  -10.31    9.14
   8  -1  -8    4.82    7.86
  -7   1   8   32.05   14.03
  -7   1   8   41.63   13.36
   7  -1  -8   33.72   10.68
  -6   1   8    6.03    6.21
   6  -1  -8   12.66    7.78
  -6   1   8    0.19    7.43
  -6   1   8    2.74    8.99
  -5   1   8    5.02    8.66
   5  -1  -8    6.17    6.57
  -5   1   8    7.06    6.17
  -5   1   8    6.13    7.73
   4  -1  -8  483.49   30.91
  -4   1   8  448.08   31.85
   4  -1  -8  495.29   30.27
  -4   1   8  459.47   26.79
  -4   1   8  482.89   29.08
  -4   1   8  529.23   32.54
  -3   1   8   42.69    8.70
  -3   1   8   64.00   12.39
  -3   1   8   36.88    8.04
   3  -1  -8   38.99    9.47
  -3   1   8   41.71    9.64
   3  -1  -8   56.79   10.78
   2  -1  -8  757.51   41.70
   2  -1  -8  674.80   38.46
  -2   1   8  729.97   40.98
  -2   1   8  759.05   35.82
  -2   1   8  750.97   37.27
  -2   1   8  815.75   42.01
  -1   1   8  646.08   28.72
  -1   1   8  595.97   32.17
  -1   1   8  590.70   34.84
   1  -1  -8  638.41   33.88
   1  -1  -8  620.07   35.37
   0  -1  -8    1.43    4.50
   0   1   8    8.01    5.95
   0   1   8    0.23    1.90
   0  -1  -8    1.07    4.49
   0   1   8   -3.35    4.39
  -1  -1  -8    9.58    5.12
   1   1   8   -3.72    4.85
  -1  -1  -8    7.69    5.31
   1   1   8    2.90    5.21
  -2  -1  -8  418.95   25.15
  -2  -1  -8  383.11   23.56
   2   1   8  373.72   23.62
   2   1   8  382.99   25.02
  -3  -1  -8   44.23    7.77
  -3  -1  -8   41.33    9.37
   3   1   8   27.06    8.72
   3   1   8   31.36    8.57
  -3  -1  -8   35.98    4.60
  -4  -1  -8    2.23    4.51
   4   1   8   15.22    7.99
  -4  -1  -8    0.25    4.32
  -4  -1  -8    5.00    6.33
   4   1   8    8.14    6.47
  -5  -1  -8   98.09   10.42
  -5  -1  -8  108.47   15.32
   5   1   8  108.41   15.74
   5   1   8  101.61   14.24
  -5  -1  -8  111.18   11.32
   6   1   8   83.78   13.57
  -6  -1  -8  112.50   10.57
  -6  -1  -8   82.39   14.39
  -6  -1  -8  122.18   13.67
   6   1   8   88.37   15.67
  -7  -1  -8   23.75    9.29
   7   1   8   39.02   11.59
  -7  -1  -8   10.96    8.13
   7   1   8   18.28    9.18
  -7  -1  -8   16.75    6.17
   8   1   8    7.98    7.74
  -8  -1  -8   16.13    9.95
  -8  -1  -8    2.71    5.14
  -8  -1  -8    0.91    8.94
  -9  -1  -8  153.74   23.11
  -9  -1  -8  140.37   24.22
  -9  -1  -8  135.34   14.09
 -10  -1  -8   -3.72   12.21
  -9   2   8  231.55   28.40
  -9   2   8  194.90   30.00
  -8   2   8  -17.61    8.14
   8  -2  -8    8.65    9.02
  -8   2   8   -2.53   11.42
   7  -2  -8  115.92   18.55
  -7   2   8   94.93   17.66
  -7   2   8   70.87   17.78
  -6   2   8   -1.01    8.42
   6  -2  -8   -1.90    6.07
  -6   2   8    0.92    8.13
  -5   2   8    2.10    5.25
   5  -2  -8   -2.96    6.08
  -5   2   8  -11.65    6.59
  -5   2   8   -0.07    7.21
   4  -2  -8    3.13    6.02
  -4   2   8   -1.30    5.02
   4  -2  -8   -5.09    5.28
  -4   2   8    1.11    6.59
  -4   2   8    7.61    6.55
  -4   2   8   -6.34    6.28
  -3   2   8    1.64    6.90
  -3   2   8   -4.39    4.78
   3  -2  -8   -7.77    4.47
  -3   2   8   -2.87    4.49
   3  -2  -8   -4.70    4.82
  -3   2   8   -0.51    5.11
  -2   2   8    2.67    5.90
  -2   2   8    0.29    4.78
   2  -2  -8    4.73    5.96
   2  -2  -8    1.66    4.97
  -2   2   8   -3.34    4.32
  -1   2   8   10.70    6.66
   1  -2  -8    1.74    4.77
  -1   2   8    0.69    3.44
   1  -2  -8   -0.09    4.61
  -1   2   8    3.24    5.00
   0  -2  -8  144.64   13.50
   0  -2  -8   90.16   12.26
   0   2   8  139.74   14.89
   0   2   8  138.34   13.27
   0   2   8  147.44    8.21
  -1  -2  -8   77.99   10.18
   1   2   8   76.99   11.38
   1   2   8   98.35   11.74
  -1  -2  -8   81.48   11.25
   2   2   8   -5.83    4.19
   2   2   8   -1.33    4.50
  -2  -2  -8    2.11    5.04
  -2  -2  -8    3.46    4.67
   3   2   8 1421.13   66.25
  -3  -2  -8 1424.62   68.03
  -3  -2  -8 1394.82   66.62
  -3  -2  -8 1520.39   59.41
   3   2   8 1429.54   68.55
  -4  -2  -8  721.86   39.65
  -4  -2  -8  718.21   37.00
  -4  -2  -8  758.39   33.58
   4   2   8  724.97   39.00
   4   2   8  710.76   40.42
   5   2   8  462.63   30.71
  -5  -2  -8  488.18   25.45
  -5  -2  -8  448.65   29.61
   5   2   8  487.97   29.58
  -5  -2  -8  436.11   25.00
  -6  -2  -8  212.03   14.27
  -6  -2  -8  232.09   21.91
   6   2   8  227.85   19.84
   6   2   8  220.09   22.19
  -6  -2  -8  199.35   16.67
  -7  -2  -8   89.48   13.14
   7   2   8   94.70   15.74
   7   2   8   96.18   16.63
  -7  -2  -8   85.43    8.85
  -7  -2  -8   64.46   14.24
  -8  -2  -8  110.11   16.34
  -8  -2  -8  141.24   20.19
  -8  -2  -8  144.45   11.83
   8   2   8  153.39   19.38
  -9  -2  -8   14.65   12.22
  -9  -2  -8    6.64    9.50
   9   2   8   20.73   10.61
  -9  -2  -8   12.36    5.99
 -10  -2  -8    5.41   12.54
  -9   3   8   64.93   17.53
   9  -3  -8   67.02   16.99
  -9   3   8   72.85   20.89
   8  -3  -8  108.80   20.09
  -8   3   8   70.57   19.71
  -8   3   8   79.74   17.32
  -7   3   8   -9.17    7.84
   7  -3  -8    8.75    8.32
  -7   3   8   12.28   11.52
   6  -3  -8   20.99    9.68
  -6   3   8   12.97   10.58
  -6   3   8   13.42    9.14
  -5   3   8    0.85    4.19
   5  -3  -8    2.96    6.53
  -5   3   8    3.31    7.24
  -5   3   8    1.20    8.30
  -4   3   8   32.57    6.98
   4  -3  -8   32.11    9.61
  -4   3   8    3.23    8.97
  -4   3   8   21.75    9.10
  -4   3   8   21.83    9.14
   4  -3  -8   22.65    9.16
  -3   3   8  159.72   12.70
   3  -3  -8  190.37   18.45
  -3   3   8  134.03   16.13
  -3   3   8  139.19   14.22
   3  -3  -8  190.15   17.03
  -3   3   8  167.98   19.18
  -2   3   8  926.56   43.30
   2  -3  -8  856.55   48.66
  -2   3   8  852.21   47.93
  -2   3   8  932.51   42.65
   2  -3  -8  954.75   47.23
  -1   3   8  123.98   12.14
  -1   3   8  112.50   14.57
   1  -3  -8  106.43   13.11
  -1   3   8  108.81    9.80
   1  -3  -8   77.60   12.05
   0  -3  -8 1087.87   51.62
   0  -3  -8 1086.98   54.40
   0   3   8 1008.86   49.02
   0   3   8 1058.38   45.57
   0   3   8 1058.03   52.74
  -1  -3  -8  314.88   20.94
  -1  -3  -8  300.17   21.00
   1   3   8  313.16   21.60
   1   3   8  316.50   20.43
   2   3   8   12.26    6.54
  -2  -3  -8   21.51    7.03
   2   3   8   20.12    7.15
  -2  -3  -8   17.00    5.71
  -3  -3  -8    4.16    2.85
   3   3   8   10.52    6.22
  -3  -3  -8   10.59    6.31
   3   3   8    3.41    5.71
  -3  -3  -8    4.61    4.54
  -4  -3  -8   15.20    4.53
  -4  -3  -8   16.87    5.57
  -4  -3  -8   11.63    4.62
  -4  -3  -8   11.58    7.10
   4   3   8   12.31    7.53
   4   3   8    4.76    6.05
   5   3   8   -4.94    4.87
  -5  -3  -8   -7.24    4.44
  -5  -3  -8   -5.33    4.99
   5   3   8    0.18    5.87
  -5  -3  -8   -1.29    3.68
  -6  -3  -8   86.91   11.29
  -6  -3  -8   93.91   15.08
   6   3   8   91.23   14.80
   6   3   8   86.09   14.51
  -6  -3  -8   84.90    8.42
   7   3   8   -3.40    6.39
  -7  -3  -8    1.00    3.47
  -7  -3  -8   -1.19    6.14
  -7  -3  -8   -3.69    6.39
   7   3   8    6.41    7.34
  -8  -3  -8   13.95    9.20
   8   3   8    7.16    7.69
  -8  -3  -8    6.49    4.00
  -8  -3  -8    6.70    8.63
  -9  -3  -8   21.42   12.98
  -9  -3  -8   26.25    5.65
   9   3   8   19.56   10.13
  -9  -3  -8   27.18   12.08
 -10  -3  -8  132.72   24.80
 -10  -3  -8  138.48   21.94
  -9   4   8   89.45   20.91
   8  -4  -8  248.69   28.82
  -8   4   8  254.76   29.15
  -8   4   8  206.41   29.26
  -7   4   8   22.72   11.43
  -7   4   8   26.18   13.34
   7  -4  -8   50.90   13.83
   6  -4  -8   -6.33    5.79
  -6   4   8  -10.97    6.46
  -6   4   8    2.82    9.03
   5  -4  -8   32.79   10.74
  -5   4   8   69.61   15.11
  -5   4   8   32.57   11.14
  -4   4   8  578.79   38.73
  -4   4   8  539.49   34.30
   4  -4  -8  631.63   37.68
   4  -4  -8  570.47   36.16
  -4   4   8  598.23   28.87
   3  -4  -8    8.73    7.17
  -3   4   8   11.25    7.44
  -3   4   8    6.26    5.10
  -3   4   8   18.24    9.06
   3  -4  -8    8.53    6.86
  -2   4   8   22.43    9.10
  -2   4   8   35.39    7.26
  -2   4   8   21.23    7.43
   2  -4  -8   17.10    7.86
   2  -4  -8   14.25    7.62
   1  -4  -8   15.75    6.95
   1  -4  -8    1.42    5.90
  -1   4   8   14.45    6.03
  -1   4   8   12.91    7.66
  -1   4   8    9.62    5.25
   0  -4  -8  123.40   14.35
   0   4   8  133.14   14.70
   0   4   8  112.98    9.99
   0   4   8   97.07   11.56
   0  -4  -8  131.74   10.39
   0  -4  -8   93.84   12.47
  -1  -4  -8   -1.71    3.30
  -1  -4  -8   -2.48    4.27
   1   4   8    6.85    6.09
  -1  -4  -8   -2.04    4.83
   1   4   8   -0.58    4.64
   1   4   8    2.84    3.38
   2   4   8    3.87    5.16
   2   4   8   13.37    6.50
  -2  -4  -8    8.67    3.75
  -2  -4  -8    4.55    4.68
  -2  -4  -8   13.50    6.46
   3   4   8   -3.94    4.54
  -3  -4  -8    2.94    4.29
  -3  -4  -8    1.15    3.58
  -3  -4  -8   12.17    6.13
   3   4   8    5.18    5.49
   4   4   8  686.42   37.33
  -4  -4  -8  661.77   34.67
   4   4   8  643.06   36.78
  -4  -4  -8  683.50   37.25
  -5  -4  -8  225.96   20.69
   5   4   8  232.49   19.37
   5   4   8  234.68   20.19
  -5  -4  -8  241.28   15.59
   6   4   8   23.16    8.95
  -6  -4  -8   28.46    5.62
  -6  -4  -8   26.91    7.98
[truncated: 233,999 more chars]
