# Supplementary material for: Crystal structure of diethyl {2,2,2-tri­chloro-1-[2-(1,3-dioxo-2,3-di­hydro-1H-isoindol-2-yl)-4-methyl­pentanamido]­eth­yl}phospho­nate
Source: Acta Crystallogr E Crystallogr Commun. 2018 Jun 8;74(Pt 7):915–7. doi: 10.1107/S2056989018008277 (PMC6038616; doi:10.1107/S2056989018008277)
Supplement: Supplementary file 2 [file e-74-00915-Isup2.hkl]

data_I                                                                          
_shelx_title ' b62 in P-1'                                                      
_shelx_refln_list_code          4                                               
_shelx_F_calc_maximum      147.63                                               
_exptl_crystal_F_000       548.00                                               
_reflns_d_resolution_high  0.8255                                               
                                                                                
loop_                                                                           
 _space_group_symop_operation_xyz                                               
 'x, y, z'                                                                      
 '-x, -y, -z'                                                                   
                                                                                
_cell_length_a     8.4601                                                       
_cell_length_b    10.9425                                                       
_cell_length_c    13.5321                                                       
_cell_angle_alpha  78.188                                                       
_cell_angle_beta   88.644                                                       
_cell_angle_gamma  75.442                                                       
                                                                                
_shelx_F_squared_multiplier     1.000                                           
                                                                                
loop_                                                                           
 _refln_index_h                                                                 
 _refln_index_k                                                                 
 _refln_index_l                                                                 
 _refln_F_squared_calc                                                          
 _refln_F_squared_meas                                                          
 _refln_F_squared_sigma                                                         
 _refln_observed_status                                                         
   1   0   0       4975.92       4895.35        79.83 o                         
   2   0   0       1392.49       1355.16        21.56 o                         
   3   0   0         74.58         78.15         3.88 o                         
   4   0   0        960.05        973.87        18.96 o                         
   5   0   0        754.08        776.29        22.72 o                         
   6   0   0         61.60         82.91         8.43 o                         
   7   0   0       1276.11       1266.11        35.96 o                         
   8   0   0         14.58          7.86        14.20 o                         
   9   0   0         76.76        101.53        53.27 o                         
  -9   1   0        128.19        109.39        34.58 o                         
  -8   1   0          7.13          5.01        14.34 o                         
  -7   1   0         37.47         41.71        11.01 o                         
  -6   1   0       1616.22       1534.69        40.09 o                         
  -5   1   0       1917.49       1901.26        36.86 o                         
  -4   1   0       2743.45       2815.18        50.67 o                         
  -3   1   0        126.72        163.23         6.11 o                         
  -2   1   0        983.04       1022.05        14.59 o                         
  -1   1   0        139.13        146.48         3.39 o                         
   1   1   0       5895.23       5847.79       106.63 o                         
   2   1   0        300.94        315.74         9.04 o                         
   3   1   0        306.12        294.86         8.59 o                         
   4   1   0       1051.03       1020.49        25.88 o                         
   5   1   0        845.76        787.09        22.80 o                         
   6   1   0         46.91         44.45         7.00 o                         
   7   1   0       2271.24       2200.72        55.16 o                         
   8   1   0         13.37         21.30        10.83 o                         
   9   1   0         83.74        108.88        22.96 o                         
  10   1   0          5.22         17.71        17.57 o                         
  -9   2   0        205.51        232.70        56.00 o                         
  -8   2   0         65.96         76.43        20.89 o                         
  -7   2   0        500.54        523.18        38.17 o                         
  -6   2   0        234.05        232.59        11.73 o                         
  -5   2   0        385.44        428.25        14.13 o                         
  -4   2   0        688.70        655.41        13.47 o                         
  -3   2   0        308.57        372.40         8.97 o                         
  -2   2   0       2699.12       2794.62        40.38 o                         
  -1   2   0        792.18        829.71        13.72 o                         
   0   2   0       4462.14       4365.69        59.92 o                         
   1   2   0      17734.91      16434.25       234.37 o                         
   2   2   0        705.62        697.34        13.98 o                         
   3   2   0        117.38        106.94         5.88 o                         
   4   2   0        300.01        323.26        11.45 o                         
   5   2   0       1859.06       1856.76        43.99 o                         
   6   2   0         13.53          7.20         5.69 o                         
   7   2   0        108.01        112.62        17.16 o                         
   8   2   0        955.88        881.85        29.37 o                         
   9   2   0         82.21         85.84        21.92 o                         
  10   2   0         64.11         61.66        32.45 o                         
  -9   3   0         58.54          9.15        17.62 o                         
  -8   3   0         13.38          0.00        15.78 o                         
  -7   3   0        677.84        563.83        74.08 o                         
  -6   3   0        800.57        749.42        41.90 o                         
  -5   3   0       2995.82       2838.14        81.64 o                         
  -4   3   0       1603.21       1546.50        40.91 o                         
  -3   3   0         15.63         23.35         3.93 o                         
  -2   3   0       1829.19       1928.07        31.40 o                         
  -1   3   0         87.84        119.99         5.17 o                         
   0   3   0       1540.56       1452.43        21.02 o                         
   1   3   0       4515.62       4611.02        67.53 o                         
   2   3   0         89.02         92.11         3.76 o                         
   3   3   0       1104.90       1213.95        28.37 o                         
   4   3   0        438.17        481.05        14.94 o                         
   5   3   0          3.63         11.81         4.53 o                         
   6   3   0       1061.37       1105.96        35.30 o                         
   7   3   0        255.58        267.09        16.54 o                         
   8   3   0       1390.37       1367.06        44.84 o                         
   9   3   0         10.87         15.21        11.41 o                         
  10   3   0         54.83         65.15        20.79 o                         
  -8   4   0          6.61         11.57        15.87 o                         
  -7   4   0        710.99        725.85        44.83 o                         
  -6   4   0        417.32        374.70        32.47 o                         
  -5   4   0         45.73         36.96         7.30 o                         
  -4   4   0          8.70         13.97         6.46 o                         
  -3   4   0         18.16         18.09         4.23 o                         
  -2   4   0        521.93        544.06        13.04 o                         
  -1   4   0       1035.11       1054.52        22.08 o                         
   0   4   0        252.85        260.22         7.47 o                         
   1   4   0       2699.34       2717.47        43.36 o                         
   2   4   0         37.96         52.23         3.89 o                         
   3   4   0        644.18        622.20        16.16 o                         
   4   4   0        406.90        429.97        13.17 o                         
   5   4   0         74.10         69.99         6.19 o                         
   6   4   0        191.58        208.33        11.79 o                         
   7   4   0        103.66        123.80        16.61 o                         
   8   4   0        332.95        358.12        20.71 o                         
   9   4   0          0.14          8.99        13.01 o                         
  10   4   0         76.26         82.79        21.72 o                         
  -8   5   0          4.24          2.34        17.00 o                         
  -7   5   0         48.05         58.33        19.55 o                         
  -6   5   0        528.16        527.76        40.33 o                         
  -5   5   0          4.42          0.00         8.53 o                         
  -4   5   0        415.84        426.95        20.35 o                         
  -3   5   0         14.62         12.74         4.51 o                         
  -2   5   0        569.20        578.04        18.76 o                         
  -1   5   0        241.49        221.94        10.54 o                         
   0   5   0       2014.65       2025.64        33.61 o                         
   1   5   0         70.57         69.65         4.16 o                         
   2   5   0         54.84         52.92         3.96 o                         
   3   5   0       1403.35       1283.55        48.61 o                         
   4   5   0         38.94         63.03         5.47 o                         
   5   5   0        118.54        110.40         5.79 o                         
   6   5   0         13.06         14.52         4.68 o                         
   7   5   0        324.69        352.05        19.61 o                         
   8   5   0        132.56        119.58        21.25 o                         
   9   5   0        122.93        131.88        21.42 o                         
  10   5   0        183.22        176.73        34.90 o                         
  -7   6   0         18.13         32.99        18.28 o                         
  -6   6   0         13.64         31.73        16.58 o                         
  -5   6   0        471.43        432.15        42.54 o                         
  -4   6   0         22.44         39.67        14.25 o                         
  -3   6   0        217.02        209.97        12.93 o                         
  -2   6   0        140.17        158.19        10.69 o                         
  -1   6   0        445.32        487.11        16.40 o                         
   0   6   0          0.52          1.41         3.25 o                         
   1   6   0        228.05        192.99         7.19 o                         
   2   6   0        113.53        104.65         7.32 o                         
   3   6   0         18.72          5.48         6.86 o                         
   4   6   0         20.69         27.53         9.92 o                         
   5   6   0        134.20        128.09        10.67 o                         
   6   6   0        473.40        463.44        13.68 o                         
   7   6   0         11.65         23.51         9.12 o                         
   8   6   0        190.51        188.45        21.97 o                         
   9   6   0         41.08         29.01        22.29 o                         
  -6   7   0         76.79        102.90        23.66 o                         
  -5   7   0        141.98        151.02        76.70 o                         
  -4   7   0        284.26        303.43        34.79 o                         
  -3   7   0          9.06          0.00         8.70 o                         
  -2   7   0        390.49        371.33        18.09 o                         
  -1   7   0         11.00          3.09         5.96 o                         
   0   7   0          0.85          0.00         4.49 o                         
   1   7   0          8.51         10.75         3.99 o                         
   2   7   0       2164.40       2191.58        42.77 o                         
   3   7   0       1735.40       1776.97        55.45 o                         
   4   7   0         58.17         64.58        13.70 o                         
   5   7   0         61.94         67.63        42.60 o                         
   6   7   0        247.72        294.31        37.51 o                         
   7   7   0         42.67         50.59        22.43 o                         
   8   7   0        223.04        165.44        32.85 o                         
   9   7   0         88.30         77.89        28.39 o                         
  -6   8   0        403.34        496.79        45.13 o                         
  -5   8   0         27.38         43.26        24.52 o                         
  -4   8   0        248.39        245.60        49.59 o                         
  -3   8   0        203.75        203.37        35.37 o                         
  -2   8   0        320.19        284.47        72.86 o                         
  -1   8   0         47.99         54.03        10.03 o                         
   0   8   0         36.60         28.80         8.30 o                         
   1   8   0         18.64         18.26         4.95 o                         
   2   8   0        366.60        367.98        16.39 o                         
   3   8   0        621.29        630.60        33.88 o                         
   4   8   0        308.26        305.56        63.91 o                         
   5   8   0        109.33        117.18        27.66 o                         
   6   8   0        364.38        361.35        43.83 o                         
   7   8   0        355.80        272.09        40.32 o                         
   8   8   0        153.98         90.66        28.67 o                         
   9   8   0          1.31         54.36        26.95 o                         
  -5   9   0         54.71         39.21        19.03 o                         
  -4   9   0          1.42          1.94        14.48 o                         
  -3   9   0        232.55        255.63        29.56 o                         
  -2   9   0         30.37         28.24        10.93 o                         
  -1   9   0          1.21          0.00         7.39 o                         
   0   9   0        181.23        191.93        19.57 o                         
   1   9   0       1755.57       1625.19        50.74 o                         
   2   9   0         91.93         71.87        13.93 o                         
   3   9   0         34.94         37.34        17.77 o                         
   4   9   0         15.74         21.93        17.93 o                         
   5   9   0          0.98          0.00        15.56 o                         
   6   9   0          2.20          0.00        16.19 o                         
   7   9   0         37.35         35.06        23.25 o                         
   8   9   0          0.03          0.00        16.38 o                         
  -4  10   0         98.30        135.13        27.13 o                         
  -3  10   0          4.82          3.89        15.46 o                         
  -2  10   0         76.83         69.90        18.99 o                         
  -1  10   0         89.55        110.55        15.84 o                         
   0  10   0         88.59        121.14        15.52 o                         
   1  10   0         19.28         28.50        14.30 o                         
   2  10   0        228.60        214.80        33.59 o                         
   3  10   0        254.04        244.52        27.36 o                         
   4  10   0         14.78          0.00        17.25 o                         
   5  10   0         67.22         89.81        27.36 o                         
   6  10   0         32.16         10.90        19.05 o                         
   7  10   0         24.08         63.86        28.10 o                         
   8  10   0        217.76        188.35        41.02 o                         
  -3  11   0          0.18          5.36        14.84 o                         
  -2  11   0         11.59          2.72        14.76 o                         
  -1  11   0         65.69         57.40        18.37 o                         
   0  11   0          4.35         15.91        15.03 o                         
   1  11   0          1.04         17.36        14.07 o                         
   2  11   0        767.80        697.55        42.78 o                         
   3  11   0         23.23          8.18        14.39 o                         
   4  11   0         12.63          0.00        12.26 o                         
   5  11   0         17.96         18.80        18.78 o                         
   6  11   0          2.36         22.45        23.12 o                         
   7  11   0          0.02          3.52        22.38 o                         
  -1  12   0         27.86         21.79        26.11 o                         
   0  12   0         39.25         77.08        20.89 o                         
   1  12   0         21.89         29.59        19.93 o                         
   2  12   0        211.78        222.43        66.45 o                         
   3  12   0         95.51         60.84        20.80 o                         
   4  12   0         66.13         68.36        20.49 o                         
   5  12   0         20.86         26.15        24.83 o                         
   6  12   0          0.00          0.00        19.05 o                         
  -5 -12   1          3.80         28.78        26.02 o                         
  -4 -12   1         15.57         29.17        24.26 o                         
  -3 -12   1        238.05        248.92        31.75 o                         
  -2 -12   1          0.13         21.21        17.43 o                         
  -1 -12   1         41.57         62.53        20.28 o                         
   0 -12   1         33.10          9.33        16.35 o                         
  -7 -11   1        139.79         84.33        32.05 o                         
  -6 -11   1         32.52         28.69        24.23 o                         
  -5 -11   1         69.47         79.76        30.04 o                         
  -4 -11   1          3.87          0.00        19.58 o                         
  -3 -11   1        623.78        456.03        38.73 o                         
  -2 -11   1         65.63         51.00        17.72 o                         
  -1 -11   1         60.78         35.09        17.26 o                         
   0 -11   1         25.62         16.65        15.12 o                         
   1 -11   1        243.35        235.22        33.44 o                         
   2 -11   1        583.88        665.36        46.80 o                         
  -8 -10   1        327.33        277.66        46.67 o                         
  -7 -10   1         35.79         42.17        25.06 o                         
  -6 -10   1         56.50         59.11        26.29 o                         
  -5 -10   1          8.19          4.48        18.59 o                         
  -4 -10   1          0.39         11.76        19.07 o                         
  -3 -10   1        614.11        663.20        58.76 o                         
  -2 -10   1        216.60        233.68        27.30 o                         
  -1 -10   1          2.05         10.85        13.33 o                         
   0 -10   1          0.27          6.71         8.78 o                         
   1 -10   1          0.00          2.10         8.85 o                         
   2 -10   1         14.56          7.04        11.97 o                         
   3 -10   1         51.01          6.83        12.39 o                         
   4 -10   1        215.89        249.49        47.33 o                         
  -8  -9   1         23.86          0.00        19.80 o                         
  -7  -9   1        314.13        289.15        44.20 o                         
  -6  -9   1        144.01        117.15        30.86 o                         
  -5  -9   1        522.07        619.28        53.86 o                         
  -4  -9   1          3.41         10.80        18.62 o                         
  -3  -9   1        108.51        121.07        30.11 o                         
  -2  -9   1        303.77        314.05        23.26 o                         
  -1  -9   1       2650.46       2606.57        65.75 o                         
   0  -9   1        164.18        168.25        14.75 o                         
   1  -9   1          0.00          0.00         7.82 o                         
   2  -9   1          0.01          0.00         8.12 o                         
   3  -9   1        169.52        220.50        23.59 o                         
   4  -9   1        109.47        133.30        20.25 o                         
   5  -9   1         83.44        130.31        27.33 o                         
  -9  -8   1         50.70         17.68        23.94 o                         
  -8  -8   1         48.00         14.66        20.63 o                         
  -7  -8   1        244.98        193.13        35.59 o                         
  -6  -8   1          5.41          0.00        12.93 o                         
  -5  -8   1        216.35        168.96        31.45 o                         
  -4  -8   1         26.26         42.17        14.17 o                         
  -3  -8   1        872.98        832.04        29.95 o                         
  -2  -8   1          0.02          3.33         3.91 o                         
  -1  -8   1         25.98         31.84         5.93 o                         
   0  -8   1        439.84        456.94        24.63 o                         
   1  -8   1        139.79        136.44        13.39 o                         
   2  -8   1         30.26         25.64         7.80 o                         
   3  -8   1         19.55          6.72        10.53 o                         
   4  -8   1         19.10          4.70        11.37 o                         
   5  -8   1         63.38         56.84        16.04 o                         
   6  -8   1        124.33         95.10        25.49 o                         
  -9  -7   1         14.87         11.67        21.31 o                         
  -8  -7   1        450.17        332.78        43.47 o                         
  -7  -7   1          7.06         10.85        18.16 o                         
  -6  -7   1        150.10        169.14        32.00 o                         
  -5  -7   1        436.61        500.28        31.90 o                         
  -4  -7   1         97.99        100.61        21.80 o                         
  -3  -7   1        711.98        727.46        26.09 o                         
  -2  -7   1         78.20        104.18         7.37 o                         
  -1  -7   1        622.46        616.00        16.64 o                         
   0  -7   1       2003.09       1921.74        49.47 o                         
   1  -7   1          5.34          8.71         6.91 o                         
   2  -7   1        764.63        785.06        27.40 o                         
   3  -7   1        281.35        277.52        16.70 o                         
   4  -7   1         34.47         34.73        12.36 o                         
   5  -7   1        128.03        131.43        19.33 o                         
   6  -7   1          7.27         21.28        16.89 o                         
  -9  -6   1         13.77          0.00        16.22 o                         
  -8  -6   1        471.18        501.49        50.41 o                         
  -7  -6   1        841.50        825.95        39.15 o                         
  -6  -6   1        655.70        674.70        26.90 o                         
  -5  -6   1        573.45        569.27        24.77 o                         
  -4  -6   1          4.77          5.17         8.10 o                         
  -3  -6   1        828.59        891.13        32.26 o                         
  -2  -6   1          0.08          3.10         3.26 o                         
  -1  -6   1         14.92         15.79         3.75 o                         
   0  -6   1        250.47        287.97        10.52 o                         
   1  -6   1         14.98          7.35         6.74 o                         
   2  -6   1        665.03        637.93        22.80 o                         
   3  -6   1          5.00         10.43         6.84 o                         
   4  -6   1        103.90        109.10        10.45 o                         
   5  -6   1       1247.51       1144.37        56.55 o                         
   6  -6   1          6.44         20.35        11.51 o                         
   7  -6   1        522.31        498.36        62.97 o                         
 -10  -5   1         36.26          4.23        20.56 o                         
  -9  -5   1        494.86        432.69        50.62 o                         
  -8  -5   1        442.20        462.40        31.75 o                         
  -7  -5   1        505.67        473.67        23.36 o                         
  -6  -5   1         90.06        101.78         8.90 o                         
  -5  -5   1        347.71        330.17        10.66 o                         
  -4  -5   1          3.72          0.00         5.00 o                         
  -3  -5   1       1805.07       1968.34        40.61 o                         
  -2  -5   1        195.93        168.22         9.61 o                         
  -1  -5   1        733.95        755.51        17.84 o                         
   0  -5   1       2401.64       2484.17        53.50 o                         
   1  -5   1         26.97         19.44         5.58 o                         
   2  -5   1         68.42         68.37         8.32 o                         
   3  -5   1        744.29        728.40        21.27 o                         
   4  -5   1        482.97        448.75        17.26 o                         
   5  -5   1          1.24          4.66         9.14 o                         
   6  -5   1          7.87         13.07        11.09 o                         
   7  -5   1        125.88        150.28        26.14 o                         
   8  -5   1         22.06         14.35        29.57 o                         
 -10  -4   1          6.13         39.69        18.47 o                         
  -9  -4   1          1.17          7.64        13.56 o                         
  -8  -4   1        138.80        130.14        37.75 o                         
  -7  -4   1       1605.51       1567.05        59.02 o                         
  -6  -4   1        105.08        101.27         9.93 o                         
  -5  -4   1        227.43        265.45        17.73 o                         
  -4  -4   1       2943.96       3040.53        59.22 o                         
  -3  -4   1       1665.49       1795.99        37.31 o                         
  -2  -4   1      11933.87      12354.47       217.58 o                         
  -1  -4   1         29.63         46.75         3.68 o                         
   0  -4   1         25.79         45.92         4.75 o                         
   1  -4   1        228.57        244.72         9.52 o                         
   2  -4   1        124.08        139.30         7.99 o                         
   3  -4   1       1461.52       1501.84        30.58 o                         
   4  -4   1        103.75        119.50         6.59 o                         
   5  -4   1        135.61        137.05         8.69 o                         
   6  -4   1        183.44        160.48        18.51 o                         
   7  -4   1        171.28        155.41        24.65 o                         
   8  -4   1        173.98        153.34        28.40 o                         
 -10  -3   1          6.79         20.87        16.25 o                         
  -9  -3   1          0.46          0.00        10.15 o                         
  -8  -3   1          4.53         12.95        12.10 o                         
  -7  -3   1          2.07          0.00         7.08 o                         
  -6  -3   1         50.41         49.34         7.64 o                         
  -5  -3   1          0.09          0.00         4.12 o                         
  -4  -3   1         90.91         88.68         6.16 o                         
  -3  -3   1        529.66        511.08        11.89 o                         
  -2  -3   1        289.94        361.78        10.19 o                         
  -1  -3   1       1482.00       1517.06        24.36 o                         
   0  -3   1       4330.20       4199.77        58.87 o                         
   1  -3   1        168.92        169.79         6.49 o                         
   2  -3   1        300.36        325.12         9.20 o                         
   3  -3   1        222.37        238.09         8.35 o                         
   4  -3   1       1262.48       1243.75        25.49 o                         
   5  -3   1       3367.80       3273.90        68.29 o                         
   6  -3   1        135.71        157.02        18.33 o                         
   7  -3   1        431.19        466.92        95.97 o                         
   8  -3   1        148.81        156.93        27.18 o                         
 -10  -2   1         12.68         15.53        17.15 o                         
  -9  -2   1        131.31        141.36        29.90 o                         
  -8  -2   1         73.97        105.63        15.20 o                         
  -7  -2   1         37.69         38.68         8.32 o                         
  -6  -2   1       1521.02       1496.46        44.93 o                         
  -5  -2   1         15.50         14.10         5.00 o                         
  -4  -2   1        104.94        134.10         7.36 o                         
  -3  -2   1        121.20        115.18         4.52 o                         
  -2  -2   1       1147.54       1062.58        18.39 o                         
  -1  -2   1      10015.39       9584.88       129.84 o                         
   0  -2   1       3362.31       3213.19        50.83 o                         
   1  -2   1      12166.72      12035.01       171.94 o                         
   2  -2   1       5499.54       5641.55        83.33 o                         
   3  -2   1       6723.85       6975.71       111.54 o                         
   4  -2   1        842.33        868.17        21.01 o                         
   5  -2   1         48.12         48.79         5.46 o                         
   6  -2   1        160.51        170.35        11.28 o                         
   7  -2   1        215.02        180.76        24.50 o                         
   8  -2   1          2.26          1.69        13.58 o                         
   9  -2   1        132.77        163.47        28.08 o                         
 -10  -1   1        225.93        215.24        44.75 o                         
  -9  -1   1        282.76        239.80        44.04 o                         
  -8  -1   1        143.37        150.36        18.70 o                         
  -7  -1   1       1018.01       1001.76        30.92 o                         
  -6  -1   1          4.77          0.69         5.63 o                         
  -5  -1   1         34.94         14.83         5.85 o                         
  -4  -1   1       1595.49       1622.57        34.34 o                         
  -3  -1   1       4485.14       4469.22        70.27 o                         
  -2  -1   1        846.95        828.83        14.16 o                         
  -1  -1   1       1209.45       1103.70        17.09 o                         
   0  -1   1         22.85         20.78         1.66 o                         
   1  -1   1         93.77        105.48         3.60 o                         
   2  -1   1        729.82        726.00        12.10 o                         
   3  -1   1        194.56        212.70         7.70 o                         
   4  -1   1       1611.90       1640.75        31.53 o                         
   5  -1   1       2690.22       2691.93        55.77 o                         
   6  -1   1       1687.62       1658.78        38.26 o                         
   7  -1   1          7.40          5.61         6.06 o                         
   8  -1   1         38.71         25.92        15.62 o                         
   9  -1   1        520.50        418.54        38.40 o                         
  -9   0   1        176.61        129.28        32.04 o                         
  -8   0   1         22.66         30.91        15.37 o                         
  -7   0   1          5.17          2.30         6.49 o                         
  -6   0   1        190.49        187.19        11.81 o                         
  -5   0   1          0.55          0.00         3.84 o                         
  -4   0   1       1243.25       1374.12        25.33 o                         
  -3   0   1       2548.04       2690.31        38.61 o                         
  -2   0   1        609.74        617.04        11.31 o                         
  -1   0   1        618.37        633.67        10.43 o                         
   1   0   1        177.92        163.18         5.14 o                         
   2   0   1       4989.07       4905.30        99.25 o                         
   3   0   1       1242.69       1272.25        24.83 o                         
   4   0   1       1960.27       1951.85        36.75 o                         
   5   0   1        511.42        484.87        14.25 o                         
   6   0   1         35.11         32.76         5.56 o                         
   7   0   1         41.03         41.23         7.81 o                         
   8   0   1         21.89          0.00        12.89 o                         
   9   0   1          3.72         16.76        16.22 o                         
  -9   1   1          6.34          0.00        14.92 o                         
  -8   1   1          0.26          0.00        13.06 o                         
  -7   1   1        841.52        858.22        35.28 o                         
  -6   1   1       1382.99       1373.91        43.26 o                         
  -5   1   1       2008.03       2029.91        42.07 o                         
  -4   1   1         14.07          4.39         3.11 o                         
  -3   1   1        606.26        568.91        10.49 o                         
  -2   1   1       8682.02       8497.38       105.05 o                         
  -1   1   1       1452.11       1502.08        20.83 o                         
   0   1   1       2327.79       2263.24        37.81 o                         
   1   1   1         16.65         17.98         2.49 o                         
   2   1   1       2862.84       2914.49        69.64 o                         
   3   1   1        555.24        572.94        19.39 o                         
   4   1   1       1103.19       1160.10        29.26 o                         
   5   1   1       1000.25        950.20        25.67 o                         
   6   1   1        201.11        192.13        10.73 o                         
   7   1   1        543.13        541.58        20.23 o                         
   8   1   1        192.56        210.30        14.17 o                         
   9   1   1         99.99         77.04        21.05 o                         
  10   1   1        156.17        155.57        30.78 o                         
  -9   2   1         74.42         72.01        21.65 o                         
  -8   2   1        199.48        249.05        37.75 o                         
  -7   2   1        241.90        268.37        79.45 o                         
  -6   2   1        318.68        325.13        35.24 o                         
  -5   2   1        269.72        255.31        15.13 o                         
  -4   2   1         98.47        100.20         7.24 o                         
  -3   2   1        454.44        479.87        12.36 o                         
  -2   2   1        295.96        283.78        10.73 o                         
  -1   2   1       1026.99       1042.76        15.69 o                         
   0   2   1        954.29        887.97        14.43 o                         
   1   2   1        134.62        148.75         4.17 o                         
   2   2   1        400.29        347.65         9.54 o                         
   3   2   1       3044.61       3080.12        65.62 o                         
   4   2   1        151.03        161.73         9.30 o                         
   5   2   1        866.48        785.61        27.32 o                         
   6   2   1         95.97         88.79         7.58 o                         
   7   2   1         16.82         22.18         6.24 o                         
   8   2   1        507.83        487.65        21.76 o                         
   9   2   1        110.88        138.02        23.65 o                         
  10   2   1         48.74         54.54        20.45 o                         
  -9   3   1        125.68        129.24        27.00 o                         
  -8   3   1         86.45         79.78        21.72 o                         
  -7   3   1          6.23          0.00        12.32 o                         
  -6   3   1         26.78         25.85        14.63 o                         
  -5   3   1       6259.49       6041.85       133.27 o                         
  -4   3   1        738.65        687.35        22.95 o                         
  -3   3   1        155.09        195.62        11.52 o                         
  -2   3   1         57.56         52.44         3.10 o                         
  -1   3   1       2101.63       2022.54        30.23 o                         
   0   3   1       7525.73       7249.25       104.25 o                         
   1   3   1          3.98          1.85         1.94 o                         
   2   3   1        686.63        661.76        13.51 o                         
   3   3   1          2.72          0.00         2.89 o                         
   4   3   1        325.99        357.22        17.81 o                         
   5   3   1         11.28         10.13         3.61 o                         
   6   3   1        382.20        388.54        16.74 o                         
   7   3   1        135.63        132.90        11.13 o                         
   8   3   1          5.44          0.00         6.36 o                         
   9   3   1         86.74         96.88        15.71 o                         
  10   3   1        116.98        124.05        24.57 o                         
  -8   4   1        235.55        168.46        28.61 o                         
  -7   4   1        584.13        567.00       102.70 o                         
  -6   4   1          1.49          9.74        12.48 o                         
  -5   4   1        169.75        178.74        13.52 o                         
  -4   4   1        498.01        527.16        20.81 o                         
  -3   4   1        257.11        259.84        14.15 o                         
  -2   4   1         78.75         91.73         4.79 o                         
  -1   4   1       2677.27       2774.30        46.48 o                         
   0   4   1        503.10        518.61        12.93 o                         
   1   4   1        693.31        706.34        15.23 o                         
   2   4   1         51.28         43.42         5.53 o                         
   3   4   1         82.34         95.07         4.77 o                         
   4   4   1        158.18        160.45         7.43 o                         
   5   4   1         26.81         26.81         4.57 o                         
   6   4   1         54.95         50.69         6.84 o                         
   7   4   1        163.36        143.81        12.23 o                         
   8   4   1        354.43        344.99        19.28 o                         
   9   4   1         11.75          8.97        12.96 o                         
  10   4   1        436.92        458.56        30.82 o                         
  -8   5   1         65.96         58.20        21.13 o                         
  -7   5   1          5.81          0.00        14.17 o                         
  -6   5   1         44.72         74.67        18.91 o                         
  -5   5   1          1.08          0.00         8.65 o                         
  -4   5   1        266.62        289.64        17.13 o                         
  -3   5   1        612.34        591.98        20.09 o                         
  -2   5   1        266.96        235.19         8.68 o                         
  -1   5   1        106.98        121.59         7.75 o                         
   0   5   1        515.08        477.88        21.70 o                         
   1   5   1         10.04          9.07         2.88 o                         
   2   5   1        881.37        940.68        21.79 o                         
   3   5   1         38.76         48.65         7.18 o                         
   4   5   1       2876.30       2963.80        57.29 o                         
   5   5   1       1584.98       1593.53        30.73 o                         
   6   5   1         14.64         11.55         4.63 o                         
   7   5   1        302.53        289.80        14.30 o                         
   8   5   1        269.10        242.68        17.21 o                         
   9   5   1         49.69         72.26        17.45 o                         
  10   5   1         89.98         93.08        29.15 o                         
  -7   6   1        423.43        428.89        40.89 o                         
  -6   6   1          8.16         17.69        15.15 o                         
  -5   6   1        493.13        449.27       100.34 o                         
  -4   6   1         28.23         22.45        11.16 o                         
  -3   6   1         17.62         18.45         4.36 o                         
  -2   6   1         27.86         27.20         6.95 o                         
  -1   6   1         11.33          3.24         4.71 o                         
   0   6   1        745.42        766.59        17.35 o                         
   1   6   1       1148.40       1200.34        25.76 o                         
   2   6   1         11.97          7.42         3.83 o                         
   3   6   1       1756.99       1773.10        37.15 o                         
   4   6   1        211.19        243.96        11.70 o                         
   5   6   1         56.11         50.68         4.13 o                         
   6   6   1        532.43        533.95        16.65 o                         
   7   6   1        717.52        728.48        23.60 o                         
   8   6   1        395.84        313.02        26.40 o                         
   9   6   1         56.56          4.18        19.92 o                         
  10   6   1         85.52         97.62        29.26 o                         
  -7   7   1        446.13        349.06        55.62 o                         
  -6   7   1        258.30        275.30        92.55 o                         
  -5   7   1         23.33          2.85        21.56 o                         
  -4   7   1          2.40         18.85        11.00 o                         
  -3   7   1        305.94        319.95        14.95 o                         
  -2   7   1         14.93         23.23         8.61 o                         
  -1   7   1          5.21          0.00         6.07 o                         
   0   7   1        641.17        655.39        19.51 o                         
   1   7   1         10.92          9.91         3.86 o                         
   2   7   1         19.14          5.16         4.41 o                         
   3   7   1       1782.40       1902.15        40.42 o                         
   4   7   1        506.96        554.89        31.19 o                         
   5   7   1       1565.43       1586.47        82.55 o                         
   6   7   1         37.46         49.10        13.29 o                         
   7   7   1         91.21         83.67        26.56 o                         
   8   7   1        444.45        412.15        46.85 o                         
   9   7   1         60.30         77.02        28.03 o                         
  -6   8   1        404.10        331.95        37.62 o                         
  -5   8   1         99.01         62.37        19.77 o                         
  -4   8   1        517.22        542.84        40.65 o                         
  -3   8   1         68.23         40.62        12.40 o                         
  -2   8   1       1086.02       1122.37        39.24 o                         
  -1   8   1        133.59        114.47        11.60 o                         
   0   8   1        646.96        633.33        22.44 o                         
   1   8   1         10.18         12.74         4.51 o                         
   2   8   1         92.68        102.90         8.20 o                         
   3   8   1         24.97         26.13         5.76 o                         
   4   8   1        114.08        122.82        22.98 o                         
   5   8   1         17.92          0.00        15.53 o                         
   6   8   1        195.40        138.47        30.58 o                         
   7   8   1          0.46          0.00        17.29 o                         
   8   8   1         21.47          0.00        17.27 o                         
   9   8   1          3.94          0.00        18.16 o                         
  -5   9   1          4.07          0.00        15.54 o                         
  -4   9   1         17.32         29.75        17.66 o                         
  -3   9   1        151.82        160.99        24.94 o                         
  -2   9   1        842.15        854.73        40.05 o                         
  -1   9   1         69.87        110.77        15.91 o                         
   0   9   1         19.39         20.07         7.44 o                         
   1   9   1       1089.59       1093.80        36.92 o                         
   2   9   1          5.34          7.74         5.97 o                         
   3   9   1        656.26        650.71        43.60 o                         
   4   9   1        525.07        520.19        49.54 o                         
   5   9   1        344.46        303.59        40.22 o                         
   6   9   1        160.78        135.56        30.74 o                         
   7   9   1         51.44         33.49        22.57 o                         
   8   9   1          0.63          0.00        16.19 o                         
   9   9   1          0.15          6.69        20.15 o                         
  -4  10   1        135.99        183.71        29.30 o                         
  -3  10   1        113.72        112.60        23.71 o                         
  -2  10   1        473.53        513.57        63.31 o                         
  -1  10   1        681.42        706.23        40.24 o                         
   0  10   1        176.25        201.93        21.95 o                         
   1  10   1        156.01        160.09        22.31 o                         
   2  10   1         19.68         28.46        14.03 o                         
   3  10   1         24.77         28.53        13.81 o                         
   4  10   1         23.14          6.66        12.53 o                         
   5  10   1        855.53        824.17        64.28 o                         
   6  10   1          8.62          2.74        19.21 o                         
   7  10   1         28.52         50.00        25.77 o                         
   8  10   1        113.82         86.11        32.25 o                         
  -3  11   1         61.80         76.49        19.32 o                         
  -2  11   1         46.00         49.73        34.57 o                         
  -1  11   1        220.79        250.89        55.47 o                         
   0  11   1         11.72          2.88        13.63 o                         
   1  11   1        169.08        155.49        24.02 o                         
   2  11   1        367.47        313.06        30.74 o                         
   3  11   1         81.13         80.98        19.62 o                         
   4  11   1         17.94          4.16        21.43 o                         
   5  11   1        106.83        103.86        30.42 o                         
   6  11   1        551.00        542.24        59.66 o                         
   7  11   1         17.65          0.00        21.52 o                         
  -1  12   1          8.59          0.00        21.63 o                         
   0  12   1         42.51         54.22        18.74 o                         
   1  12   1         92.29         94.00        21.34 o                         
   2  12   1          8.45         19.53        15.38 o                         
   3  12   1        159.90        138.69        23.92 o                         
   4  12   1         22.22          1.53        14.54 o                         
   5  12   1        390.48        309.57        47.19 o                         
   6  12   1        104.60         82.48        31.18 o                         
   2  13   1          0.15          0.00        24.55 o                         
   3  13   1        118.52        112.59        25.72 o                         
  -5 -12   2        213.30        247.63        45.71 o                         
  -4 -12   2         49.49          0.00        21.75 o                         
  -3 -12   2         55.35         54.08        20.01 o                         
  -2 -12   2         92.22        124.75        35.00 o                         
  -1 -12   2        122.64        136.75        26.20 o                         
   0 -12   2        147.14        151.07        30.72 o                         
  -6 -11   2          7.61         79.83        29.92 o                         
  -5 -11   2          2.85          6.30        22.02 o                         
  -4 -11   2        106.84         52.19        27.04 o                         
  -3 -11   2         14.49         11.68        16.99 o                         
  -2 -11   2        329.63        309.40        53.12 o                         
  -1 -11   2         66.93         51.78        18.34 o                         
   0 -11   2        162.09        162.81        25.57 o                         
   1 -11   2        201.75        241.70        46.56 o                         
   2 -11   2        162.04        217.59        46.35 o                         
  -7 -10   2          3.94          0.00        21.56 o                         
  -6 -10   2          2.19          0.00        19.80 o                         
  -5 -10   2         48.11         31.48        22.64 o                         
  -4 -10   2        820.31        770.08        62.56 o                         
  -3 -10   2          7.36         13.51        14.32 o                         
  -2 -10   2          0.97          0.00        11.95 o                         
  -1 -10   2          1.27          0.00        11.20 o                         
   0 -10   2        402.37        370.48        32.84 o                         
   1 -10   2          1.61          6.78         9.51 o                         
   2 -10   2         90.45        102.86        21.70 o                         
   3 -10   2        642.60        530.54        35.25 o                         
  -8  -9   2         98.81         78.55        31.66 o                         
  -7  -9   2         67.23         62.79        27.98 o                         
  -6  -9   2         20.93          8.59        20.24 o                         
  -5  -9   2          0.38          6.99        16.77 o                         
  -4  -9   2        450.78        436.87        48.26 o                         
  -3  -9   2        294.77        331.94        70.31 o                         
  -2  -9   2         91.56         93.73        23.64 o                         
  -1  -9   2         84.89         95.89        11.70 o                         
   0  -9   2         64.49         60.13        11.16 o                         
   1  -9   2        355.25        334.24        28.31 o                         
   2  -9   2        162.63        157.41        15.69 o                         
   3  -9   2        381.40        382.63        30.38 o                         
   4  -9   2         48.98         27.91        14.72 o                         
  -9  -8   2         20.63          6.05        22.75 o                         
  -8  -8   2        137.98        126.66        31.96 o                         
  -7  -8   2        134.58        126.98        31.66 o                         
  -6  -8   2        225.65        169.19        33.37 o                         
  -5  -8   2         76.54         95.11        26.34 o                         
  -4  -8   2         10.65          0.00        14.34 o                         
  -3  -8   2       1768.83       1690.08        48.98 o                         
  -2  -8   2        123.71        134.87         9.11 o                         
  -1  -8   2          3.98         10.41         5.98 o                         
   0  -8   2          9.12         13.00         7.80 o                         
   1  -8   2        209.79        235.41        16.89 o                         
   2  -8   2         18.32         20.37         9.05 o                         
   3  -8   2         48.77         62.08        11.02 o                         
   4  -8   2        587.04        607.27        36.44 o                         
   5  -8   2          0.68          0.02        11.84 o                         
  -9  -7   2          0.23          0.00        19.23 o                         
  -8  -7   2        153.97        194.95        36.82 o                         
  -7  -7   2         85.65         97.42        28.64 o                         
  -6  -7   2        234.33        175.13        32.05 o                         
  -5  -7   2        298.09        294.27        15.62 o                         
  -4  -7   2         56.56         70.87         6.59 o                         
  -3  -7   2         17.46         16.78         5.32 o                         
  -2  -7   2        920.45        956.21        27.10 o                         
  -1  -7   2        105.68        120.08         9.41 o                         
   0  -7   2        128.75        118.83        11.47 o                         
   1  -7   2          0.14          0.00         5.86 o                         
   2  -7   2       1101.89       1072.85        34.00 o                         
   3  -7   2        447.57        460.05        21.79 o                         
   4  -7   2        649.75        689.83        34.43 o                         
   5  -7   2         57.01         74.39        15.84 o                         
   6  -7   2        186.25        185.61        23.95 o                         
  -9  -6   2         27.25         26.06        21.77 o                         
  -8  -6   2          0.68          0.00        15.83 o                         
  -7  -6   2        179.48        136.13        45.12 o                         
  -6  -6   2       1316.99       1307.34        44.75 o                         
  -5  -6   2        583.48        603.34        19.90 o                         
  -4  -6   2        172.58        183.48         8.78 o                         
  -3  -6   2       1578.65       1722.55        37.63 o                         
  -2  -6   2         19.31         19.82         3.57 o                         
  -1  -6   2        477.48        509.03        13.52 o                         
   0  -6   2       1965.69       1945.35        62.88 o                         
   1  -6   2         33.17         43.43        11.80 o                         
   2  -6   2        212.08        239.71        15.10 o                         
   3  -6   2        654.13        648.52        24.10 o                         
   4  -6   2        529.52        525.83        28.63 o                         
   5  -6   2        494.24        526.06        31.39 o                         
   6  -6   2        140.11        164.38        21.07 o                         
   7  -6   2         69.48         88.35        18.37 o                         
  -9  -5   2        137.00        178.06        24.66 o                         
  -8  -5   2        114.49        130.85        20.42 o                         
  -7  -5   2          6.91          2.11        10.99 o                         
  -6  -5   2        215.43        217.91        12.20 o                         
  -5  -5   2          2.30          5.95         5.52 o                         
  -4  -5   2         39.10         42.99         5.48 o                         
  -3  -5   2        283.27        355.82        11.77 o                         
  -2  -5   2        135.47        142.95         5.26 o                         
  -1  -5   2         19.22         27.17         4.00 o                         
   0  -5   2         17.18         15.66         3.89 o                         
   1  -5   2          0.17          0.00         5.54 o                         
   2  -5   2        556.83        563.82        20.28 o                         
   3  -5   2       2939.91       2796.05        60.10 o                         
   4  -5   2        122.45        132.99         9.86 o                         
   5  -5   2          3.91          4.01         9.21 o                         
   6  -5   2        174.78        196.35        27.25 o                         
   7  -5   2        888.75        908.97        51.49 o                         
 -10  -4   2        176.32        202.99        29.44 o                         
  -9  -4   2          8.37         29.96        15.00 o                         
  -8  -4   2        169.94        141.76        20.53 o                         
  -7  -4   2         59.47         67.26        11.90 o                         
  -6  -4   2       1048.07       1056.50        30.26 o                         
  -5  -4   2         47.35         53.71         6.95 o                         
  -4  -4   2       1006.63       1018.75        21.48 o                         
  -3  -4   2        283.48        280.16        10.33 o                         
  -2  -4   2       4132.93       4241.44        68.63 o                         
  -1  -4   2         80.42        104.37         5.35 o                         
   0  -4   2       1614.76       1503.15        27.78 o                         
   1  -4   2         85.95         80.50         6.66 o                         
   2  -4   2          4.68          0.00         5.27 o                         
   3  -4   2          5.18          5.08         4.40 o                         
   4  -4   2        165.44        159.99        10.44 o                         
   5  -4   2         32.37         41.51        10.27 o                         
   6  -4   2         45.95         43.88        12.16 o                         
   7  -4   2         49.08         60.32        14.55 o                         
   8  -4   2         17.53          5.73        16.54 o                         
 -10  -3   2        171.64        202.15        30.46 o                         
  -9  -3   2         25.79          9.82        16.01 o                         
  -8  -3   2        649.55        573.92        34.06 o                         
  -7  -3   2         22.73         11.90         8.18 o                         
  -6  -3   2          0.00          1.92         5.74 o                         
  -5  -3   2        151.56        175.61        10.65 o                         
  -4  -3   2          8.70          1.95         2.69 o                         
  -3  -3   2         56.68         39.05         3.26 o                         
  -2  -3   2         95.64         88.92         4.59 o                         
  -1  -3   2       2030.90       2042.83        32.46 o                         
   0  -3   2        282.97        227.29         8.10 o                         
   1  -3   2        711.14        748.82        23.04 o                         
   2  -3   2       3795.43       3854.78        75.20 o                         
   3  -3   2        445.30        440.76        15.20 o                         
   4  -3   2        170.89        170.75        12.13 o                         
   5  -3   2       2078.02       1978.36        49.87 o                         
   6  -3   2        256.86        252.09        20.36 o                         
   7  -3   2       1273.19       1299.90        49.44 o                         
   8  -3   2        288.04        295.02        33.87 o                         
 -10  -2   2        118.55        157.96        28.56 o                         
  -9  -2   2         10.49         23.04        16.43 o                         
  -8  -2   2        720.49        736.39        32.49 o                         
  -7  -2   2         35.39         38.40         9.82 o                         
  -6  -2   2          3.80          0.86         6.39 o                         
  -5  -2   2          7.12          2.07         4.21 o                         
  -4  -2   2       1001.26       1060.81        20.50 o                         
  -3  -2   2        654.12        704.70        14.41 o                         
  -2  -2   2       3544.25       3353.45        53.59 o                         
  -1  -2   2          2.14          0.24         2.10 o                         
   0  -2   2          2.84          0.00         2.36 o                         
   1  -2   2        893.32        927.71        16.62 o                         
   2  -2   2       2265.92       2177.25        46.66 o                         
   3  -2   2        405.04        395.47        10.12 o                         
   4  -2   2       2210.73       1974.25        47.59 o                         
   5  -2   2          5.42          7.48         5.13 o                         
   6  -2   2        129.63        136.75        10.75 o                         
   7  -2   2        190.90        176.60        18.12 o                         
   8  -2   2          3.05         13.78        15.64 o                         
   9  -2   2          8.04          0.00        15.04 o                         
 -10  -1   2         71.16         69.30        22.52 o                         
  -9  -1   2        536.15        497.68        41.33 o                         
  -8  -1   2          0.39          3.46         9.43 o                         
  -7  -1   2       2698.47       2692.92        74.90 o                         
  -6  -1   2        141.49        166.35        15.41 o                         
  -5  -1   2        511.90        560.40        18.63 o                         
  -4  -1   2       1748.49       1868.62        35.30 o                         
  -3  -1   2       1290.41       1191.84        22.01 o                         
  -2  -1   2        142.94        141.21         4.96 o                         
  -1  -1   2       6824.98       6570.57        94.54 o                         
   0  -1   2        776.69        785.26        14.02 o                         
   1  -1   2         97.25         84.74         4.33 o                         
   2  -1   2       6662.68       6559.91        90.73 o                         
   3  -1   2        112.98        124.00        10.33 o                         
   4  -1   2        111.25         94.50         7.35 o                         
   5  -1   2        108.72         97.21         8.27 o                         
   6  -1   2          0.95          1.43         4.57 o                         
   7  -1   2        519.42        500.73        29.76 o                         
   8  -1   2          7.19          4.57        13.74 o                         
   9  -1   2        302.66        327.63        36.00 o                         
  -9   0   2        419.28        363.47        64.28 o                         
  -8   0   2         95.87         99.56        22.25 o                         
  -7   0   2        546.05        562.26        21.77 o                         
  -6   0   2        403.23        354.42        25.36 o                         
  -5   0   2        744.49        688.29        19.44 o                         
  -4   0   2         45.10         48.92         3.44 o                         
  -3   0   2       4483.13       4556.45        63.83 o                         
  -2   0   2          1.05          5.94         3.03 o                         
  -1   0   2        271.40        270.92         6.71 o                         
   0   0   2       7473.55       7298.88       104.26 o                         
   1   0   2        313.22        334.60         6.56 o                         
   2   0   2       5396.36       5524.58       100.67 o                         
   3   0   2       2660.11       2832.17        68.16 o                         
   4   0   2        588.28        489.78        18.13 o                         
   5   0   2        322.51        300.72        10.36 o                         
   6   0   2        237.12        233.12        13.19 o                         
   7   0   2        124.60        141.42         9.57 o                         
   8   0   2        149.53        113.98        21.50 o                         
   9   0   2          0.66         10.58        15.83 o                         
  -9   1   2         13.11          0.00        15.59 o                         
  -8   1   2        116.64         76.05        20.21 o                         
  -7   1   2        271.02        261.18        28.41 o                         
  -6   1   2        383.44        352.91        14.36 o                         
  -5   1   2         13.81         15.45         4.02 o                         
  -4   1   2        187.10        230.45         7.34 o                         
  -3   1   2       5473.05       5726.97        87.68 o                         
  -2   1   2      21793.59      21611.88       273.67 o                         
  -1   1   2       3658.79       3603.84        47.50 o                         
   0   1   2       3170.93       3178.99        51.46 o                         
   1   1   2          3.69          1.65         2.00 o                         
   2   1   2       2546.60       2458.64        52.53 o                         
   3   1   2       1733.96       1719.61        45.81 o                         
   4   1   2        670.29        644.94        30.27 o                         
   5   1   2        275.40        271.14        15.57 o                         
   6   1   2        151.90        150.83         8.48 o                         
   7   1   2         12.78          8.90         4.58 o                         
   8   1   2         20.20         31.51         7.52 o                         
   9   1   2         64.02         50.24        18.21 o                         
  -9   2   2         19.58          8.97        16.57 o                         
  -8   2   2       1205.88       1125.31        58.54 o                         
  -7   2   2        575.50        534.52        38.61 o                         
  -6   2   2         19.50         18.52         7.79 o                         
  -5   2   2         17.18         16.82         6.80 o                         
  -4   2   2       1221.59       1145.61        28.55 o                         
  -3   2   2        841.06        838.16        19.86 o                         
  -2   2   2       1155.20       1188.73        18.26 o                         
  -1   2   2      14261.04      14069.62       178.60 o                         
   0   2   2       3680.97       3503.55        58.86 o                         
   1   2   2       8052.00       7887.27       119.19 o                         
   2   2   2       2466.57       2388.98        50.80 o                         
   3   2   2       1295.76       1224.18        41.69 o                         
   4   2   2        147.76        151.09        13.20 o                         
   5   2   2       4051.05       3845.58        96.70 o                         
   6   2   2        188.09        208.26        21.40 o                         
   7   2   2         31.00         27.89         5.34 o                         
   8   2   2        102.21         96.05        10.20 o                         
   9   2   2        279.73        279.76        23.02 o                         
  10   2   2        121.14         91.91        23.32 o                         
  -9   3   2         98.88        124.99        27.81 o                         
  -8   3   2        570.94        479.40        86.30 o                         
  -7   3   2          6.65          6.63        13.98 o                         
  -6   3   2          0.83          0.00         8.93 o                         
  -5   3   2        523.21        465.26        17.91 o                         
  -4   3   2        999.07       1029.44        27.45 o                         
  -3   3   2         86.65         90.04         8.98 o                         
  -2   3   2          2.06          7.47         2.17 o                         
  -1   3   2       1295.40       1218.41        17.68 o                         
   0   3   2       3523.91       3702.50        58.33 o                         
   1   3   2       4889.76       4897.92        75.48 o                         
   2   3   2       1104.96       1081.40        20.63 o                         
   3   3   2        922.83        866.73        21.84 o                         
   4   3   2       1214.50       1244.15        31.00 o                         
   5   3   2        495.56        567.85        27.87 o                         
   6   3   2        333.78        370.51        25.21 o                         
   7   3   2       1095.63       1072.08        47.12 o                         
   8   3   2          0.02          2.17         6.86 o                         
   9   3   2          1.24          3.02        11.72 o                         
  10   3   2          4.91         11.17        15.37 o                         
  -8   4   2         31.10         24.80        17.36 o                         
  -7   4   2       1541.96       1598.43       100.89 o                         
  -6   4   2        608.95        581.11        48.57 o                         
  -5   4   2         50.15         56.67         9.34 o                         
  -4   4   2        131.70        134.89        12.00 o                         
  -3   4   2        196.37        188.31        13.71 o                         
  -2   4   2        666.72        597.01        13.46 o                         
  -1   4   2        901.47        903.86        17.14 o                         
   0   4   2        471.42        489.01        12.11 o                         
   1   4   2         47.55         46.92         4.05 o                         
   2   4   2        148.64        148.61         8.28 o                         
   3   4   2       1195.83       1314.06        37.89 o                         
   4   4   2         57.36         57.16         5.89 o                         
   5   4   2        118.43        151.28         9.69 o                         
   6   4   2        106.63        101.56         7.66 o                         
   7   4   2        187.73        161.71        11.35 o                         
   8   4   2        393.77        408.19        20.01 o                         
   9   4   2         21.48         23.07        14.54 o                         
  10   4   2        780.45        791.45        38.31 o                         
  -8   5   2          0.26          0.00        14.75 o                         
  -7   5   2        221.26        230.08        30.65 o                         
  -6   5   2         39.14         39.43        12.43 o                         
  -5   5   2         74.57         73.29        13.76 o                         
  -4   5   2        935.94        951.03        36.00 o                         
  -3   5   2        304.06        260.73        15.52 o                         
  -2   5   2        302.83        288.90        10.06 o                         
  -1   5   2       2713.63       2762.31        71.04 o                         
   0   5   2        820.73        799.20        18.70 o                         
   1   5   2        226.32        227.56         7.70 o                         
   2   5   2         24.00         25.21         2.73 o                         
   3   5   2        957.71        973.21        22.30 o                         
   4   5   2        347.42        332.38        10.64 o                         
   5   5   2        171.92        200.60        10.54 o                         
   6   5   2         47.10         52.96         6.23 o                         
   7   5   2         76.41         74.54         8.50 o                         
   8   5   2        327.73        352.49        16.89 o                         
   9   5   2        153.74        186.63        24.46 o                         
  10   5   2         92.38        105.96        23.14 o                         
  -7   6   2         49.49         31.28        17.60 o                         
  -6   6   2         70.47         50.89        26.01 o                         
  -5   6   2        367.54        391.19        47.19 o                         
  -4   6   2        768.87        776.42        36.24 o                         
  -3   6   2         24.16         25.85         4.94 o                         
  -2   6   2       1951.25       1912.42        42.95 o                         
  -1   6   2        449.39        456.38        15.68 o                         
   0   6   2        127.74        141.98         8.02 o                         
   1   6   2        680.81        700.82        15.62 o                         
   2   6   2        242.50        233.84        10.24 o                         
   3   6   2        535.89        536.01        15.54 o                         
   4   6   2         15.83         22.31         4.05 o                         
   5   6   2        171.14        180.14         8.42 o                         
   6   6   2        159.94        160.16        10.61 o                         
   7   6   2          4.71          0.00         5.78 o                         
   8   6   2          8.94         16.50        12.56 o                         
   9   6   2        113.98         84.95        28.05 o                         
  -7   7   2          4.39          0.00        22.38 o                         
  -6   7   2          0.11          0.00        13.76 o                         
  -5   7   2         99.91         84.07        19.63 o                         
  -4   7   2          0.03          0.00         9.01 o                         
  -3   7   2          3.08          0.00         5.30 o                         
  -2   7   2        309.40        310.68        22.63 o                         
  -1   7   2          5.40          0.00         8.45 o                         
   0   7   2          2.28          0.00         4.89 o                         
   1   7   2          5.72          8.56         4.49 o                         
   2   7   2        195.03        200.12         8.01 o                         
   3   7   2        807.23        778.53        20.76 o                         
   4   7   2         33.62         34.23         7.04 o                         
   5   7   2       1950.52       1834.07        52.22 o                         
   6   7   2        314.12        310.94        14.09 o                         
   7   7   2        182.71        217.18        35.56 o                         
   8   7   2        246.77        238.49        38.26 o                         
   9   7   2         14.00         11.76        20.01 o                         
  -6   8   2        144.38        118.58        25.74 o                         
  -5   8   2          6.35          0.00        13.36 o                         
  -4   8   2        244.29        243.17        23.78 o                         
  -3   8   2        183.92        200.43        25.55 o                         
  -2   8   2         54.02         50.16        14.59 o                         
  -1   8   2        116.69        117.26        11.72 o                         
   0   8   2        968.58        943.46        28.98 o                         
   1   8   2        613.10        654.19        17.96 o                         
   2   8   2         18.42         22.18         5.91 o                         
   3   8   2         61.23         67.17         7.06 o                         
   4   8   2        434.08        434.98        19.20 o                         
   5   8   2        174.68        194.65        27.86 o                         
   6   8   2         22.19         28.85        19.92 o                         
   7   8   2         13.64          3.47        17.95 o                         
   8   8   2          2.25          0.00        17.61 o                         
   9   8   2         52.30         36.25        23.30 o                         
  -5   9   2         12.03          0.00        17.23 o                         
  -4   9   2        450.27        488.04        32.87 o                         
  -3   9   2         14.54          0.00        17.07 o                         
  -2   9   2        102.59        102.02        12.29 o                         
  -1   9   2          2.78          0.00         6.86 o                         
   0   9   2         51.49         63.86        10.79 o                         
   1   9   2        539.59        526.83        20.62 o                         
   2   9   2         64.23         70.99         8.90 o                         
   3   9   2        775.61        707.29        24.96 o                         
   4   9   2        507.19        318.11        39.31 o                         
   5   9   2        106.89        118.43        28.46 o                         
   6   9   2         59.84         65.12        23.76 o                         
   7   9   2        451.08        538.54        57.26 o                         
   8   9   2        143.28         87.73        29.72 o                         
   9   9   2         53.40         71.65        29.42 o                         
  -4  10   2        131.94        116.37        24.15 o                         
  -3  10   2          2.72          0.00        14.39 o                         
  -2  10   2        348.82        315.94        24.82 o                         
  -1  10   2        995.87       1027.23        34.07 o                         
   0  10   2         52.08         41.73         9.58 o                         
   1  10   2          0.03          1.06         8.33 o                         
   2  10   2         68.61         78.20        12.13 o                         
   3  10   2       1247.88       1196.53        55.77 o                         
   4  10   2         43.22         10.74        12.88 o                         
   5  10   2         64.93         49.82        22.93 o                         
   6  10   2        140.69        128.19        32.00 o                         
   7  10   2         22.15         58.38        27.32 o                         
   8  10   2          6.23          0.00        20.31 o                         
  -2  11   2          2.06          2.18        15.48 o                         
  -1  11   2         17.86         22.20         9.96 o                         
   0  11   2         22.36         21.28        10.87 o                         
   1  11   2         92.50         96.52        14.63 o                         
   2  11   2         77.92         68.53        18.23 o                         
   3  11   2          5.65         15.75        14.28 o                         
   4  11   2          7.64          3.04        19.23 o                         
   5  11   2        182.10        188.90        36.36 o                         
   6  11   2         40.61         29.03        24.05 o                         
   7  11   2          2.41          6.72        22.57 o                         
  -1  12   2          7.66         34.63        26.04 o                         
   0  12   2        130.26        153.42        24.69 o                         
   1  12   2         60.67         73.97        19.67 o                         
   2  12   2         59.05         40.40        17.64 o                         
   3  12   2          0.01          0.00        13.56 o                         
   4  12   2        120.50        110.09        22.97 o                         
   5  12   2         25.95          0.00        18.89 o                         
   6  12   2          3.65         13.59        22.68 o                         
   1  13   2          0.92          4.44        19.99 o                         
   2  13   2        150.74        133.46        24.97 o                         
   3  13   2         27.78         28.65        17.69 o                         
   4  13   2         17.83         20.44        16.84 o                         
  -4 -12   3         10.11          4.09        21.70 o                         
  -3 -12   3         14.00          0.00        14.77 o                         
  -2 -12   3          7.47         11.42        17.91 o                         
  -1 -12   3        247.18        270.06        35.61 o                         
  -6 -11   3         12.09         12.88        23.16 o                         
  -5 -11   3        262.64        273.50        45.64 o                         
  -4 -11   3         39.61         21.40        24.01 o                         
  -3 -11   3         49.03         73.98        22.89 o                         
  -2 -11   3          0.27          0.00        14.62 o                         
  -1 -11   3         38.37         59.72        19.69 o                         
   0 -11   3        141.97        148.18        25.45 o                         
   1 -11   3         19.10         19.30        16.08 o                         
  -7 -10   3          3.90          0.00        21.36 o                         
  -6 -10   3         24.59         14.76        23.62 o                         
  -5 -10   3        166.38        196.25        39.81 o                         
  -4 -10   3        139.30        135.61        33.71 o                         
  -3 -10   3         17.06         25.64        15.48 o                         
  -2 -10   3         17.73         20.00        15.67 o                         
  -1 -10   3        902.28        850.19        47.04 o                         
   0 -10   3        675.63        677.49        38.06 o                         
   1 -10   3        261.90        213.20        19.42 o                         
   2 -10   3         41.81         39.03        20.94 o                         
   3 -10   3          0.02          2.50        13.59 o                         
  -8  -9   3         42.13         41.53        27.68 o                         
  -7  -9   3          0.15          6.53        21.43 o                         
  -6  -9   3        287.81        239.38        41.25 o                         
  -5  -9   3        365.60        422.66        50.64 o                         
  -4  -9   3         22.67         31.06        21.88 o                         
  -3  -9   3         84.37        118.01        21.54 o                         
  -2  -9   3         15.63         20.07         8.34 o                         
  -1  -9   3        209.95        240.77        18.67 o                         
   0  -9   3        191.64        218.19        16.89 o                         
   1  -9   3         98.80        122.56        14.41 o                         
   2  -9   3          0.34          0.00         7.01 o                         
   3  -9   3          8.16         10.43        14.59 o                         
   4  -9   3         49.33         52.90        16.90 o                         
  -8  -8   3        218.45        222.25        40.02 o                         
  -7  -8   3        206.73        179.76        36.71 o                         
  -6  -8   3        679.92        704.23        58.63 o                         
  -5  -8   3        218.01        208.93        36.09 o                         
  -4  -8   3         81.90        132.07        28.96 o                         
  -3  -8   3         32.54         52.71        14.23 o                         
  -2  -8   3        235.63        236.35        17.85 o                         
  -1  -8   3        119.02        131.36        16.70 o                         
   0  -8   3         90.97         65.12        13.63 o                         
   1  -8   3        751.87        756.26        28.52 o                         
   2  -8   3         42.61         43.01        15.73 o                         
   3  -8   3         26.28         13.42         9.16 o                         
   4  -8   3         92.99        105.35        18.37 o                         
   5  -8   3          0.73          0.00        12.28 o                         
  -9  -7   3        119.59        133.05        34.72 o                         
  -8  -7   3         37.21         57.49        26.20 o                         
  -7  -7   3        105.01        108.61        28.94 o                         
  -6  -7   3         15.57         12.91        19.51 o                         
  -5  -7   3       1001.93        927.50        63.04 o                         
  -4  -7   3        187.94        179.72        11.62 o                         
  -3  -7   3         11.71          3.85         4.84 o                         
  -2  -7   3        516.17        580.73        13.79 o                         
  -1  -7   3        958.91        982.71        26.35 o                         
   0  -7   3        634.74        663.44        29.19 o                         
   1  -7   3        165.06        163.32        20.19 o                         
   2  -7   3        405.36        367.67        21.06 o                         
   3  -7   3        271.92        279.10        18.28 o                         
   4  -7   3        304.75        332.23        27.02 o                         
   5  -7   3        471.63        514.89        45.56 o                         
   6  -7   3        353.62        342.01        30.61 o                         
  -9  -6   3          0.00          0.00        18.59 o                         
  -8  -6   3          0.03         33.42        21.38 o                         
  -7  -6   3        325.70        301.84        25.44 o                         
  -6  -6   3          4.37          0.00         9.70 o                         
  -5  -6   3         18.79         10.37         6.31 o                         
  -4  -6   3         36.98         33.08         6.24 o                         
  -3  -6   3        240.50        240.43        18.08 o                         
  -2  -6   3          7.87         10.72         3.36 o                         
  -1  -6   3          2.42          2.71         3.77 o                         
   0  -6   3       1887.07       1937.69        50.76 o                         
   1  -6   3          1.56          0.00         7.09 o                         
   2  -6   3        917.34        934.66        34.72 o                         
   3  -6   3          7.70          7.43         7.63 o                         
   4  -6   3          3.25          2.96         7.36 o                         
   5  -6   3          0.51          0.00         9.76 o                         
   6  -6   3         71.14         66.51        15.95 o                         
   7  -6   3          8.48          0.00        12.03 o                         
  -9  -5   3         28.91         12.65        20.37 o                         
  -8  -5   3        703.61        626.08        37.01 o                         
  -7  -5   3       1234.26       1186.66        51.36 o                         
  -6  -5   3         99.51        115.17        14.16 o                         
  -5  -5   3         94.99         84.74         9.08 o                         
  -4  -5   3          7.54          8.99         4.85 o                         
  -3  -5   3        428.96        428.36        14.30 o                         
  -2  -5   3       1049.57       1074.26        21.73 o                         
  -1  -5   3          2.66          3.05         3.29 o                         
   0  -5   3       1061.91       1127.45        25.59 o                         
   1  -5   3         12.34         15.18         6.07 o                         
   2  -5   3         35.73         50.94        14.83 o                         
   3  -5   3        170.70        143.55        13.98 o                         
   4  -5   3          9.27          7.68         5.92 o                         
   5  -5   3         76.63         63.48        13.33 o                         
   6  -5   3         50.85         45.33        13.76 o                         
   7  -5   3        761.97        768.89        39.77 o                         
  -9  -4   3         45.10         55.74        18.17 o                         
  -8  -4   3         18.38         27.88        14.27 o                         
  -7  -4   3       1090.95       1001.90        45.88 o                         
  -6  -4   3        192.54        195.83        12.66 o                         
  -5  -4   3       1381.91       1330.64        30.82 o                         
  -4  -4   3        488.49        538.56        12.53 o                         
  -3  -4   3       1568.97       1650.23        32.29 o                         
  -2  -4   3       6825.00       7150.16       151.00 o                         
  -1  -4   3        397.29        404.55        11.07 o                         
   0  -4   3         75.37         98.33         6.83 o                         
   1  -4   3       2215.04       2297.87        44.39 o                         
   2  -4   3        702.50        707.48        22.65 o                         
   3  -4   3        179.71        217.22        16.34 o                         
   4  -4   3          5.51          3.11         4.83 o                         
   5  -4   3         32.23         30.59         9.70 o                         
   6  -4   3         12.88          0.00         9.37 o                         
   7  -4   3        950.00        971.65        42.81 o                         
   8  -4   3         37.37         47.04        15.21 o                         
 -10  -3   3          0.14          0.00        22.51 o                         
  -9  -3   3        166.85        180.31        20.25 o                         
  -8  -3   3         75.71         70.23        17.02 o                         
  -7  -3   3         25.89         27.55        10.01 o                         
  -6  -3   3        126.29        128.50         9.54 o                         
  -5  -3   3       1388.05       1367.38        28.35 o                         
  -4  -3   3       2519.02       2603.73        44.48 o                         
  -3  -3   3       2184.58       2200.11        37.60 o                         
  -2  -3   3        327.12        314.99         8.50 o                         
  -1  -3   3         48.16         46.27         4.21 o                         
   0  -3   3        792.80        833.43        18.71 o                         
   1  -3   3       3088.22       3109.88        62.49 o                         
   2  -3   3        563.77        523.54        17.79 o                         
   3  -3   3        545.89        612.22        19.38 o                         
   4  -3   3          0.17          8.20         6.19 o                         
   5  -3   3         56.84         72.59         9.20 o                         
   6  -3   3          8.68          0.00         5.76 o                         
   7  -3   3         13.13         28.32        13.19 o                         
   8  -3   3        318.49        346.70        27.39 o                         
 -10  -2   3        175.55        203.38        45.48 o                         
  -9  -2   3         30.71         42.92        18.44 o                         
  -8  -2   3         15.95          8.66        10.28 o                         
  -7  -2   3        434.80        473.26        23.58 o                         
  -6  -2   3         50.12         51.58         8.22 o                         
  -5  -2   3        542.69        554.46        14.86 o                         
  -4  -2   3          0.01          0.00         3.14 o                         
  -3  -2   3       1119.45       1121.15        21.33 o                         
  -2  -2   3       4506.77       4606.71        73.39 o                         
  -1  -2   3         38.91         39.54         3.38 o                         
   0  -2   3        489.79        433.52        10.51 o                         
   1  -2   3         38.54         44.78         4.59 o                         
   2  -2   3       8563.41       8380.27       175.34 o                         
   3  -2   3       1258.13       1188.36        24.24 o                         
   4  -2   3       3409.07       3543.48        91.01 o                         
   5  -2   3        549.63        567.16        24.35 o                         
   6  -2   3        357.05        350.52        16.79 o                         
   7  -2   3        369.25        384.43        26.45 o                         
   8  -2   3        235.41        269.09        23.28 o                         
   9  -2   3          8.00          0.00        15.94 o                         
  -9  -1   3         67.81         53.75        18.92 o                         
  -8  -1   3          6.44          7.25         9.93 o                         
  -7  -1   3        407.15        382.95        21.42 o                         
  -6  -1   3        177.39        180.59        11.46 o                         
  -5  -1   3        184.26        209.23         9.29 o                         
  -4  -1   3        275.09        262.37         9.52 o                         
  -3  -1   3        325.47        302.31         9.00 o                         
  -2  -1   3        968.02       1042.25        19.64 o                         
  -1  -1   3       3537.37       3558.89        61.21 o                         
   0  -1   3       3119.84       3108.33        41.68 o                         
   1  -1   3       2762.27       2708.38        41.38 o                         
   2  -1   3       3429.95       3600.32        58.57 o                         
   3  -1   3        304.29        332.40        12.57 o                         
   4  -1   3          0.44          0.00         4.48 o                         
   5  -1   3        949.49        915.89        27.03 o                         
   6  -1   3          2.06          0.82         6.43 o                         
   7  -1   3          0.54          1.01         6.08 o                         
   8  -1   3        374.16        318.00        22.73 o                         
   9  -1   3        131.57        173.90        29.01 o                         
  -9   0   3        473.73        592.76        45.98 o                         
  -8   0   3         77.64         32.03        20.29 o                         
  -7   0   3        177.24        171.55        18.83 o                         
  -6   0   3        155.02        159.03        10.70 o                         
  -5   0   3       1127.87       1074.30        24.10 o                         
  -4   0   3         74.33         67.57         5.35 o                         
  -3   0   3       3639.74       3724.72        60.35 o                         
  -2   0   3        560.06        544.96        11.36 o                         
  -1   0   3       1392.36       1396.11        22.90 o                         
   0   0   3       2280.66       2230.91        32.12 o                         
   1   0   3       1315.86       1226.75        25.28 o                         
   2   0   3        849.18        814.24        18.73 o                         
   3   0   3       3698.67       3831.55        82.15 o                         
   4   0   3        706.01        696.83        18.35 o                         
   5   0   3        877.71        860.30        22.81 o                         
   6   0   3         90.23        100.44         7.05 o                         
   7   0   3       1362.17       1254.32        31.33 o                         
   8   0   3        755.13        749.17        32.66 o                         
   9   0   3         88.02         87.48        21.88 o                         
  -9   1   3         56.44         24.88        16.61 o                         
  -8   1   3          0.07         10.54        14.57 o                         
  -7   1   3        373.76        372.13        25.70 o                         
  -6   1   3         34.02         26.84         8.46 o                         
  -5   1   3        197.78        190.58         8.47 o                         
  -4   1   3       2014.99       2025.95        44.85 o                         
  -3   1   3       1157.57       1171.69        20.84 o                         
  -2   1   3       6350.58       6046.00        83.57 o                         
  -1   1   3         14.84         14.79         2.44 o                         
   0   1   3        510.81        476.03         8.33 o                         
   1   1   3        276.21        262.25         7.42 o                         
   2   1   3      11635.44      11062.45       221.66 o                         
   3   1   3        706.65        804.55        22.10 o                         
   4   1   3         45.82         34.22         6.96 o                         
   5   1   3         95.01        147.19        16.25 o                         
   6   1   3          1.69          0.00         6.52 o                         
   7   1   3          0.03          0.00         3.37 o                         
   8   1   3        199.04        205.51        11.08 o                         
   9   1   3        184.81        180.08        27.78 o                         
  -9   2   3         69.66         73.25        22.74 o                         
  -8   2   3         34.22         46.22        25.19 o                         
  -7   2   3        463.21        443.26        33.08 o                         
  -6   2   3         10.92          7.72         7.65 o                         
  -5   2   3       1211.92       1212.67        26.51 o                         
  -4   2   3       3969.20       3929.25        71.23 o                         
  -3   2   3       1545.02       1628.45        29.11 o                         
  -2   2   3        270.29        278.44         8.22 o                         
  -1   2   3       2098.79       2219.76        32.81 o                         
   0   2   3        312.48        342.82         7.58 o                         
   1   2   3        229.59        214.82         6.52 o                         
   2   2   3        527.81        485.51        14.51 o                         
   3   2   3        863.51        868.36        36.44 o                         
   4   2   3        228.66        235.46        16.58 o                         
   5   2   3        245.19        218.55        24.44 o                         
   6   2   3         88.28        101.57        12.56 o                         
   7   2   3         38.98         48.08        11.44 o                         
   8   2   3         23.23         33.58         4.97 o                         
   9   2   3        277.54        316.77        24.17 o                         
  10   2   3         88.58        105.54        24.94 o                         
  -9   3   3         15.38         10.32        18.03 o                         
  -8   3   3        221.98        255.53        43.60 o                         
  -7   3   3        195.33        189.63        30.37 o                         
  -6   3   3          1.63          0.00         7.96 o                         
  -5   3   3        366.60        371.72        27.75 o                         
  -4   3   3         30.92         38.35         6.67 o                         
  -3   3   3        800.77        838.75        23.22 o                         
  -2   3   3        668.97        625.47        13.00 o                         
  -1   3   3        722.89        722.34        13.39 o                         
   0   3   3      12829.94      13065.58       198.73 o                         
   1   3   3       5549.25       5524.60        85.27 o                         
   2   3   3        158.89        131.18         6.47 o                         
   3   3   3       4669.57       4368.43        91.54 o                         
   4   3   3         87.78         94.15         7.60 o                         
   5   3   3         43.75         47.60         9.57 o                         
   6   3   3        962.58        920.71        32.95 o                         
   7   3   3          0.96          0.00        10.41 o                         
   8   3   3        330.17        332.57        23.48 o                         
   9   3   3          2.25          4.87         6.12 o                         
  10   3   3         44.38         52.58        20.44 o                         
  -8   4   3          8.43          4.71        15.38 o                         
  -7   4   3        449.68        348.24        96.46 o                         
  -6   4   3        163.51        132.32        17.58 o                         
  -5   4   3        248.16        229.12        15.81 o                         
  -4   4   3        504.17        519.26        29.84 o                         
  -3   4   3       2408.15       2293.99        66.06 o                         
  -2   4   3        109.78        101.07         7.52 o                         
  -1   4   3        663.62        681.43        16.04 o                         
   0   4   3       1355.18       1404.55        27.60 o                         
   1   4   3         82.35        105.17         5.79 o                         
   2   4   3          1.06          0.00         2.68 o                         
   3   4   3        213.47        224.32         8.66 o                         
   4   4   3        604.04        606.32        16.72 o                         
   5   4   3         22.40         17.45         7.76 o                         
   6   4   3          3.99          3.39         6.95 o                         
   7   4   3         66.41         77.99        12.15 o                         
   8   4   3        849.19        885.11        35.03 o                         
   9   4   3         34.54         33.32         6.77 o                         
  10   4   3        678.08        618.03        88.57 o                         
  -8   5   3         10.59         20.11        16.84 o                         
  -7   5   3          5.66          5.53        11.06 o                         
  -6   5   3        483.27        470.65        37.68 o                         
  -5   5   3        281.29        263.19        32.23 o                         
  -4   5   3        704.18        660.89        27.66 o                         
  -3   5   3       1126.42       1076.68        33.40 o                         
  -2   5   3        208.82        216.24        11.77 o                         
  -1   5   3       2204.67       2282.63        44.42 o                         
   0   5   3          0.10          0.00         3.51 o                         
   1   5   3        515.36        536.48        15.59 o                         
   2   5   3        837.66        855.15        17.11 o                         
   3   5   3        127.51        125.75         7.29 o                         
   4   5   3        612.30        562.55        20.37 o                         
   5   5   3        742.00        780.16        23.07 o                         
   6   5   3          8.23         12.39         7.23 o                         
   7   5   3        373.86        395.28        24.59 o                         
   8   5   3        300.16        325.54        23.04 o                         
   9   5   3         10.13         12.55        10.65 o                         
  10   5   3         97.20        119.17        23.68 o                         
  -7   6   3         48.79         46.86        19.57 o                         
  -6   6   3          8.94          7.30        11.25 o                         
  -5   6   3        254.22        252.82        36.21 o                         
  -4   6   3       1388.23       1346.23        64.20 o                         
  -3   6   3        302.01        284.35        15.77 o                         
  -2   6   3        380.30        370.12        23.07 o                         
  -1   6   3        263.04        267.79        13.45 o                         
   0   6   3         68.11         78.17         6.87 o                         
   1   6   3        546.60        540.82        17.30 o                         
   2   6   3       2450.95       2420.26        41.37 o                         
   3   6   3        352.14        379.91         9.89 o                         
   4   6   3         94.63        114.24         8.85 o                         
   5   6   3         90.08         99.14         7.24 o                         
   6   6   3         50.90         58.57         7.90 o                         
   7   6   3        174.90        177.19        12.06 o                         
   8   6   3        531.94        494.15        24.93 o                         
   9   6   3        266.36        289.79        42.03 o                         
  -7   7   3        171.13        134.78        27.00 o                         
  -6   7   3        100.63         62.25        16.37 o                         
  -5   7   3         65.23         34.75        13.11 o                         
  -4   7   3        357.20        371.23        29.76 o                         
  -3   7   3        119.68         90.89         8.59 o                         
  -2   7   3         29.08         44.90         7.32 o                         
  -1   7   3        347.72        364.83        17.00 o                         
   0   7   3        125.01        132.19        11.70 o                         
   1   7   3        271.93        264.56         9.97 o                         
   2   7   3        239.55        260.94         8.92 o                         
   3   7   3       1502.87       1510.91        34.82 o                         
   4   7   3        237.43        254.62        15.53 o                         
   5   7   3       1539.15       1529.38        33.25 o                         
   6   7   3        518.58        482.26        17.87 o                         
   7   7   3        170.68        152.95        31.91 o                         
   8   7   3         11.36          6.01        16.99 o                         
   9   7   3        183.16        170.31        35.18 o                         
  -6   8   3        161.38        122.69        25.39 o                         
  -5   8   3          9.65          7.84        11.92 o                         
  -4   8   3         95.46         95.13        16.30 o                         
  -3   8   3         66.37         64.60        14.19 o                         
  -2   8   3        156.19        162.50        12.05 o                         
  -1   8   3        174.71        177.58        13.52 o                         
   0   8   3        598.29        605.94        22.12 o                         
   1   8   3        997.44       1046.09        27.94 o                         
   2   8   3        899.90        896.79        21.81 o                         
   3   8   3        911.73        886.64        24.32 o                         
   4   8   3        277.14        270.84        18.80 o                         
   5   8   3        148.02        156.88        16.68 o                         
   6   8   3        520.39        372.61        43.63 o                         
   7   8   3         53.38         30.90        21.47 o                         
   8   8   3         69.46         97.53        29.42 o                         
   9   8   3         70.34         92.71        29.28 o                         
  -5   9   3         95.16         92.35        18.84 o                         
  -4   9   3        501.77        409.41        53.07 o                         
  -3   9   3        412.11        424.96        31.76 o                         
  -2   9   3        569.32        571.65        27.01 o                         
  -1   9   3         49.23         36.03         9.34 o                         
   0   9   3        207.54        219.80        16.63 o                         
   1   9   3         53.39         45.53        10.71 o                         
   2   9   3         99.69        115.54         9.06 o                         
   3   9   3        134.41        144.31        14.27 o                         
   4   9   3        540.93        602.08        29.00 o                         
   5   9   3         21.43         37.94        21.27 o                         
   6   9   3         84.06         55.60        23.62 o                         
   7   9   3        128.77         72.59        27.50 o                         
   8   9   3        110.59        103.50        30.17 o                         
   9   9   3          0.54          0.69        19.96 o                         
  -4  10   3          0.07          0.00        11.70 o                         
  -3  10   3        207.39        218.59        28.90 o                         
  -2  10   3          0.34          0.00        11.41 o                         
  -1  10   3        153.37        160.89        14.92 o                         
   0  10   3        848.18        818.04        28.78 o                         
   1  10   3        425.95        375.54        25.32 o                         
   2  10   3        218.46        243.67        19.04 o                         
   3  10   3        120.32        151.29        14.86 o                         
   4  10   3         55.32         62.73        16.95 o                         
   5  10   3        342.10        254.29        39.42 o                         
   6  10   3        248.48        204.32        38.12 o                         
   7  10   3        150.44        126.31        33.19 o                         
   8  10   3         36.60         44.36        28.19 o                         
  -3  11   3        288.22        286.38        34.46 o                         
  -2  11   3        160.75         95.00        17.01 o                         
  -1  11   3        230.52        286.98        24.33 o                         
   0  11   3          7.51          9.63        10.11 o                         
   1  11   3         53.14         50.17        12.73 o                         
   2  11   3          5.50         13.88        13.60 o                         
   3  11   3         22.60         24.50        14.22 o                         
   4  11   3        104.55        106.21        24.43 o                         
   5  11   3          2.95         28.35        21.36 o                         
   6  11   3         26.59         30.36        23.07 o                         
   7  11   3          8.41          0.00        19.23 o                         
  -1  12   3        306.01        298.31        34.22 o                         
   0  12   3         73.20         90.34        15.62 o                         
   1  12   3         28.32         12.08        14.82 o                         
   2  12   3          0.96          1.52        13.32 o                         
   3  12   3          0.98          4.53        13.86 o                         
   4  12   3         19.23         15.77        15.14 o                         
   5  12   3        125.56        108.43        30.49 o                         
   6  12   3          5.76         10.26        20.53 o                         
   1  13   3          3.55          0.00        14.92 o                         
   2  13   3         30.21         20.68        17.49 o                         
   3  13   3         11.36          0.55        25.61 o                         
   4  13   3          4.12          0.00        13.11 o                         
  -5 -11   4          0.84          0.00        18.66 o                         
  -4 -11   4         31.54         42.01        26.24 o                         
  -3 -11   4        487.79        542.93        73.14 o                         
  -2 -11   4        161.20        158.47        26.54 o                         
  -1 -11   4         32.78         20.72        17.82 o                         
   0 -11   4         13.92         14.92        16.30 o                         
   1 -11   4        100.50        162.89        27.00 o                         
  -7 -10   4         46.11         18.41        27.46 o                         
  -6 -10   4         31.00          5.82        23.62 o                         
  -5 -10   4         16.98         18.98        22.04 o                         
  -4 -10   4          0.01          8.27        21.61 o                         
  -3 -10   4        195.35        172.06        38.26 o                         
  -2 -10   4         47.97         53.89        18.44 o                         
  -1 -10   4        163.90        186.25        26.80 o                         
   0 -10   4         54.62         82.84        67.43 o                         
   1 -10   4         48.97         31.82        15.32 o                         
   2 -10   4         32.39         26.33        14.28 o                         
   3 -10   4          0.00          0.00        12.71 o                         
  -8  -9   4         19.78          0.16        23.16 o                         
  -7  -9   4         35.73         19.64        24.46 o                         
  -6  -9   4         78.24         58.57        27.14 o                         
  -5  -9   4          8.49          0.00        17.95 o                         
  -4  -9   4        186.14        137.60        32.43 o                         
  -3  -9   4         24.97         24.33        14.82 o                         
  -2  -9   4        326.84        318.67        36.66 o                         
  -1  -9   4         89.31         97.43        16.36 o                         
   0  -9   4          0.02          0.13         9.85 o                         
   1  -9   4         64.10         59.93        12.40 o                         
   2  -9   4        152.66        130.31        44.03 o                         
   3  -9   4          0.38          8.80        12.47 o                         
   4  -9   4          0.09         10.16        14.45 o                         
  -8  -8   4        205.73        193.40        39.88 o                         
  -7  -8   4         57.51         52.58        26.24 o                         
  -6  -8   4         57.98         85.08        29.10 o                         
  -5  -8   4        491.03        364.39        45.59 o                         
  -4  -8   4         17.28          9.11        18.62 o                         
  -3  -8   4        132.44        169.45        14.58 o                         
  -2  -8   4        278.12        259.39        12.98 o                         
  -1  -8   4         12.11         21.94         8.51 o                         
   0  -8   4        202.25        219.23        20.47 o                         
   1  -8   4        350.76        359.38        45.46 o                         
   2  -8   4         52.57         54.36        11.26 o                         
   3  -8   4         98.77        118.92        16.91 o                         
   4  -8   4         74.78        136.81        20.33 o                         
   5  -8   4        597.27        675.79        45.56 o                         
  -9  -7   4         17.46          3.91        21.81 o                         
  -8  -7   4          0.00          0.00        17.84 o                         
  -7  -7   4         67.50         65.37        25.35 o                         
  -6  -7   4        854.81        826.54        63.07 o                         
  -5  -7   4       1459.30       1482.91        67.97 o                         
  -4  -7   4         48.33         38.32         8.19 o                         
  -3  -7   4         85.55         90.86         6.49 o                         
  -2  -7   4        191.35        204.72         9.67 o                         
  -1  -7   4       1645.76       1596.14        34.32 o                         
   0  -7   4        236.05        262.82        16.63 o                         
   1  -7   4         26.65         16.54         7.84 o                         
   2  -7   4         55.27         36.76        11.29 o                         
   3  -7   4         32.70         27.49         9.40 o                         
   4  -7   4         32.25         30.49        13.15 o                         
   5  -7   4         84.75        110.21        18.87 o                         
   6  -7   4        220.78        193.66        24.63 o                         
  -9  -6   4         35.62         41.16        27.20 o                         
  -8  -6   4         77.45         36.32        24.69 o                         
  -7  -6   4          0.08          0.00        10.44 o                         
  -6  -6   4         65.39         73.90        14.73 o                         
  -5  -6   4        303.97        300.13        23.13 o                         
  -4  -6   4        417.25        422.62        15.91 o                         
  -3  -6   4        164.05        140.80         6.31 o                         
  -2  -6   4        177.85        182.51         7.78 o                         
  -1  -6   4        890.57        906.95        22.00 o                         
   0  -6   4       1863.66       1867.69        48.86 o                         
   1  -6   4        197.91        203.65        14.33 o                         
   2  -6   4       1548.61       1522.07        49.62 o                         
   3  -6   4          8.89          5.68         9.03 o                         
   4  -6   4        351.35        381.41        20.54 o                         
   5  -6   4         49.77         33.49        13.03 o                         
   6  -6   4        108.80        153.67        21.48 o                         
  -9  -5   4         21.00         19.03        21.22 o                         
  -8  -5   4          3.41          0.00        18.14 o                         
  -7  -5   4         52.39         45.52        14.91 o                         
  -6  -5   4         31.17         16.33        11.86 o                         
  -5  -5   4          1.20          0.12         4.10 o                         
  -4  -5   4        656.94        683.48        17.24 o                         
  -3  -5   4         63.08         68.18         6.22 o                         
  -2  -5   4       1264.51       1208.24        24.69 o                         
  -1  -5   4          6.64          5.65         4.23 o                         
   0  -5   4        753.08        701.04        23.40 o                         
   1  -5   4         47.68         58.16         8.66 o                         
   2  -5   4         29.24         33.80         7.95 o                         
   3  -5   4       1896.10       1809.91        55.33 o                         
   4  -5   4        809.95        814.99        28.66 o                         
   5  -5   4          1.06         11.47         9.88 o                         
   6  -5   4         78.61         99.67        21.21 o                         
   7  -5   4        710.68        720.74        39.44 o                         
  -9  -4   4         31.21         17.69        15.31 o                         
  -8  -4   4         25.70         23.23        14.40 o                         
  -7  -4   4        717.10        711.43        38.09 o                         
  -6  -4   4        250.32        278.48        12.79 o                         
  -5  -4   4        679.02        688.76        17.53 o                         
  -4  -4   4        144.19        147.59         7.27 o                         
  -3  -4   4        198.11        225.73         8.05 o                         
  -2  -4   4       1527.93       1614.54        32.68 o                         
  -1  -4   4         31.06         53.38         5.24 o                         
   0  -4   4       1748.82       1905.62        46.65 o                         
   1  -4   4       2398.97       2254.34        54.28 o                         
   2  -4   4         35.38         33.92         7.18 o                         
   3  -4   4        421.96        431.57        18.31 o                         
   4  -4   4         45.36         52.05         7.43 o                         
   5  -4   4       1060.30       1091.03        34.00 o                         
   6  -4   4         76.92         72.84        14.62 o                         
   7  -4   4        658.77        622.29        37.52 o                         
   8  -4   4          0.03          4.80        17.78 o                         
  -9  -3   4        182.52        170.75        20.31 o                         
  -8  -3   4          5.65          5.49        13.32 o                         
  -7  -3   4        310.41        319.86        20.28 o                         
  -6  -3   4        511.75        507.52        19.89 o                         
  -5  -3   4        854.79        858.59        20.79 o                         
  -4  -3   4        869.16        802.90        19.10 o                         
  -3  -3   4        196.34        183.74         7.41 o                         
  -2  -3   4        468.52        507.70        12.39 o                         
  -1  -3   4         97.23        111.09         6.87 o                         
   0  -3   4         58.35         57.94         4.99 o                         
   1  -3   4         43.95         32.73         5.58 o                         
   2  -3   4       1729.68       1645.01        41.38 o                         
   3  -3   4        289.63        338.13        15.12 o                         
   4  -3   4          2.87          5.67         6.47 o                         
   5  -3   4        135.98        140.75        13.37 o                         
   6  -3   4        158.52        173.25        13.61 o                         
   7  -3   4        376.40        402.65        26.56 o                         
   8  -3   4        614.67        750.23        38.14 o                         
  -9  -2   4          1.61          2.30        15.42 o                         
  -8  -2   4        119.90        136.98        17.06 o                         
  -7  -2   4       1710.28       1691.41        52.80 o                         
  -6  -2   4         35.58         48.27         8.47 o                         
  -5  -2   4       1195.50       1186.64        27.32 o                         
  -4  -2   4        152.22        165.28         8.27 o                         
  -3  -2   4        187.29        193.98        11.19 o                         
  -2  -2   4       1656.23       1668.12        29.99 o                         
  -1  -2   4        567.23        646.73        14.35 o                         
   0  -2   4        786.63        801.75        15.52 o                         
   1  -2   4       1821.60       1780.97        34.37 o                         
   2  -2   4       1148.81       1071.98        25.38 o                         
   3  -2   4        829.39        758.20        19.54 o                         
   4  -2   4        492.77        518.58        18.76 o                         
   5  -2   4        263.09        275.30        16.52 o                         
   6  -2   4         83.88         65.70         9.81 o                         
   7  -2   4          0.36          1.73         8.94 o                         
   8  -2   4        136.09        128.08        17.69 o                         
  -9  -1   4          1.21          3.16        14.95 o                         
  -8  -1   4          1.89          0.00         9.36 o                         
  -7  -1   4       1211.68       1037.16        35.52 o                         
  -6  -1   4        181.16        173.13        11.75 o                         
  -5  -1   4         13.62         16.50         5.15 o                         
  -4  -1   4        133.80        113.50         7.31 o                         
  -3  -1   4        337.01        302.03        10.18 o                         
  -2  -1   4        511.17        556.87        13.88 o                         
  -1  -1   4        733.02        780.43        16.68 o                         
   0  -1   4         40.98         25.33         2.93 o                         
   1  -1   4       2021.62       1903.07        32.70 o                         
   2  -1   4       4465.06       4443.60        77.54 o                         
   3  -1   4       2438.04       2466.38        56.49 o                         
   4  -1   4        134.22        148.11         9.81 o                         
   5  -1   4        612.64        571.80        22.27 o                         
   6  -1   4          6.20          3.18         6.24 o                         
   7  -1   4         99.77        127.97        12.00 o                         
   8  -1   4         23.78         34.20        11.30 o                         
   9  -1   4        168.19        231.46        22.65 o                         
  -9   0   4        397.43        385.99        37.77 o                         
  -8   0   4        370.98        353.83        40.96 o                         
  -7   0   4          4.65          0.00         7.09 o                         
  -6   0   4         34.24         38.37         7.43 o                         
  -5   0   4        217.52        215.12        10.14 o                         
  -4   0   4        426.96        417.26        13.00 o                         
  -3   0   4       4664.41       4806.88        87.10 o                         
  -2   0   4       1391.30       1354.52        25.36 o                         
  -1   0   4        263.02        264.41         8.30 o                         
   0   0   4       2911.91       2942.77        45.03 o                         
   1   0   4       2920.07       2797.72        40.23 o                         
   2   0   4          0.77          0.00         2.98 o                         
   3   0   4       1128.04        953.11        25.00 o                         
   4   0   4        615.60        601.59        18.61 o                         
   5   0   4         48.91         64.74        11.52 o                         
   6   0   4       1928.09       1841.77        47.05 o                         
   7   0   4        173.00        207.80        13.63 o                         
   8   0   4        382.04        391.56        19.65 o                         
   9   0   4        132.92        178.04        18.35 o                         
  -9   1   4          6.54         16.37        16.78 o                         
  -8   1   4        487.30        365.37        62.22 o                         
  -7   1   4        630.00        625.90        32.82 o                         
  -6   1   4         10.69          7.08         5.87 o                         
  -5   1   4        570.24        574.51        16.51 o                         
  -4   1   4          0.82          0.00         3.27 o                         
  -3   1   4        291.82        331.04        11.93 o                         
  -2   1   4        134.42        111.26         5.39 o                         
  -1   1   4       1331.77       1373.09        21.87 o                         
   0   1   4       2054.65       2078.23        32.84 o                         
   1   1   4       5037.46       5100.61        80.87 o                         
   2   1   4       3550.46       3422.82        83.07 o                         
   3   1   4        447.71        415.67        14.94 o                         
   4   1   4        721.23        760.34        26.23 o                         
   5   1   4       1530.71       1592.36        57.02 o                         
   6   1   4        317.91        366.23        24.79 o                         
   7   1   4         75.12         60.62         5.62 o                         
   8   1   4        426.83        440.49        19.73 o                         
   9   1   4        107.91        136.25        15.20 o                         
  -9   2   4         54.89         38.21        21.01 o                         
  -8   2   4         65.40        105.54        19.44 o                         
  -7   2   4         80.23         71.98        14.65 o                         
  -6   2   4        398.14        433.83        20.27 o                         
  -5   2   4        380.63        384.75        21.20 o                         
  -4   2   4       2924.97       2824.59        48.64 o                         
  -3   2   4        208.50        234.47         8.18 o                         
  -2   2   4       1873.33       1969.29        32.22 o                         
  -1   2   4       1954.79       2041.95        34.60 o                         
   0   2   4       3657.61       3517.73        50.14 o                         
   1   2   4        278.09        302.57         7.45 o                         
   2   2   4        720.51        691.52        15.67 o                         
   3   2   4          0.09          3.19         4.19 o                         
   4   2   4       1497.76       1574.88        45.10 o                         
   5   2   4         30.67         29.61         7.64 o                         
   6   2   4        265.50        265.50        21.49 o                         
   7   2   4        741.45        670.30        29.25 o                         
   8   2   4         13.05         11.82        10.33 o                         
   9   2   4        104.06        127.22        11.58 o                         
  -8   3   4         94.30         73.24        22.34 o                         
  -7   3   4          3.30          6.18        10.23 o                         
  -6   3   4        514.78        471.09        29.88 o                         
  -5   3   4         86.11         84.48        10.76 o                         
  -4   3   4         15.94         20.98         6.26 o                         
  -3   3   4        187.81        195.00         7.33 o                         
  -2   3   4       1298.94       1334.16        30.46 o                         
  -1   3   4        551.07        522.91        11.02 o                         
   0   3   4       4783.18       4866.79        72.14 o                         
   1   3   4       6684.75       6811.38       140.97 o                         
   2   3   4        360.71        327.46        10.79 o                         
   3   3   4       4955.73       4851.04       111.76 o                         
   4   3   4         52.04         36.65        13.58 o                         
   5   3   4          4.68          4.82         5.04 o                         
   6   3   4         11.60         16.20         9.26 o                         
   7   3   4       1156.72       1104.34        30.55 o                         
   8   3   4         43.16         71.00        13.86 o                         
   9   3   4         19.46         34.20        12.80 o                         
  -8   4   4         25.61         51.94        15.31 o                         
  -7   4   4        513.91        448.05        52.79 o                         
  -6   4   4          4.50          6.00         9.32 o                         
  -5   4   4         66.64         68.22        13.25 o                         
  -4   4   4          0.26          0.00         5.31 o                         
  -3   4   4       1810.51       1719.62        35.56 o                         
  -2   4   4         20.76         31.52         4.35 o                         
  -1   4   4       4831.28       4787.77        91.87 o                         
   0   4   4       4304.82       4499.45        80.93 o                         
   1   4   4        648.56        618.20        13.85 o                         
   2   4   4        103.49         89.68         5.80 o                         
   3   4   4         32.11         27.15         5.41 o                         
   4   4   4       1112.22       1145.74        30.10 o                         
   5   4   4        436.59        425.28        23.84 o                         
   6   4   4        246.06        238.66        17.32 o                         
   7   4   4        168.57        196.22        17.25 o                         
   8   4   4        334.69        334.11        22.87 o                         
   9   4   4         18.39         25.44         9.97 o                         
  -8   5   4          7.28          1.56        14.14 o                         
  -7   5   4         15.20         32.03        13.66 o                         
  -6   5   4          8.85         23.70        11.15 o                         
  -5   5   4        744.52        733.01        49.13 o                         
  -4   5   4        102.91         84.41        11.63 o                         
  -3   5   4        872.78        876.07        23.70 o                         
  -2   5   4        189.94        207.84         9.07 o                         
  -1   5   4         94.79        109.00         8.15 o                         
   0   5   4       1304.66       1418.96        29.11 o                         
   1   5   4          9.81         16.69         4.13 o                         
   2   5   4       1533.37       1585.90        30.89 o                         
   3   5   4         12.57         13.62         4.01 o                         
   4   5   4         77.78         85.75         7.66 o                         
   5   5   4         63.07         71.18        10.34 o                         
   6   5   4        902.78        847.21        31.19 o                         
   7   5   4        629.85        665.68        28.44 o                         
   8   5   4        805.42        832.00        34.36 o                         
   9   5   4         23.89         21.58         6.79 o                         
  -7   6   4         77.09         77.35        17.47 o                         
  -6   6   4         18.90          0.00        10.74 o                         
  -5   6   4         16.94          2.05        10.08 o                         
  -4   6   4         84.37        107.21        15.75 o                         
  -3   6   4         52.99         54.65         5.26 o                         
  -2   6   4        676.77        683.81        20.68 o                         
  -1   6   4         27.21         28.24         5.58 o                         
   0   6   4       1017.02       1005.50        25.95 o                         
   1   6   4        446.14        435.57        13.10 o                         
   2   6   4        616.00        606.01        14.42 o                         
   3   6   4       2296.85       2339.67        40.49 o                         
   4   6   4         78.02         93.80         7.14 o                         
   5   6   4          5.16          0.00         6.12 o                         
   6   6   4        362.75        391.74        19.85 o                         
   7   6   4         77.31        102.66        13.16 o                         
   8   6   4          8.23         13.86         6.93 o                         
   9   6   4         17.52         13.66        19.83 o                         
  -6   7   4         97.35         86.96        17.64 o                         
  -5   7   4         19.22         26.02        12.72 o                         
  -4   7   4        527.60        478.20        29.35 o                         
  -3   7   4        526.26        483.12        28.36 o                         
  -2   7   4        370.60        336.57        15.12 o                         
  -1   7   4        275.68        268.54        14.44 o                         
   0   7   4        322.10        339.48        14.70 o                         
   1   7   4         16.81         13.21         4.93 o                         
   2   7   4        497.36        507.42        13.53 o                         
   3   7   4         56.38         50.60         4.95 o                         
   4   7   4        366.76        371.12        13.16 o                         
   5   7   4        613.06        623.72        17.85 o                         
   6   7   4         72.42         78.32         9.12 o                         
   7   7   4         40.47         38.12        12.38 o                         
   8   7   4         11.95         13.68        19.07 o                         
   9   7   4        112.58        132.98        32.25 o                         
  -6   8   4         35.51         69.36        24.39 o                         
  -5   8   4         39.29         55.57        18.94 o                         
  -4   8   4         40.12         48.62        14.50 o                         
  -3   8   4         89.49         83.04        15.46 o                         
  -2   8   4         13.12         23.45         7.16 o                         
  -1   8   4         33.06         26.87         7.56 o                         
   0   8   4          4.93          0.00         6.18 o                         
   1   8   4         32.60         36.22         6.49 o                         
   2   8   4        734.32        739.17        19.14 o                         
   3   8   4       2888.49       2889.02        54.52 o                         
   4   8   4        753.17        773.39        29.65 o                         
   5   8   4        307.46        313.18        40.45 o                         
   6   8   4          1.00          0.00         8.88 o                         
   7   8   4        731.77        683.90        57.72 o                         
   8   8   4         11.55         18.66        20.72 o                         
   9   8   4          2.56          7.04        20.51 o                         
  -5   9   4         51.99         41.77        15.23 o                         
  -4   9   4        121.70        132.49        23.75 o                         
  -3   9   4        376.35        417.89        31.30 o                         
  -2   9   4       1402.28       1371.83        46.24 o                         
  -1   9   4        559.74        596.11        24.15 o                         
   0   9   4         28.52         29.72         9.59 o                         
   1   9   4        163.75        178.69        12.59 o                         
   2   9   4        112.23        115.63         9.92 o                         
   3   9   4         40.96         62.07        11.12 o                         
   4   9   4         15.20          3.65         8.59 o                         
   5   9   4          0.53         12.97        16.06 o                         
   6   9   4         13.11         14.16        18.34 o                         
   7   9   4         36.18          4.41        19.07 o                         
   8   9   4         18.30         22.02        21.06 o                         
  -4  10   4         34.64         10.40        12.88 o                         
  -3  10   4          4.51          1.47        11.10 o                         
  -2  10   4        108.04        132.26        25.64 o                         
  -1  10   4        180.38        182.28        16.68 o                         
   0  10   4        182.36        211.76        16.12 o                         
   1  10   4        159.74        166.37        13.82 o                         
   2  10   4         18.00          1.10        10.01 o                         
   3  10   4          0.50          0.00         7.10 o                         
   4  10   4        144.26        105.79        21.85 o                         
   5  10   4        533.17        490.00        52.40 o                         
   6  10   4         54.90         60.87        25.22 o                         
   7  10   4         30.84          0.00        18.20 o                         
   8  10   4          2.24          0.00        18.80 o                         
  -3  11   4        214.86        256.29        32.32 o                         
  -2  11   4         43.67         34.67        13.45 o                         
  -1  11   4        799.01        806.65        37.38 o                         
   0  11   4        696.74        718.36        89.42 o                         
   1  11   4        323.12        365.21        24.73 o                         
   2  11   4         11.88          0.59         9.28 o                         
   3  11   4         40.37         68.01        17.80 o                         
   4  11   4          1.23          0.00        21.43 o                         
   5  11   4        201.22        240.38        41.71 o                         
   6  11   4        274.19        283.62        45.27 o                         
   7  11   4          0.27          4.34        21.52 o                         
  -1  12   4         32.12         26.00        16.89 o                         
   0  12   4         28.04          5.65        11.26 o                         
   1  12   4         23.76         42.42        19.27 o                         
   2  12   4        302.39        349.09        33.63 o                         
   3  12   4          8.84          9.61        14.54 o                         
   4  12   4        131.73        126.64        24.14 o                         
   5  12   4          0.86         14.71        22.32 o                         
   6  12   4         18.03          0.00        16.03 o                         
   1  13   4         60.15         39.92        19.05 o                         
   2  13   4         28.45         31.27        25.30 o                         
   3  13   4          7.03          1.80        14.55 o                         
   4  13   4          0.73          8.20        15.77 o                         
  -5 -11   5         23.27         25.83        26.75 o                         
  -4 -11   5          0.04          0.00        19.78 o                         
  -3 -11   5        160.57        178.92        39.93 o                         
  -2 -11   5         23.60         39.28        19.18 o                         
  -1 -11   5          8.36          4.44        15.96 o                         
   0 -11   5         19.22          0.00        14.69 o                         
  -6 -10   5         24.47          1.03        23.18 o                         
  -5 -10   5         74.95        119.87        34.31 o                         
  -4 -10   5         23.56         48.79        25.51 o                         
  -3 -10   5          0.12          0.00        20.42 o                         
  -2 -10   5        211.77        268.43        31.03 o                         
  -1 -10   5         74.82         84.34        20.73 o                         
   0 -10   5        201.11        249.49        29.43 o                         
   1 -10   5        405.18        389.22        55.85 o                         
   2 -10   5        118.93        133.43        16.91 o                         
  -7  -9   5         65.82         42.78        28.10 o                         
  -6  -9   5         16.19          0.00        20.12 o                         
  -5  -9   5          6.23         19.00        23.73 o                         
  -4  -9   5         20.32         30.29        22.13 o                         
  -3  -9   5        523.94        596.62        58.41 o                         
  -2  -9   5        208.44        237.47        28.06 o                         
  -1  -9   5         19.39         16.13         9.12 o                         
   0  -9   5        164.29        191.65        21.38 o                         
   1  -9   5        128.66        132.18        19.17 o                         
   2  -9   5        217.14        231.93        19.80 o                         
   3  -9   5         90.16         77.56        18.09 o                         
  -8  -8   5        110.54        151.35        38.21 o                         
  -7  -8   5         40.75         50.11        26.68 o                         
  -6  -8   5         25.34         57.99        26.06 o                         
  -5  -8   5         37.68         24.65        21.38 o                         
  -4  -8   5        117.91         74.05        25.88 o                         
  -3  -8   5         28.39         11.78         9.75 o                         
  -2  -8   5        199.17        211.01        12.95 o                         
  -1  -8   5          1.54          0.00         6.02 o                         
   0  -8   5        757.80        765.35        29.25 o                         
   1  -8   5        161.15        150.48        17.98 o                         
   2  -8   5         44.43         47.88        25.29 o                         
   3  -8   5          2.88          0.00         9.30 o                         
   4  -8   5        332.37        390.16        31.29 o                         
  -8  -7   5        404.22        448.22        53.93 o                         
  -7  -7   5         27.70         37.92        23.46 o                         
  -6  -7   5          4.27          0.16        19.05 o                         
  -5  -7   5        222.26        288.11        23.02 o                         
  -4  -7   5        141.47        172.95        17.89 o                         
  -3  -7   5        544.06        529.44        19.18 o                         
  -2  -7   5          0.88          0.00         4.49 o                         
  -1  -7   5        503.20        486.16        24.28 o                         
   0  -7   5        445.10        430.22        31.59 o                         
   1  -7   5        127.82        114.71        24.89 o                         
   2  -7   5         42.60         36.05        11.29 o                         
   3  -7   5        184.12        178.10        25.37 o                         
   4  -7   5         46.88         42.66        14.43 o                         
   5  -7   5        207.32        237.14        32.50 o                         
  -9  -6   5        116.42        186.59        38.53 o                         
  -8  -6   5         68.49         87.51        28.10 o                         
  -7  -6   5        594.69        553.05        34.72 o                         
  -6  -6   5          0.04          0.00        10.29 o                         
  -5  -6   5          0.20          0.00        15.64 o                         
  -4  -6   5          0.39          0.00         3.97 o                         
  -3  -6   5          0.48          2.25         4.74 o                         
  -2  -6   5        402.76        382.63        15.15 o                         
  -1  -6   5        577.33        561.33        18.98 o                         
   0  -6   5        599.05        629.93        24.29 o                         
   1  -6   5         31.42         42.00         9.29 o                         
   2  -6   5       1150.48       1071.24        34.39 o                         
   3  -6   5        515.10        542.81        26.84 o                         
   4  -6   5          0.81          0.00         8.84 o                         
   5  -6   5        206.39        249.97        29.07 o                         
   6  -6   5        416.55        407.13        45.38 o                         
  -9  -5   5          0.27         11.40        22.16 o                         
  -8  -5   5          0.07          4.17        13.49 o                         
  -7  -5   5         21.15          0.00        12.06 o                         
  -6  -5   5        203.21        213.32        22.65 o                         
  -5  -5   5        126.58        142.54        11.21 o                         
  -4  -5   5         24.51         33.46         5.86 o                         
  -3  -5   5         39.15         40.10         6.42 o                         
  -2  -5   5       1008.67       1026.72        35.04 o                         
  -1  -5   5         75.25         99.50         8.70 o                         
   0  -5   5       2397.33       2326.73        50.72 o                         
   1  -5   5         54.03         76.25        10.11 o                         
   2  -5   5        202.23        197.88        22.55 o                         
   3  -5   5        116.19        105.54        20.58 o                         
   4  -5   5          0.59          0.00         8.31 o                         
   5  -5   5         53.61         78.00        11.73 o                         
   6  -5   5          5.33         18.97        12.08 o                         
   7  -5   5        599.82        661.27        38.38 o                         
  -9  -4   5         11.31          2.63        14.84 o                         
  -8  -4   5         14.62         17.66        14.57 o                         
  -7  -4   5         12.37          9.35         8.38 o                         
  -6  -4   5       1465.98       1430.17        44.54 o                         
  -5  -4   5       1446.89       1484.57        31.63 o                         
  -4  -4   5        439.54        447.69        13.64 o                         
  -3  -4   5        581.07        611.37        16.12 o                         
  -2  -4   5          3.85          0.00         4.20 o                         
  -1  -4   5        812.63        848.52        20.96 o                         
   0  -4   5        173.96        171.27        11.23 o                         
   1  -4   5       2901.00       2736.69        64.82 o                         
   2  -4   5         43.94         47.82         8.46 o                         
   3  -4   5          3.67          3.19         6.50 o                         
   4  -4   5         12.09         10.57         8.68 o                         
   5  -4   5        124.83        139.36        14.85 o                         
   6  -4   5         71.01         66.71        14.12 o                         
   7  -4   5        183.32        144.40        19.79 o                         
  -9  -3   5        236.47        293.84        83.86 o                         
  -8  -3   5         99.18         97.79        25.73 o                         
  -7  -3   5         43.13         64.72        11.95 o                         
  -6  -3   5         70.11         74.70         8.31 o                         
  -5  -3   5       1251.96       1325.85        29.35 o                         
  -4  -3   5       1437.09       1424.29        30.20 o                         
  -3  -3   5         39.89         40.37         5.28 o                         
  -2  -3   5        198.38        189.51         8.61 o                         
  -1  -3   5       1688.15       1632.00        33.29 o                         
   0  -3   5        403.92        391.64        12.44 o                         
   1  -3   5        256.42        324.41        12.68 o                         
   2  -3   5        822.01        830.24        25.54 o                         
   3  -3   5         11.02         10.89         6.38 o                         
   4  -3   5        924.20        938.13        38.07 o                         
   5  -3   5        395.72        452.24        22.49 o                         
   6  -3   5        312.63        308.17        29.66 o                         
   7  -3   5          1.93          1.22         9.98 o                         
   8  -3   5        247.18        240.43        27.58 o                         
  -9  -2   5          0.38          4.14        15.27 o                         
  -8  -2   5        470.54        495.66        25.88 o                         
  -7  -2   5         94.96        119.45        14.62 o                         
  -6  -2   5        451.66        426.31        16.43 o                         
  -5  -2   5       3460.60       3478.26        71.72 o                         
  -4  -2   5        223.63        252.97        14.18 o                         
  -3  -2   5        234.19        282.62        14.44 o                         
  -2  -2   5        449.49        440.93        13.60 o                         
  -1  -2   5       3178.06       3097.94        56.87 o                         
   0  -2   5       1766.08       1658.46        30.29 o                         
   1  -2   5        331.11        357.78        10.43 o                         
   2  -2   5       2639.23       2555.65        67.86 o                         
   3  -2   5        159.68        153.21        10.71 o                         
   4  -2   5        121.13        122.85        12.85 o                         
   5  -2   5        299.06        282.39        17.38 o                         
   6  -2   5         24.91         23.91         8.85 o                         
   7  -2   5         30.93         41.04        12.07 o                         
   8  -2   5         11.49          7.48        11.22 o                         
  -9  -1   5        121.53        143.68        27.01 o                         
  -8  -1   5         60.67         47.52        14.71 o                         
  -7  -1   5          3.94          4.55         7.92 o                         
  -6  -1   5        100.57         92.30         8.26 o                         
  -5  -1   5          5.27          0.00         4.77 o                         
  -4  -1   5       2779.28       2862.63        54.15 o                         
  -3  -1   5        109.82        103.27         7.07 o                         
  -2  -1   5         17.91         17.92         4.43 o                         
  -1  -1   5       3546.83       3608.21        66.28 o                         
   0  -1   5       4235.15       4013.12        65.18 o                         
   1  -1   5        404.42        476.83        11.41 o                         
   2  -1   5       7553.06       7916.64       135.04 o                         
   3  -1   5        890.91        867.80        24.95 o                         
   4  -1   5         76.86         63.20         7.91 o                         
   5  -1   5         30.82         38.81         7.61 o                         
   6  -1   5       1274.53       1223.76        39.81 o                         
   7  -1   5          3.47          0.92         6.78 o                         
   8  -1   5        113.91        137.95        17.15 o                         
   9  -1   5         67.09         73.26        15.29 o                         
  -9   0   5        104.20         81.28        22.63 o                         
  -8   0   5         43.54         55.01        17.83 o                         
  -7   0   5        163.29        161.70        16.29 o                         
  -6   0   5        131.86        125.03         9.17 o                         
  -5   0   5        124.86        128.86         8.90 o                         
  -4   0   5        643.52        691.96        18.55 o                         
  -3   0   5        723.78        732.10        18.40 o                         
  -2   0   5       1322.69       1282.85        37.15 o                         
  -1   0   5         92.11        120.02         6.39 o                         
   0   0   5       4799.02       4846.79        72.58 o                         
   1   0   5         98.49         91.57         4.04 o                         
   2   0   5       1686.72       1690.27        38.77 o                         
   3   0   5       2366.65       2416.11        49.58 o                         
   4   0   5        876.79        836.63        24.36 o                         
   5   0   5         30.76         43.19         7.02 o                         
   6   0   5        765.42        700.42        26.40 o                         
   7   0   5        788.78        778.83        26.70 o                         
   8   0   5        465.87        524.81        22.74 o                         
   9   0   5         15.16         13.37        10.68 o                         
  -9   1   5        138.92        120.88        23.84 o                         
  -8   1   5        179.46        139.35        23.86 o                         
  -7   1   5        629.60        580.91        59.74 o                         
  -6   1   5         13.50         16.79         5.85 o                         
  -5   1   5       1337.56       1308.02        29.94 o                         
  -4   1   5        118.62        134.08         8.50 o                         
  -3   1   5        655.30        684.31        17.69 o                         
  -2   1   5         34.05         41.64         4.80 o                         
  -1   1   5         49.59         58.92         4.73 o                         
   0   1   5        504.29        509.88        11.16 o                         
   1   1   5        408.48        441.92        11.31 o                         
   2   1   5          0.91          3.52         3.15 o                         
   3   1   5        682.69        792.97        19.82 o                         
   4   1   5         11.51         13.69         4.07 o                         
   5   1   5       1230.95       1127.81        37.16 o                         
   6   1   5        185.33        176.72        14.90 o                         
   7   1   5        363.73        377.29        16.96 o                         
   8   1   5          0.31          3.16         6.41 o                         
   9   1   5         66.46         84.01        13.20 o                         
  -9   2   5         11.63         24.48        14.32 o                         
  -8   2   5         28.58         21.27        12.06 o                         
  -7   2   5          1.60          0.00         9.64 o                         
  -6   2   5         20.59          7.59        10.01 o                         
  -5   2   5       1152.20       1183.97        24.77 o                         
  -4   2   5       2117.36       2064.29        37.88 o                         
  -3   2   5       1120.33       1133.84        25.56 o                         
  -2   2   5       1527.18       1658.82        33.53 o                         
  -1   2   5          0.11          0.00         2.86 o                         
   0   2   5       3676.59       3485.37        50.26 o                         
   1   2   5        589.88        614.76        13.42 o                         
   2   2   5          1.14          3.47         2.90 o                         
   3   2   5         38.91         55.01         6.38 o                         
   4   2   5         95.30        111.20        11.21 o                         
   5   2   5          1.58          0.00         5.07 o                         
   6   2   5        179.51        204.98        16.43 o                         
   7   2   5         43.27         52.72        16.30 o                         
   8   2   5        496.19        468.40        23.42 o                         
   9   2   5         10.21         22.63         7.36 o                         
  -8   3   5         26.46         18.00        18.80 o                         
  -7   3   5        401.60        402.44        28.87 o                         
  -6   3   5        815.93        685.28        54.14 o                         
  -5   3   5        310.58        301.00        11.19 o                         
  -4   3   5        298.77        283.98        19.69 o                         
  -3   3   5          6.10          0.00         5.81 o                         
  -2   3   5        601.42        573.27        15.71 o                         
  -1   3   5       2974.22       3088.94        62.39 o                         
   0   3   5       1981.27       1975.71        32.45 o                         
   1   3   5       4539.67       4480.95        71.39 o                         
   2   3   5        398.40        387.35        11.42 o                         
   3   3   5       2074.72       1925.31        87.78 o                         
   4   3   5         15.24         20.29         6.67 o                         
   5   3   5        301.11        338.02        18.69 o                         
   6   3   5        128.87        115.87        16.46 o                         
   7   3   5        931.68        940.91        31.30 o                         
   8   3   5         72.02         72.79        10.64 o                         
   9   3   5          5.28         14.62         9.47 o                         
  -8   4   5          0.04          1.97        12.56 o                         
  -7   4   5          5.10          0.00         9.92 o                         
  -6   4   5         34.30         35.37        12.24 o                         
  -5   4   5        156.40        141.04        17.48 o                         
  -4   4   5        916.40        934.83        22.95 o                         
  -3   4   5        578.61        557.21        14.72 o                         
  -2   4   5        693.40        661.45        17.85 o                         
  -1   4   5          5.97         28.70         5.44 o                         
   0   4   5       4114.78       4156.50        73.43 o                         
   1   4   5       5667.47       5674.61        89.95 o                         
   2   4   5       1151.97       1243.14        23.75 o                         
   3   4   5       1900.97       2107.01        44.05 o                         
   4   4   5          6.69          8.86         6.04 o                         
   5   4   5        906.48        922.37        32.20 o                         
   6   4   5        120.52        135.39        18.74 o                         
   7   4   5         74.32         77.77        11.27 o                         
   8   4   5        104.85        147.30        16.31 o                         
   9   4   5         14.11         26.72        10.34 o                         
  -7   5   5         20.37         14.50        12.60 o                         
  -6   5   5        115.36        132.65        18.62 o                         
  -5   5   5       1159.03       1065.83        43.04 o                         
  -4   5   5       1210.56       1112.55        36.33 o                         
  -3   5   5         87.64         79.86        10.93 o                         
  -2   5   5        117.98        129.36         9.22 o                         
  -1   5   5       2559.76       2471.58        52.19 o                         
   0   5   5        106.78        116.85         9.44 o                         
   1   5   5          2.83          3.76         4.16 o                         
   2   5   5        565.45        563.00        14.99 o                         
   3   5   5        108.62         95.20         8.77 o                         
   4   5   5          3.78          6.11         5.84 o                         
   5   5   5         69.42         69.64         9.91 o                         
   6   5   5          0.38          1.59         8.91 o                         
   7   5   5         91.71        104.85        13.79 o                         
   8   5   5        862.87        831.30        42.68 o                         
   9   5   5         42.10         69.92        12.57 o                         
  -7   6   5        198.94        212.54        35.39 o                         
  -6   6   5          0.25          1.87        10.70 o                         
  -5   6   5        585.26        639.01        34.66 o                         
  -4   6   5       1382.48       1370.72        61.51 o                         
  -3   6   5        385.93        356.93        22.21 o                         
  -2   6   5        700.82        710.87        21.77 o                         
  -1   6   5        328.80        359.54        14.62 o                         
   0   6   5         22.67         30.16         6.78 o                         
   1   6   5          2.24          2.95         4.66 o                         
   2   6   5       2762.58       2811.21        56.90 o                         
   3   6   5        367.17        438.83        14.53 o                         
   4   6   5        102.69        106.30         8.97 o                         
   5   6   5        898.69        929.14        28.46 o                         
   6   6   5        798.26        778.05        55.46 o                         
   7   6   5         24.90         17.85         9.38 o                         
   8   6   5         16.16         24.29        10.49 o                         
   9   6   5        121.40         95.55        29.31 o                         
  -6   7   5        534.05        474.67        41.64 o                         
  -5   7   5        219.25        223.16        28.11 o                         
  -4   7   5        984.86        970.59        54.53 o                         
  -3   7   5        507.16        440.95        22.93 o                         
  -2   7   5        760.24        746.94        23.32 o                         
  -1   7   5        240.69        252.93        16.51 o                         
   0   7   5        467.12        431.86        15.13 o                         
   1   7   5        396.67        399.18        15.35 o                         
   2   7   5         89.60         93.01         7.47 o                         
   3   7   5        316.98        373.62        12.86 o                         
   4   7   5         47.78         46.71         6.53 o                         
   5   7   5        106.51        114.92        18.96 o                         
   6   7   5         78.10         78.68        15.05 o                         
   7   7   5        571.74        574.30        33.10 o                         
   8   7   5        197.58        136.98        32.02 o                         
   9   7   5         32.12          6.12        19.26 o                         
  -6   8   5        103.73        115.09        20.82 o                         
  -5   8   5         11.51         17.35        12.35 o                         
  -4   8   5         77.84         70.43        15.55 o                         
  -3   8   5        539.38        577.17        33.79 o                         
  -2   8   5          3.55          0.00         5.93 o                         
  -1   8   5          2.14          0.00         6.04 o                         
   0   8   5          8.64         10.39         7.23 o                         
   1   8   5        274.00        315.07        19.50 o                         
   2   8   5         85.92        100.37         8.09 o                         
   3   8   5       1876.48       1904.58        38.72 o                         
   4   8   5        140.17        175.51        11.22 o                         
   5   8   5          1.52         10.15         9.49 o                         
   6   8   5          8.74          0.00        10.07 o                         
   7   8   5        272.03        358.70        47.19 o                         
   8   8   5        305.39        383.26        49.34 o                         
   9   8   5         55.77         42.39        25.13 o                         
  -5   9   5         60.47         60.01        16.91 o                         
  -4   9   5         89.16         88.58        17.45 o                         
  -3   9   5        346.38        365.38        27.53 o                         
  -2   9   5       1098.43        957.21       116.20 o                         
  -1   9   5        819.20        817.73        26.34 o                         
   0   9   5          0.80          5.52         7.51 o                         
   1   9   5       1299.60       1286.75        34.22 o                         
   2   9   5         50.33         56.39         8.84 o                         
   3   9   5        422.08        455.87        24.26 o                         
   4   9   5       1354.75       1331.51        53.30 o                         
   5   9   5        177.65        167.39        18.72 o                         
   6   9   5        108.24        128.23        32.02 o                         
   7   9   5         56.74         32.41        20.79 o                         
   8   9   5          2.85         31.36        22.96 o                         
  -4  10   5        116.22        109.78        20.46 o                         
  -3  10   5         47.11         32.81        13.38 o                         
  -2  10   5         40.13         34.34        13.29 o                         
  -1  10   5         13.47         17.06         9.96 o                         
   0  10   5          2.07          0.00         7.15 o                         
   1  10   5        182.47        194.32        15.25 o                         
   2  10   5          4.98          1.64         8.59 o                         
   3  10   5          0.23          1.86         8.80 o                         
   4  10   5         21.34         16.75        14.62 o                         
   5  10   5         48.14         39.54        21.24 o                         
   6  10   5        314.11        237.32        39.86 o                         
   7  10   5         64.04         85.04        28.37 o                         
   8  10   5        106.44         45.71        25.90 o                         
  -3  11   5         75.98         73.99        22.23 o                         
  -2  11   5        581.48        517.56        33.42 o                         
  -1  11   5         40.24         30.72        12.51 o                         
   0  11   5         73.80         86.85        12.91 o                         
   1  11   5          6.89          9.07        10.08 o                         
   2  11   5        305.63        275.08        21.60 o                         
   3  11   5          0.35          1.56        12.33 o                         
   4  11   5        181.64        192.78        25.96 o                         
   5  11   5        481.41        476.79        54.13 o                         
   6  11   5          0.11          4.98        18.25 o                         
   7  11   5          0.00          0.00        20.40 o                         
  -1  12   5        282.13        238.80        31.53 o                         
   0  12   5          5.33         12.65        11.67 o                         
   1  12   5          9.50         16.95        11.38 o                         
   2  12   5         80.57         79.35        19.57 o                         
   3  12   5         22.10         55.21        17.62 o                         
   4  12   5        145.16         92.08        36.77 o                         
   5  12   5         61.90          9.62        23.00 o                         
   6  12   5          4.82          0.00        19.92 o                         
   1  13   5          2.85          0.00        15.63 o                         
   2  13   5         36.11         58.74        19.76 o                         
   3  13   5         38.25         47.98        19.17 o                         
   4  13   5         24.54         34.12        24.84 o                         
  -3 -11   6        165.13        128.80        36.30 o                         
  -2 -11   6          6.76          2.11        18.14 o                         
  -5 -10   6         84.54         76.88        30.63 o                         
  -4 -10   6         57.65         18.55        24.30 o                         
  -3 -10   6         27.04         51.10        27.96 o                         
  -2 -10   6         31.88         29.47        17.33 o                         
  -1 -10   6         33.13         44.54        27.47 o                         
   0 -10   6          0.60         26.03        16.27 o                         
   1 -10   6         18.67         27.13        17.16 o                         
  -7  -9   6         12.63          0.00        20.69 o                         
  -6  -9   6         44.22         35.66        26.72 o                         
  -5  -9   6          7.85          8.68        21.86 o                         
  -4  -9   6          0.29         15.81        22.98 o                         
  -3  -9   6        531.93        558.57        58.86 o                         
  -2  -9   6         20.10         26.13        24.33 o                         
  -1  -9   6          0.53          9.57        10.09 o                         
   0  -9   6          9.46         16.50         9.55 o                         
   1  -9   6         72.30         76.76        16.39 o                         
   2  -9   6        280.72        293.17        28.54 o                         
   3  -9   6          0.42          7.06        13.72 o                         
  -7  -8   6        446.40        368.32        51.01 o                         
  -6  -8   6          0.35          9.75        20.31 o                         
  -5  -8   6          3.97         15.71        21.01 o                         
  -4  -8   6          2.97          0.00        17.95 o                         
  -3  -8   6        258.93        209.62        36.01 o                         
  -2  -8   6         45.49         36.18         7.92 o                         
  -1  -8   6        173.12        187.59        13.66 o                         
   0  -8   6        189.73        181.95        14.18 o                         
   1  -8   6        289.69        282.06        19.84 o                         
   2  -8   6        115.63        117.84        17.37 o                         
   3  -8   6          0.54         12.41        11.98 o                         
   4  -8   6        460.12        558.19        69.42 o                         
  -8  -7   6        101.67        129.76        33.97 o                         
  -7  -7   6         20.14         38.10        24.17 o                         
  -6  -7   6         30.83         14.78        20.24 o                         
  -5  -7   6        261.85        224.45        32.57 o                         
  -4  -7   6        872.22        768.18        49.10 o                         
  -3  -7   6        255.93        238.07        14.06 o                         
  -2  -7   6        426.82        407.60        22.04 o                         
  -1  -7   6        914.09        918.26        27.45 o                         
   0  -7   6        763.29        770.85        25.13 o                         
   1  -7   6          0.21          0.00         7.47 o                         
   2  -7   6        550.91        553.14        35.56 o                         
   3  -7   6        606.94        596.66        30.86 o                         
   4  -7   6         47.82         46.98        14.96 o                         
   5  -7   6        412.88        377.88        30.95 o                         
  -8  -6   6        587.27        438.31        50.57 o                         
  -7  -6   6        735.19        738.65        40.70 o                         
  -6  -6   6         34.10         25.26        13.33 o                         
  -5  -6   6        266.79        248.87        23.13 o                         
  -4  -6   6        220.99        227.99        14.37 o                         
  -3  -6   6       2893.88       2789.64        74.50 o                         
  -2  -6   6        181.41        165.33        12.36 o                         
  -1  -6   6          8.06          9.24         6.55 o                         
   0  -6   6       1527.13       1470.10        49.07 o                         
   1  -6   6        101.92        109.36        11.35 o                         
   2  -6   6         39.56         25.87         9.17 o                         
   3  -6   6         11.11          0.06         7.81 o                         
   4  -6   6        134.56        130.99        21.31 o                         
   5  -6   6        413.05        469.32        45.70 o                         
   6  -6   6         31.85         57.67        16.48 o                         
  -9  -5   6          0.00          0.00        20.28 o                         
  -8  -5   6         40.38         19.36        16.07 o                         
  -7  -5   6        140.82        106.75        19.96 o                         
  -6  -5   6          7.45          3.29        11.91 o                         
  -5  -5   6       1206.04       1191.98        38.39 o                         
  -4  -5   6          1.44          5.09         5.56 o                         
  -3  -5   6         94.63         99.23         9.00 o                         
  -2  -5   6       1006.10        988.75        29.73 o                         
  -1  -5   6        799.37        800.35        23.51 o                         
   0  -5   6       4447.34       4378.10        88.04 o                         
   1  -5   6        931.74        894.53        26.12 o                         
   2  -5   6        643.27        597.23        24.18 o                         
   3  -5   6        178.70        186.47        15.30 o                         
   4  -5   6       1278.51       1310.96        46.27 o                         
   5  -5   6          2.25          3.44         8.82 o                         
   6  -5   6          6.98         15.61        11.43 o                         
  -9  -4   6         16.13         20.45        17.15 o                         
  -8  -4   6        103.67        102.63        20.77 o                         
  -7  -4   6         60.22         53.04        16.15 o                         
  -6  -4   6          2.51          0.00         7.42 o                         
  -5  -4   6       1270.93       1264.35        28.95 o                         
  -4  -4   6        608.88        637.52        17.88 o                         
  -3  -4   6        137.92        150.05         8.80 o                         
  -2  -4   6        166.29        143.12        10.05 o                         
  -1  -4   6          3.34          0.27         4.83 o                         
   0  -4   6       1657.97       1621.73        41.55 o                         
   1  -4   6        839.91        823.56        23.68 o                         
   2  -4   6        764.27        723.41        25.21 o                         
   3  -4   6         18.63         25.18         8.07 o                         
   4  -4   6        195.92        212.47        19.29 o                         
   5  -4   6        634.86        650.04        29.35 o                         
   6  -4   6         10.33         12.91        11.44 o                         
   7  -4   6        179.12        230.93        28.08 o                         
  -9  -3   6        133.79        148.34        31.12 o                         
  -8  -3   6        237.40        295.02        29.09 o                         
  -7  -3   6        149.30        142.57        15.95 o                         
  -6  -3   6         10.60         14.66         9.00 o                         
  -5  -3   6        662.12        669.02        19.17 o                         
  -4  -3   6        104.79        109.16         8.25 o                         
  -3  -3   6        320.65        307.47        18.21 o                         
  -2  -3   6          0.27          3.97         3.99 o                         
  -1  -3   6        352.35        334.92        13.53 o                         
   0  -3   6          6.08         11.37         4.96 o                         
   1  -3   6        957.39        862.10        23.41 o                         
   2  -3   6         30.89         19.45         5.95 o                         
   3  -3   6       1515.12       1407.89        39.11 o                         
   4  -3   6       1360.40       1403.45        47.54 o                         
   5  -3   6       2493.29       2502.77        72.30 o                         
   6  -3   6        152.70        180.06        23.22 o                         
   7  -3   6          0.11          0.00         9.77 o                         
   8  -3   6        300.69        286.44        34.86 o                         
  -9  -2   6         15.28         25.60        17.63 o                         
  -8  -2   6         15.39         22.11         9.93 o                         
  -7  -2   6       1218.38       1178.98        42.30 o                         
  -6  -2   6       1067.51       1078.05        38.33 o                         
  -5  -2   6       1069.19       1062.90        28.71 o                         
  -4  -2   6          4.44          0.97         4.77 o                         
  -3  -2   6        164.76        179.44         9.52 o                         
  -2  -2   6        176.93        194.30        10.16 o                         
  -1  -2   6        109.31         93.52         6.32 o                         
   0  -2   6       1952.24       2016.05        36.38 o                         
   1  -2   6        190.69        234.29         9.61 o                         
   2  -2   6          0.03          0.00         4.40 o                         
   3  -2   6        968.34        915.86        27.82 o                         
   4  -2   6         77.87         75.19         9.66 o                         
   5  -2   6        236.81        220.44        17.34 o                         
   6  -2   6        190.75        217.16        17.23 o                         
   7  -2   6         16.44         15.54        11.14 o                         
   8  -2   6          0.49          0.46        10.68 o                         
  -9  -1   6        233.24        242.69        24.81 o                         
  -8  -1   6         61.81         77.15        15.42 o                         
  -7  -1   6        263.85        284.08        19.28 o                         
  -6  -1   6          6.44         11.20         8.04 o                         
  -5  -1   6       1597.13       1613.94        38.96 o                         
  -4  -1   6       1211.67       1180.99        30.27 o                         
  -3  -1   6        393.63        374.51        12.98 o                         
  -2  -1   6         17.82          8.00         4.20 o                         
  -1  -1   6        824.04        832.30        21.49 o                         
   0  -1   6        477.91        441.05        11.83 o                         
   1  -1   6       1802.27       1786.83        32.13 o                         
   2  -1   6         45.50         62.03         6.27 o                         
   3  -1   6         99.34        102.52         8.25 o                         
   4  -1   6         25.85         27.14         7.12 o                         
   5  -1   6          1.72          3.90         6.14 o                         
   6  -1   6         41.82         37.50         9.57 o                         
   7  -1   6        191.58        190.04        15.36 o                         
   8  -1   6        255.16        295.22        43.09 o                         
  -9   0   6        200.79        221.97        24.86 o                         
  -8   0   6         63.78         75.78        15.99 o                         
  -7   0   6         36.72         38.30         9.71 o                         
  -6   0   6        566.61        492.12        36.42 o                         
  -5   0   6         41.09         34.49         6.57 o                         
  -4   0   6          0.16          0.00         4.91 o                         
  -3   0   6        114.38        118.91         8.98 o                         
  -2   0   6       1172.53       1106.47        28.56 o                         
  -1   0   6        126.82        146.78         8.18 o                         
   0   0   6       2773.42       2701.87        50.47 o                         
   1   0   6        377.92        407.29        13.60 o                         
   2   0   6         44.19         46.95         5.16 o                         
   3   0   6        890.23        796.24        21.12 o                         
   4   0   6        616.98        579.13        17.96 o                         
   5   0   6        251.99        244.82        12.86 o                         
   6   0   6        147.68        149.89        13.10 o                         
   7   0   6         45.81         60.57        10.48 o                         
   8   0   6        286.78        320.17        21.15 o                         
   9   0   6         68.60         72.25        20.56 o                         
  -9   1   6          0.62          0.00        12.40 o                         
  -8   1   6         68.46         83.81        16.78 o                         
  -7   1   6        417.23        405.90        29.35 o                         
  -6   1   6         27.63          4.27         7.39 o                         
  -5   1   6       1849.26       1889.57        40.48 o                         
  -4   1   6        225.05        239.93        11.42 o                         
  -3   1   6        207.28        215.03        11.45 o                         
  -2   1   6        655.62        666.76        17.40 o                         
  -1   1   6        260.27        309.36         9.88 o                         
   0   1   6         25.57         25.42         3.58 o                         
   1   1   6        101.91        106.33         7.46 o                         
   2   1   6        188.05        207.28        10.48 o                         
   3   1   6        124.73        120.03         7.60 o                         
   4   1   6        212.41        201.15        10.00 o                         
   5   1   6       1956.09       1859.81        41.88 o                         
   6   1   6       2321.62       2071.35        46.90 o                         
   7   1   6         30.00         36.68        11.60 o                         
   8   1   6         33.39         41.14         8.14 o                         
   9   1   6        113.06        129.93        13.99 o                         
  -8   2   6         35.63         30.32        13.79 o                         
  -7   2   6        279.90        278.55        24.66 o                         
  -6   2   6        746.72        743.69        34.41 o                         
  -5   2   6         32.33         33.81         6.31 o                         
  -4   2   6          3.14          2.81         4.85 o                         
  -3   2   6        516.81        501.18        17.78 o                         
  -2   2   6        243.17        282.29        13.94 o                         
  -1   2   6       1364.78       1338.94        28.21 o                         
   0   2   6       1898.26       2004.49        38.48 o                         
   1   2   6         43.73         40.44         6.18 o                         
   2   2   6         78.28         89.08         5.68 o                         
   3   2   6       3088.86       2879.99        58.00 o                         
   4   2   6        956.73        922.87        23.40 o                         
   5   2   6        116.63        120.02         8.02 o                         
   6   2   6        145.95        175.37        17.60 o                         
   7   2   6         57.25         67.46        12.09 o                         
   8   2   6        219.84        256.82        18.98 o                         
   9   2   6         21.15         28.02         7.26 o                         
  -8   3   6        190.97        197.39        23.72 o                         
  -7   3   6        415.23        409.79        35.04 o                         
  -6   3   6       1057.91       1013.09        42.09 o                         
  -5   3   6         22.41         18.49         5.52 o                         
  -4   3   6         70.90         56.13         6.76 o                         
  -3   3   6          1.04          0.00         4.08 o                         
  -2   3   6       2236.12       2182.17        43.38 o                         
  -1   3   6        151.82        161.25         8.54 o                         
   0   3   6         21.52         30.54         4.17 o                         
   1   3   6        489.72        502.86        12.98 o                         
   2   3   6        682.55        740.94        19.13 o                         
   3   3   6       1272.13       1297.62        29.75 o                         
   4   3   6        272.32        305.28        18.00 o                         
   5   3   6        188.71        201.59        16.21 o                         
   6   3   6       1503.66       1465.17        40.87 o                         
   7   3   6        583.07        546.72        26.19 o                         
   8   3   6        179.62        174.54        16.34 o                         
   9   3   6         14.81         34.63        11.26 o                         
  -8   4   6        324.43        299.69        72.72 o                         
  -7   4   6        119.49        107.66        39.10 o                         
  -6   4   6        141.58        139.97        18.81 o                         
  -5   4   6         83.41         65.66        26.05 o                         
  -4   4   6        201.86        189.71        10.19 o                         
  -3   4   6          0.17          1.77         5.05 o                         
  -2   4   6          2.84          0.00         4.23 o                         
  -1   4   6       3390.21       3355.13        67.89 o                         
   0   4   6        698.04        692.51        19.35 o                         
   1   4   6       5298.86       5381.93        93.24 o                         
   2   4   6       1348.92       1425.48        37.50 o                         
   3   4   6          4.86          7.93         4.73 o                         
   4   4   6         41.44         36.34         7.90 o                         
   5   4   6       1094.31       1004.19        43.42 o                         
   6   4   6         18.07         12.29         6.58 o                         
   7   4   6        234.83        201.88        22.83 o                         
   8   4   6         55.19         87.14        11.40 o                         
   9   4   6         74.98         84.45        14.09 o                         
  -7   5   6         32.34         28.45        14.25 o                         
  -6   5   6          7.32          5.56        10.52 o                         
  -5   5   6        681.94        599.13        53.24 o                         
  -4   5   6        873.33        878.51        31.90 o                         
  -3   5   6       1423.72       1381.70        40.67 o                         
  -2   5   6        149.43        151.49        10.49 o                         
  -1   5   6       5237.37       5121.16       100.20 o                         
   0   5   6        278.88        270.77        17.67 o                         
   1   5   6        235.47        251.66        11.96 o                         
   2   5   6       1403.17       1479.39        37.57 o                         
   3   5   6         50.32         34.48         8.19 o                         
   4   5   6          3.14          2.89         6.22 o                         
   5   5   6         50.32         47.36         9.68 o                         
   6   5   6        339.57        379.02        30.85 o                         
   7   5   6        820.75        822.18        41.40 o                         
   8   5   6        190.08        222.35        17.82 o                         
   9   5   6         72.43         83.97        13.40 o                         
  -7   6   6        635.54        672.02        74.04 o                         
  -6   6   6         38.40         52.28        14.83 o                         
  -5   6   6        297.73        280.03        24.66 o                         
  -4   6   6         82.05         92.15        15.65 o                         
  -3   6   6        152.62        173.55        11.57 o                         
  -2   6   6          0.63          8.87         5.42 o                         
  -1   6   6        253.56        287.38        21.87 o                         
   0   6   6       2069.69       2083.94        51.65 o                         
   1   6   6         53.44         54.93         7.12 o                         
   2   6   6        320.21        314.39        14.83 o                         
   3   6   6        996.70        969.06        32.57 o                         
   4   6   6        491.95        498.95        21.92 o                         
   5   6   6        427.87        476.31        22.68 o                         
   6   6   6        998.03        982.31        42.39 o                         
   7   6   6        153.01        140.24        16.43 o                         
   8   6   6         61.26         57.05        13.38 o                         
   9   6   6         61.41         23.69        22.43 o                         
  -6   7   6         97.45         74.01        17.16 o                         
  -5   7   6         35.84         30.80        13.80 o                         
  -4   7   6        326.49        303.63        25.28 o                         
  -3   7   6        260.15        291.11        20.32 o                         
  -2   7   6        565.82        536.42        25.77 o                         
  -1   7   6        591.68        585.26        17.87 o                         
   0   7   6       3812.90       3783.50        96.76 o                         
   1   7   6         49.91         59.12         8.85 o                         
   2   7   6         15.80          9.76         6.26 o                         
   3   7   6         40.09         43.55         7.82 o                         
   4   7   6         16.71         18.47         7.74 o                         
   5   7   6         40.72         47.66         8.78 o                         
   6   7   6        280.05        251.92        20.01 o                         
   7   7   6        149.30        174.80        16.80 o                         
   8   7   6         10.53         26.20        20.65 o                         
   9   7   6         35.38         74.44        27.48 o                         
  -6   8   6        154.04        122.23        21.83 o                         
  -5   8   6        109.83         78.60        17.45 o                         
  -4   8   6         56.17         50.72        14.92 o                         
  -3   8   6        165.08        163.70        27.05 o                         
  -2   8   6         80.17        101.08        10.58 o                         
  -1   8   6        238.25        239.52        24.13 o                         
   0   8   6        690.87        706.85        23.12 o                         
   1   8   6         34.32         51.02        10.71 o                         
   2   8   6        259.90        274.17        14.96 o                         
   3   8   6          0.76          0.00         5.42 o                         
   4   8   6         57.37         73.06         9.85 o                         
   5   8   6         33.78         49.22         9.24 o                         
   6   8   6        257.43        252.75        24.25 o                         
   7   8   6        637.76        586.14        58.13 o                         
   8   8   6        108.47         92.17        28.25 o                         
  -5   9   6          2.21          0.00        15.41 o                         
  -4   9   6        110.25        135.27        21.27 o                         
  -3   9   6        101.69         82.63        16.56 o                         
  -2   9   6         40.21         34.32        12.52 o                         
  -1   9   6          2.58          5.09         7.15 o                         
   0   9   6        389.40        361.19        31.90 o                         
   1   9   6       1532.98       1419.62        40.47 o                         
   2   9   6        110.27        119.00        11.76 o                         
   3   9   6         39.76         33.51         7.74 o                         
   4   9   6         69.61         65.95        18.34 o                         
   5   9   6        353.54        394.04        28.16 o                         
   6   9   6          4.02          8.50        18.52 o                         
   7   9   6          4.03         28.23        21.27 o                         
   8   9   6        227.71        179.56        37.48 o                         
  -4  10   6        312.37        307.23        29.60 o                         
  -3  10   6        156.45        211.37        23.92 o                         
  -2  10   6        125.80        118.06        22.41 o                         
  -1  10   6        170.22        173.77        15.68 o                         
   0  10   6          0.29          2.29         7.17 o                         
   1  10   6         16.52         15.46         8.03 o                         
   2  10   6         20.98          9.84        11.69 o                         
   3  10   6         11.36         31.15        10.08 o                         
   4  10   6         44.39         58.08        14.41 o                         
   5  10   6         37.51         25.03        19.76 o                         
   6  10   6        251.85        223.98        40.59 o                         
   7  10   6        276.62        253.98        44.06 o                         
   8  10   6        129.56         87.89        30.74 o                         
  -3  11   6          9.30         14.37        13.71 o                         
  -2  11   6        177.77        228.91        30.81 o                         
  -1  11   6        127.77        120.78        18.06 o                         
   0  11   6         31.75         41.93        10.90 o                         
   1  11   6         42.99         35.20        14.03 o                         
   2  11   6         59.61         52.18        12.57 o                         
   3  11   6        397.32        386.50        37.01 o                         
   4  11   6        189.78        203.45        30.30 o                         
   5  11   6        129.15        119.05        31.32 o                         
   6  11   6         34.37         55.16        25.79 o                         
   7  11   6          5.70          2.24        21.27 o                         
  -1  12   6        197.03        239.14        50.78 o                         
   0  12   6          6.96         30.53        12.60 o                         
   1  12   6         81.50         99.97        16.57 o                         
   2  12   6         22.47         36.28        19.26 o                         
   3  12   6          1.73         15.03        14.15 o                         
   4  12   6         85.79         52.47        18.19 o                         
   5  12   6         29.16         79.99        28.12 o                         
   6  12   6          4.68         27.16        22.06 o                         
   2  13   6         71.57         56.22        18.99 o                         
   3  13   6          1.73          0.00        13.91 o                         
  -4 -10   7          9.16          0.00        20.60 o                         
  -3 -10   7          9.34         10.39        24.17 o                         
  -2 -10   7         41.92         56.43        19.97 o                         
  -1 -10   7          5.68          0.52        16.34 o                         
   0 -10   7          0.78          6.89        16.36 o                         
  -6  -9   7          0.71          0.00        23.28 o                         
  -5  -9   7         41.40          0.00        22.52 o                         
  -4  -9   7          3.08          0.00        20.69 o                         
  -3  -9   7        362.54        361.95        49.50 o                         
  -2  -9   7         97.94         87.62        21.07 o                         
  -1  -9   7        167.88        153.54        21.28 o                         
   0  -9   7          6.47          5.18        10.91 o                         
   1  -9   7        132.24        147.85        20.87 o                         
   2  -9   7        294.36        278.71        22.23 o                         
  -7  -8   7         25.66         20.60        23.89 o                         
  -6  -8   7          1.09          0.00        20.60 o                         
  -5  -8   7        417.50        340.80        48.08 o                         
  -4  -8   7        143.65        149.70        34.72 o                         
  -3  -8   7         32.39         28.67        14.01 o                         
  -2  -8   7        175.38        178.27        18.42 o                         
  -1  -8   7        399.56        374.55        19.27 o                         
   0  -8   7        524.65        514.52        30.74 o                         
   1  -8   7         16.67         32.71         9.09 o                         
   2  -8   7         26.02         20.80        10.48 o                         
   3  -8   7         49.44         70.43        18.74 o                         
  -7  -7   7        278.37        232.55        41.30 o                         
  -6  -7   7         81.14         66.93        28.35 o                         
  -5  -7   7         60.88         33.96        13.88 o                         
  -4  -7   7         12.07          6.18        11.47 o                         
  -3  -7   7        182.82        136.68        19.12 o                         
  -2  -7   7        255.27        280.77        31.66 o                         
  -1  -7   7          0.45          0.00         6.29 o                         
   0  -7   7         20.57         28.98         8.23 o                         
   1  -7   7         23.17         21.72         8.33 o                         
   2  -7   7       2242.12       2208.72        69.37 o                         
   3  -7   7       1090.36       1141.20        50.57 o                         
   4  -7   7         31.05         44.93        17.45 o                         
  -8  -6   7        114.68        116.83        33.51 o                         
  -7  -6   7        233.59        220.83        39.84 o                         
  -6  -6   7          1.56          0.00        11.93 o                         
  -5  -6   7          9.82          6.78        12.23 o                         
  -4  -6   7        157.17        139.42        19.38 o                         
  -3  -6   7        269.59        250.09        15.44 o                         
  -2  -6   7        531.32        529.84        22.46 o                         
  -1  -6   7        573.48        528.71        19.91 o                         
   0  -6   7        194.87        194.30        13.66 o                         
   1  -6   7        242.63        203.70        18.84 o                         
   2  -6   7        344.09        303.78        17.25 o                         
   3  -6   7        395.09        363.19        31.59 o                         
   4  -6   7          1.13          0.00         9.42 o                         
   5  -6   7        187.53        163.41        36.34 o                         
  -8  -5   7          0.88          0.00        18.24 o                         
  -7  -5   7         42.67         53.77        44.15 o                         
  -6  -5   7        521.27        491.48        33.30 o                         
  -5  -5   7         71.15         56.14        10.84 o                         
  -4  -5   7         18.04         20.25         6.93 o                         
  -3  -5   7         82.13         83.27        10.48 o                         
  -2  -5   7         66.48         78.24        19.03 o                         
  -1  -5   7        126.70        137.98        12.28 o                         
   0  -5   7        795.39        757.12        26.13 o                         
   1  -5   7         29.32         26.24         7.55 o                         
   2  -5   7        234.15        230.88        14.71 o                         
   3  -5   7        234.96        265.06        18.05 o                         
   4  -5   7        733.80        785.77        30.07 o                         
   5  -5   7        153.07        169.81        18.36 o                         
   6  -5   7         31.74         49.82        20.02 o                         
  -8  -4   7          7.16          0.00        12.78 o                         
  -7  -4   7        210.93        222.68        27.19 o                         
  -6  -4   7        342.17        329.91        21.44 o                         
  -5  -4   7       1130.89       1064.53        77.00 o                         
  -4  -4   7        229.85        274.81        12.62 o                         
  -3  -4   7        643.56        637.89        18.62 o                         
  -2  -4   7       2281.09       2279.20        56.56 o                         
  -1  -4   7         13.86         17.82         6.90 o                         
   0  -4   7       1735.70       1690.44        44.03 o                         
   1  -4   7        465.38        476.96        18.06 o                         
   2  -4   7        578.46        526.33        19.41 o                         
   3  -4   7        210.53        201.45        13.68 o                         
   4  -4   7         18.72         23.33         8.54 o                         
   5  -4   7        552.81        513.31        26.59 o                         
   6  -4   7         46.57         19.03        14.21 o                         
   7  -4   7          0.16          4.84        12.06 o                         
  -9  -3   7         33.38         33.40        19.31 o                         
  -8  -3   7        380.87        341.89        31.38 o                         
  -7  -3   7         47.97         64.52        12.97 o                         
  -6  -3   7         97.77        117.45        14.40 o                         
  -5  -3   7         72.95         76.97         9.87 o                         
  -4  -3   7          8.43          2.21         5.85 o                         
  -3  -3   7        168.91        158.78        11.39 o                         
  -2  -3   7        581.72        527.66        18.30 o                         
  -1  -3   7       1658.22       1671.17        43.87 o                         
   0  -3   7          8.13          0.00         4.82 o                         
   1  -3   7        195.20        218.88        13.52 o                         
   2  -3   7          0.63          0.00         5.46 o                         
   3  -3   7        448.32        431.87        17.62 o                         
   4  -3   7         42.37         23.90         8.23 o                         
   5  -3   7         40.79         57.13        10.46 o                         
   6  -3   7        153.81        155.51        16.82 o                         
   7  -3   7         99.09         91.53        17.06 o                         
  -9  -2   7          0.00          0.00        15.10 o                         
  -8  -2   7         70.77         71.81        12.64 o                         
  -7  -2   7        633.31        667.11        30.66 o                         
  -6  -2   7         88.16        103.26        14.71 o                         
  -5  -2   7        978.11        955.87        27.73 o                         
  -4  -2   7        898.92        905.14        26.20 o                         
  -3  -2   7         61.25         56.51         7.85 o                         
  -2  -2   7        105.83        112.72         9.55 o                         
  -1  -2   7        834.24        805.44        25.62 o                         
   0  -2   7         17.44         11.08         5.21 o                         
   1  -2   7         16.01         12.77         4.53 o                         
   2  -2   7        569.54        564.61        18.27 o                         
   3  -2   7          6.94          6.27         5.33 o                         
   4  -2   7          1.51          0.00         5.26 o                         
   5  -2   7          8.66          6.06         7.16 o                         
   6  -2   7        125.33        134.45        15.21 o                         
   7  -2   7         94.31        142.91        21.25 o                         
   8  -2   7        191.17        183.53        21.53 o                         
  -9  -1   7        357.08        338.52        28.73 o                         
  -8  -1   7         86.41         98.75        17.24 o                         
  -7  -1   7        124.57        165.43        20.05 o                         
  -6  -1   7        162.50        175.72        14.86 o                         
  -5  -1   7        419.33        422.54        17.31 o                         
  -4  -1   7        196.86        214.09        12.90 o                         
  -3  -1   7        801.53        840.11        24.32 o                         
  -2  -1   7        207.75        202.92        11.52 o                         
  -1  -1   7        821.95        835.77        31.04 o                         
   0  -1   7        657.87        720.36        19.79 o                         
   1  -1   7          0.50          0.24         3.27 o                         
   2  -1   7          0.07          0.00         3.54 o                         
   3  -1   7         23.32         15.02         5.43 o                         
   4  -1   7        166.16        162.12        11.12 o                         
   5  -1   7        291.75        272.63        14.66 o                         
   6  -1   7          7.74          4.59         6.91 o                         
   7  -1   7         26.25         40.19        11.18 o                         
   8  -1   7        439.73        427.13        27.53 o                         
  -9   0   7         17.53         11.22        13.16 o                         
  -8   0   7          6.86         21.05        12.19 o                         
  -7   0   7         30.32         25.97         9.73 o                         
  -6   0   7        184.56        207.34        16.12 o                         
  -5   0   7          2.32          5.33         5.76 o                         
  -4   0   7         16.36         33.51         6.61 o                         
  -3   0   7       1598.60       1544.54        37.30 o                         
  -2   0   7        509.67        483.67        16.62 o                         
  -1   0   7         75.18         93.68         8.47 o                         
   0   0   7       3236.55       3127.14        70.43 o                         
   1   0   7        634.16        634.38        25.02 o                         
   2   0   7         64.05         84.65         6.51 o                         
   3   0   7        951.49        868.58        23.10 o                         
   4   0   7       1509.68       1451.93        34.82 o                         
   5   0   7        359.43        373.66        22.81 o                         
   6   0   7          9.60         16.24         6.45 o                         
   7   0   7         53.52         58.65        10.06 o                         
   8   0   7         16.88         11.31         8.73 o                         
  -8   1   7        102.64        125.46        19.35 o                         
  -7   1   7        101.98        126.67        18.27 o                         
  -6   1   7         69.93         98.28        13.78 o                         
  -5   1   7         12.24         14.96         6.35 o                         
  -4   1   7        876.28        885.17        23.35 o                         
  -3   1   7         88.72        102.37         8.38 o                         
  -2   1   7       1074.19       1032.24        24.37 o                         
  -1   1   7        715.26        735.12        18.47 o                         
   0   1   7          0.02          0.00         2.96 o                         
   1   1   7        235.19        205.37        12.50 o                         
   2   1   7       1964.72       1918.57        47.61 o                         
   3   1   7        634.00        595.29        19.68 o                         
   4   1   7         77.29         79.31        10.11 o                         
   5   1   7       2676.49       2521.78        54.74 o                         
   6   1   7         11.68          7.18         6.34 o                         
   7   1   7        381.67        416.13        19.57 o                         
   8   1   7         16.43         29.66         8.16 o                         
   9   1   7        440.13        464.51        29.94 o                         
  -8   2   7        196.71        196.79        23.49 o                         
  -7   2   7        304.67        333.20        31.70 o                         
  -6   2   7        220.03        216.86        21.36 o                         
  -5   2   7          0.43          0.07         5.52 o                         
  -4   2   7        233.49        240.07        12.37 o                         
  -3   2   7         21.91         16.86         5.43 o                         
  -2   2   7        150.49        147.86         9.01 o                         
  -1   2   7        122.22        123.70         8.61 o                         
   0   2   7        290.60        329.27        15.30 o                         
   1   2   7       1295.00       1254.45        33.85 o                         
   2   2   7        207.88        255.83        14.44 o                         
   3   2   7       4218.92       3974.33        78.15 o                         
   4   2   7        939.64        952.42        24.73 o                         
   5   2   7        110.01        112.18         8.63 o                         
   6   2   7        138.48        155.50        13.09 o                         
   7   2   7         35.35         37.73         7.04 o                         
   8   2   7         26.59         27.94         7.65 o                         
   9   2   7         79.15         85.22        10.47 o                         
  -8   3   7          0.34          0.73        14.36 o                         
  -7   3   7        119.20        140.50        19.88 o                         
  -6   3   7         82.16         59.38        14.39 o                         
  -5   3   7        568.16        570.68        27.58 o                         
  -4   3   7          6.14          0.00         4.97 o                         
  -3   3   7        257.32        262.58        13.46 o                         
  -2   3   7       5078.71       5011.64        90.65 o                         
  -1   3   7         40.15         41.51         5.73 o                         
   0   3   7       1192.98       1125.89        24.27 o                         
   1   3   7        436.25        484.25        19.89 o                         
   2   3   7        242.98        260.18        20.75 o                         
   3   3   7          1.67          0.32         3.79 o                         
   4   3   7         69.86         82.11         8.59 o                         
   5   3   7          5.77          2.79         4.88 o                         
   6   3   7        272.37        266.60        20.33 o                         
   7   3   7         67.76         76.68        13.11 o                         
   8   3   7          5.85          5.41         9.97 o                         
   9   3   7          2.25          2.25         8.43 o                         
  -8   4   7         17.24         24.23        14.91 o                         
  -7   4   7         34.09         57.87        16.81 o                         
  -6   4   7         51.60         65.04        14.50 o                         
  -5   4   7          8.00          7.46         9.89 o                         
  -4   4   7        205.26        213.21        11.56 o                         
  -3   4   7       1341.77       1386.53        32.05 o                         
  -2   4   7        382.87        410.33        18.47 o                         
  -1   4   7          2.08          1.05         4.83 o                         
   0   4   7        682.59        648.23        17.17 o                         
   1   4   7       1893.05       1899.63        37.29 o                         
   2   4   7          6.25         12.29         5.14 o                         
   3   4   7        811.46        876.56        22.96 o                         
   4   4   7       2135.27       2152.59        53.17 o                         
   5   4   7       3123.83       3115.43        85.33 o                         
   6   4   7        478.75        484.54        25.81 o                         
   7   4   7         15.01         28.60        10.22 o                         
   8   4   7          3.18         16.12        10.12 o                         
   9   4   7          6.58         24.55         9.64 o                         
  -7   5   7         78.34         66.78        42.04 o                         
  -6   5   7          0.84          0.00        15.84 o                         
  -5   5   7        157.09        130.48        17.96 o                         
  -4   5   7        149.06        155.84        10.33 o                         
  -3   5   7        430.70        400.88        22.28 o                         
  -2   5   7       2025.01       2042.65        46.72 o                         
  -1   5   7       2661.31       2550.08        59.25 o                         
   0   5   7        225.16        212.97        11.65 o                         
   1   5   7         17.79         15.00         5.21 o                         
   2   5   7        103.75        100.03         9.42 o                         
   3   5   7        704.59        697.91        23.33 o                         
   4   5   7        584.70        609.17        25.88 o                         
   5   5   7        196.18        196.04        16.85 o                         
   6   5   7        282.61        285.88        23.20 o                         
   7   5   7          0.13          0.00         9.42 o                         
   8   5   7          0.63          3.24         8.61 o                         
   9   5   7          0.84          2.04         9.41 o                         
  -7   6   7        682.59        701.47        63.59 o                         
  -6   6   7        194.95        192.78        32.08 o                         
  -5   6   7          1.92         32.00        12.00 o                         
  -4   6   7         10.99          0.00         9.68 o                         
  -3   6   7        140.77        147.62        11.04 o                         
  -2   6   7        329.92        333.31        15.78 o                         
  -1   6   7          0.03          6.68         5.59 o                         
   0   6   7        328.45        362.71        15.62 o                         
   1   6   7         67.30         66.43         7.95 o                         
   2   6   7        295.71        303.53        13.84 o                         
   3   6   7        216.12        212.63        15.69 o                         
   4   6   7        366.23        402.33        22.86 o                         
   5   6   7        667.76        644.96        27.65 o                         
   6   6   7        792.04        794.87        58.45 o                         
   7   6   7          6.60          7.35        11.70 o                         
   8   6   7          3.48          3.05        10.04 o                         
   9   6   7          3.26          3.50        11.02 o                         
  -6   7   7        104.66        104.62        19.33 o                         
  -5   7   7         78.21         88.34        28.32 o                         
  -4   7   7        345.96        274.73        24.08 o                         
  -3   7   7        441.20        398.71        29.04 o                         
  -2   7   7         61.57         63.11         9.62 o                         
  -1   7   7         74.02         75.38         9.40 o                         
   0   7   7         91.28         75.42        14.64 o                         
   1   7   7         70.05         86.80         9.32 o                         
   2   7   7        206.63        193.38        13.45 o                         
   3   7   7        224.58        223.52        14.06 o                         
   4   7   7         40.15         31.99         9.57 o                         
   5   7   7         32.64         35.37         9.68 o                         
   6   7   7        204.00        202.75        15.83 o                         
   7   7   7         31.26         41.48        12.37 o                         
   8   7   7         55.41         58.57        16.77 o                         
   9   7   7         37.98         56.10        26.98 o                         
  -5   8   7          0.06          0.00        11.71 o                         
  -4   8   7         34.48         21.26        17.43 o                         
  -3   8   7         25.43         34.50        12.71 o                         
  -2   8   7       1141.08       1157.82        33.04 o                         
  -1   8   7       1105.84        938.65        28.37 o                         
   0   8   7        567.86        567.37        24.47 o                         
   1   8   7         70.50         69.97         9.21 o                         
   2   8   7         94.97         93.67        10.92 o                         
   3   8   7        120.63        130.60        11.98 o                         
   4   8   7          0.96          0.00         6.18 o                         
   5   8   7         49.50         44.35         9.24 o                         
   6   8   7          7.15          7.34         9.55 o                         
   7   8   7        225.53        207.96        44.76 o                         
   8   8   7         21.49         32.41        22.22 o                         
  -5   9   7         67.66         69.58        19.63 o                         
  -4   9   7         52.52         57.77        21.99 o                         
  -3   9   7          7.97          5.69        11.81 o                         
  -2   9   7          9.93          4.91        10.96 o                         
  -1   9   7         78.61         73.25        11.68 o                         
   0   9   7          2.60          3.69         7.21 o                         
   1   9   7        580.76        556.02        21.04 o                         
   2   9   7         11.78          8.42         7.54 o                         
   3   9   7        224.24        285.12        16.53 o                         
   4   9   7          0.53          0.00         9.34 o                         
   5   9   7        295.16        263.47        25.24 o                         
   6   9   7        679.95        574.75        70.63 o                         
   7   9   7          1.55         10.12        20.53 o                         
   8   9   7          0.27          0.00        19.58 o                         
  -4  10   7         74.60         98.36        19.94 o                         
  -3  10   7        135.90        104.01        25.27 o                         
  -2  10   7          0.69         11.75        11.65 o                         
  -1  10   7        384.14        401.89        33.52 o                         
   0  10   7        155.59        174.04        14.69 o                         
   1  10   7        104.51        121.32        17.24 o                         
   2  10   7        141.52        141.47        16.86 o                         
   3  10   7        162.95        162.04        17.83 o                         
   4  10   7         24.06         46.33        14.52 o                         
   5  10   7         10.16         30.61        20.56 o                         
   6  10   7         15.90         21.01        19.19 o                         
   7  10   7        116.37         81.50        29.05 o                         
  -2  11   7          4.52         15.73        13.28 o                         
  -1  11   7         62.77         49.30        14.96 o                         
   0  11   7          0.10         10.51         9.11 o                         
   1  11   7         25.45         10.96         7.75 o                         
   2  11   7        184.41        186.30        19.45 o                         
   3  11   7          7.23         12.40        10.39 o                         
   4  11   7        273.09        241.42        31.00 o                         
   5  11   7         56.49         73.66        26.82 o                         
   6  11   7        166.15         62.04        25.33 o                         
  -1  12   7        175.35        229.88        31.55 o                         
   0  12   7         31.28         38.51        24.18 o                         
   1  12   7         50.31         59.81        14.26 o                         
   2  12   7         97.34        132.66        23.68 o                         
   3  12   7         19.45         43.15        16.99 o                         
   4  12   7          6.35          0.93        13.52 o                         
   5  12   7          3.15          0.00        16.01 o                         
  -2 -10   8         16.99         16.97        24.85 o                         
  -5  -9   8         40.34         26.82        26.34 o                         
  -4  -9   8        116.24         69.28        29.85 o                         
  -3  -9   8          7.57         27.39        26.36 o                         
  -2  -9   8         52.66         66.79        29.26 o                         
  -1  -9   8         18.20         35.58        16.98 o                         
   0  -9   8         17.80         26.42        15.12 o                         
   1  -9   8        142.35        165.26        16.46 o                         
  -6  -8   8          0.39          0.00        22.77 o                         
  -5  -8   8        410.22        440.07        55.19 o                         
  -4  -8   8          0.01          0.00        20.01 o                         
  -3  -8   8         62.53         38.97        22.82 o                         
  -2  -8   8        229.70        256.11        27.06 o                         
  -1  -8   8         13.03         14.75        11.32 o                         
   0  -8   8         77.57        121.00        14.73 o                         
   1  -8   8          1.37          2.33         7.90 o                         
   2  -8   8         18.52         24.43         9.88 o                         
   3  -8   8          5.82         17.18        11.19 o                         
  -7  -7   8         13.48          6.56        22.98 o                         
  -6  -7   8         85.20         68.73        27.89 o                         
  -5  -7   8          8.58          0.00        19.96 o                         
  -4  -7   8        179.58        192.93        22.95 o                         
  -3  -7   8         72.33         73.37        25.19 o                         
  -2  -7   8         42.00         28.61         9.33 o                         
  -1  -7   8        296.79        286.91        18.45 o                         
   0  -7   8        229.11        227.08        16.15 o                         
   1  -7   8          1.65          5.93         7.49 o                         
   2  -7   8        799.78        892.99        50.57 o                         
   3  -7   8        122.02        150.46        15.03 o                         
   4  -7   8        133.68        146.10        20.59 o                         
  -7  -6   8        170.36        196.62        38.85 o                         
  -6  -6   8        151.04        147.05        22.31 o                         
  -5  -6   8         76.96         79.81        24.85 o                         
  -4  -6   8        319.58        362.78        29.39 o                         
  -3  -6   8        968.66        901.06        46.72 o                         
  -2  -6   8         20.92         23.19         8.57 o                         
  -1  -6   8        418.29        383.55        20.22 o                         
   0  -6   8        121.87        147.40        12.98 o                         
   1  -6   8        141.85        159.57        13.63 o                         
   2  -6   8          0.21          3.28         7.04 o                         
   3  -6   8        196.02        227.61        20.83 o                         
   4  -6   8         10.43          0.79         8.77 o                         
   5  -6   8         54.92         58.76        20.08 o                         
  -8  -5   8         29.09          0.00        22.04 o                         
  -7  -5   8         58.78         55.51        19.60 o                         
  -6  -5   8         20.96          1.04        12.85 o                         
  -5  -5   8       1646.57       1489.32        62.81 o                         
  -4  -5   8         22.78         26.59         9.71 o                         
  -3  -5   8         15.55          9.36         7.74 o                         
  -2  -5   8        331.33        338.58        18.62 o                         
  -1  -5   8        145.69        152.77        14.06 o                         
   0  -5   8        812.72        747.03        29.82 o                         
   1  -5   8        218.49        201.28        14.05 o                         
   2  -5   8         24.44         18.83         7.54 o                         
   3  -5   8        406.59        493.93        21.87 o                         
   4  -5   8          6.63          6.88         7.34 o                         
   5  -5   8         30.21         35.77        10.74 o                         
   6  -5   8        103.69        110.79        22.41 o                         
  -8  -4   8          0.77          9.82        16.27 o                         
  -7  -4   8        166.46        177.97        30.78 o                         
  -6  -4   8        125.55         98.90        20.16 o                         
  -5  -4   8          1.33          0.00         8.16 o                         
  -4  -4   8       1322.77       1306.96        39.38 o                         
  -3  -4   8       2555.06       2435.98        61.36 o                         
  -2  -4   8       2104.65       2002.75        52.40 o                         
  -1  -4   8        318.01        327.33        18.01 o                         
   0  -4   8         23.55          7.09         5.74 o                         
   1  -4   8         62.61         67.87         9.09 o                         
   2  -4   8       1176.05       1178.34        32.57 o                         
   3  -4   8        207.81        189.75        13.89 o                         
   4  -4   8         14.61         31.77         8.45 o                         
   5  -4   8         22.66         14.97         8.06 o                         
   6  -4   8         11.39         11.89        11.57 o                         
  -8  -3   8         42.19         39.54        18.00 o                         
  -7  -3   8        656.73        660.34        31.36 o                         
  -6  -3   8        232.57        224.01        19.08 o                         
  -5  -3   8         45.39         45.46        11.15 o                         
  -4  -3   8        854.78        851.10        26.37 o                         
  -3  -3   8        161.79        176.47        14.65 o                         
  -2  -3   8        657.75        645.46        23.95 o                         
  -1  -3   8         51.51         64.90         9.78 o                         
   0  -3   8        922.32        915.14        29.67 o                         
   1  -3   8          2.73          2.57         5.60 o                         
   2  -3   8          0.18          0.00         6.72 o                         
   3  -3   8       2131.32       1930.21        46.17 o                         
   4  -3   8        441.47        433.08        21.30 o                         
   5  -3   8        186.82        167.79        18.60 o                         
   6  -3   8          0.93          7.21         8.06 o                         
   7  -3   8          1.94         14.61        12.92 o                         
  -8  -2   8         24.72         24.03        10.98 o                         
  -7  -2   8          4.54          0.00         8.46 o                         
  -6  -2   8        121.61        126.65        16.00 o                         
  -5  -2   8        137.65        143.99        16.20 o                         
  -4  -2   8        224.18        207.79        16.21 o                         
  -3  -2   8        193.96        185.26        12.70 o                         
  -2  -2   8         20.32         20.02        10.41 o                         
  -1  -2   8        197.90        194.00        13.73 o                         
   0  -2   8         23.12         16.70         5.88 o                         
   1  -2   8        207.79        181.96         9.48 o                         
   2  -2   8        737.88        746.27        22.40 o                         
   3  -2   8        528.01        544.10        19.22 o                         
   4  -2   8        532.06        481.71        19.12 o                         
   5  -2   8         21.44         31.48         7.85 o                         
   6  -2   8         19.69         18.90         7.62 o                         
   7  -2   8        565.58        544.71        71.77 o                         
  -8  -1   8         27.04         27.16        13.26 o                         
  -7  -1   8       1425.67       1500.34        45.52 o                         
  -6  -1   8          0.23          1.90         8.18 o                         
  -5  -1   8        328.77        318.98        21.47 o                         
  -4  -1   8        611.39        628.83        21.83 o                         
  -3  -1   8       2456.39       2491.45        55.84 o                         
  -2  -1   8        988.57       1068.45        32.23 o                         
  -1  -1   8        233.86        243.70        12.09 o                         
   0  -1   8         20.11         31.47         7.54 o                         
   1  -1   8         37.13         44.56         7.26 o                         
   2  -1   8        361.91        369.40        18.64 o                         
   3  -1   8         36.97         33.02         5.59 o                         
   4  -1   8       1649.04       1615.41        39.54 o                         
   5  -1   8        201.65        239.46        17.13 o                         
   6  -1   8          2.17          0.00         6.09 o                         
   7  -1   8          7.75          1.06         9.13 o                         
   8  -1   8        361.64        337.87        41.47 o                         
  -8   0   8          6.16          0.00        11.28 o                         
  -7   0   8        255.80        307.89        20.32 o                         
  -6   0   8        105.90        105.07        12.79 o                         
  -5   0   8        340.95        363.49        17.60 o                         
  -4   0   8         13.57         18.54         6.50 o                         
  -3   0   8        526.92        537.50        17.27 o                         
  -2   0   8       1570.39       1483.78        36.62 o                         
  -1   0   8        678.57        704.46        24.05 o                         
   0   0   8         76.41         94.88         6.92 o                         
   1   0   8        328.65        290.61        16.31 o                         
   2   0   8        600.99        558.56        19.64 o                         
   3   0   8        167.77        180.65        10.49 o                         
   4   0   8        134.67        149.92        10.66 o                         
   5   0   8        246.74        283.34        14.80 o                         
   6   0   8         55.39         49.06        11.39 o                         
   7   0   8        393.67        415.11        21.15 o                         
   8   0   8        179.56        190.89        25.30 o                         
  -8   1   8         10.62          0.00        11.56 o                         
  -7   1   8         98.59         81.60        16.38 o                         
  -6   1   8         13.64         12.49         8.46 o                         
  -5   1   8          8.39         14.12         8.10 o                         
  -4   1   8       1033.06       1102.85        28.02 o                         
  -3   1   8        100.02        105.64         9.03 o                         
  -2   1   8       1681.81       1710.40        36.52 o                         
  -1   1   8       1462.17       1418.23        33.41 o                         
   0   1   8          5.28          2.11         3.38 o                         
   1   1   8          5.54          9.08         5.96 o                         
   2   1   8       1000.08        890.15        27.76 o                         
   3   1   8         75.03         84.30         7.15 o                         
   4   1   8         15.20         11.55         5.59 o                         
   5   1   8        247.56        240.21        13.13 o                         
   6   1   8        255.77        235.19        18.98 o                         
   7   1   8         51.20         47.28         8.56 o                         
   8   1   8         10.99         13.98         8.22 o                         
  -8   2   8          4.72          0.00        15.17 o                         
  -7   2   8        212.84        221.26        25.30 o                         
  -6   2   8          0.53          0.00         9.62 o                         
  -5   2   8          1.70          0.00         7.03 o                         
  -4   2   8          0.91          0.00         5.46 o                         
  -3   2   8          0.49          0.00         4.61 o                         
  -2   2   8          8.07          2.02         5.18 o                         
  -1   2   8          1.60          5.99         4.68 o                         
   0   2   8        348.26        314.57        15.27 o                         
   1   2   8        187.46        191.81        12.66 o                         
   2   2   8          5.24          0.00         5.22 o                         
   3   2   8       3446.76       3297.88        66.91 o                         
   4   2   8       1696.59       1666.01        38.48 o                         
   5   2   8       1071.38       1062.58        28.36 o                         
   6   2   8        525.49        493.65        18.55 o                         
   7   2   8        176.83        197.47        12.94 o                         
   8   2   8        300.15        317.88        18.05 o                         
  -8   3   8        228.99        201.79        25.21 o                         
  -7   3   8          1.75          6.47        14.73 o                         
  -6   3   8         32.83         36.15        12.85 o                         
  -5   3   8          3.50          4.42         6.76 o                         
  -4   3   8         47.19         54.53         8.09 o                         
  -3   3   8        389.86        372.80        19.67 o                         
  -2   3   8       2122.02       2076.58        46.73 o                         
  -1   3   8        268.46        246.39        12.28 o                         
   0   3   8       2505.78       2419.28        51.46 o                         
   1   3   8        776.14        711.21        23.96 o                         
   2   3   8         50.88         40.19         7.46 o                         
   3   3   8         22.30         13.81         4.54 o                         
   4   3   8         30.54         28.21         5.20 o                         
   5   3   8          0.71          0.00         4.70 o                         
   6   3   8        193.03        199.94        12.10 o                         
   7   3   8          0.06          0.00         5.43 o                         
   8   3   8         19.36         18.31         7.06 o                         
   9   3   8         58.44         55.86         9.84 o                         
  -7   4   8         95.07         76.99        19.22 o                         
  -6   4   8          3.57          0.00         8.89 o                         
  -5   4   8         93.61        104.61        26.94 o                         
  -4   4   8       1334.16       1336.82        35.31 o                         
  -3   4   8         23.89         22.69         6.91 o                         
  -2   4   8         42.41         54.34         7.95 o                         
  -1   4   8         21.97         24.04         6.33 o                         
   0   4   8        243.62        266.67        14.37 o                         
   1   4   8          2.53          0.51         3.86 o                         
   2   4   8         15.91         19.01         5.08 o                         
   3   4   8          4.26          6.50         4.66 o                         
   4   4   8       1583.22       1527.43        41.64 o                         
   5   4   8        561.53        536.54        21.24 o                         
   6   4   8         73.00         65.79         8.14 o                         
   7   4   8        229.45        247.06        19.63 o                         
   8   4   8        372.75        405.47        18.77 o                         
   9   4   8         62.88         52.35        15.70 o                         
  -7   5   8         37.70         22.34        13.63 o                         
  -6   5   8         57.49         80.10        16.33 o                         
  -5   5   8          2.62          0.00         9.68 o                         
  -4   5   8        615.33        587.12        33.33 o                         
  -3   5   8        566.29        539.95        20.12 o                         
  -2   5   8       1923.20       1788.13        42.71 o                         
  -1   5   8       3578.03       3536.85        73.61 o                         
   0   5   8        306.68        311.26        14.35 o                         
   1   5   8        257.91        247.74        12.44 o                         
   2   5   8         22.41         23.34         5.16 o                         
   3   5   8        449.07        460.40        35.04 o                         
   4   5   8        129.42        152.78        20.76 o                         
   5   5   8         49.94         52.01         8.45 o                         
   6   5   8         12.74         13.02         8.37 o                         
   7   5   8          2.04          1.26         7.77 o                         
   8   5   8          5.93          1.34         9.91 o                         
   9   5   8         17.04         11.52         6.65 o                         
  -6   6   8         39.84         45.67        14.81 o                         
  -5   6   8         16.57         16.62        11.57 o                         
  -4   6   8         74.15         94.52        15.90 o                         
  -3   6   8        340.11        333.73        22.37 o                         
  -2   6   8         85.23         99.62        12.53 o                         
  -1   6   8         78.63        111.77        10.64 o                         
   0   6   8         67.60         50.29         8.15 o                         
   1   6   8        182.98        187.89        11.76 o                         
   2   6   8        107.98        122.46         9.91 o                         
   3   6   8          1.01          0.20         5.99 o                         
   4   6   8         50.89         39.42        10.72 o                         
   5   6   8        618.03        609.01        28.10 o                         
   6   6   8        220.94        243.39        20.00 o                         
   7   6   8         58.67         74.47        16.52 o                         
   8   6   8         33.57         38.46        12.85 o                         
  -6   7   8          0.16          0.00        12.84 o                         
  -5   7   8         65.73         85.76        17.57 o                         
  -4   7   8        107.09        101.62        17.20 o                         
  -3   7   8         27.81         16.47        13.99 o                         
  -2   7   8       1549.46       1507.79        45.73 o                         
  -1   7   8       1049.29       1029.25        29.82 o                         
   0   7   8       1051.08       1060.34        31.81 o                         
   1   7   8        459.12        405.10        25.03 o                         
   2   7   8        439.51        456.34        19.00 o                         
   3   7   8         21.62         12.91         7.23 o                         
   4   7   8        863.44        849.67        33.09 o                         
   5   7   8         15.46          4.56         8.48 o                         
   6   7   8        320.01        375.08        23.76 o                         
   7   7   8         12.77         21.26        13.66 o                         
   8   7   8        300.63        313.49        31.37 o                         
  -5   8   8         45.00         33.84        15.74 o                         
  -4   8   8        161.56        161.28        23.79 o                         
  -3   8   8          1.63          1.91        10.92 o                         
  -2   8   8        443.82        448.90        17.36 o                         
  -1   8   8        420.75        413.61        19.19 o                         
   0   8   8         83.26         93.55        11.90 o                         
   1   8   8         38.13         39.51         8.26 o                         
   2   8   8         92.03         94.48        10.47 o                         
   3   8   8         10.46         10.76         7.43 o                         
   4   8   8          5.00          8.82         8.66 o                         
   5   8   8         15.35          4.38         7.99 o                         
   6   8   8        143.72        152.92        17.93 o                         
   7   8   8         10.10          7.17        10.40 o                         
   8   8   8        107.17         81.18        28.37 o                         
  -4   9   8         58.75         79.91        18.11 o                         
  -3   9   8          0.18         11.35        14.35 o                         
  -2   9   8          0.38          0.00        10.09 o                         
  -1   9   8        801.28        781.70        29.72 o                         
   0   9   8        144.70        153.68        12.87 o                         
   1   9   8         28.49         18.42         6.98 o                         
   2   9   8          0.04          0.00         5.27 o                         
   3   9   8          4.08          8.67         6.64 o                         
   4   9   8          1.60          1.59         8.70 o                         
   5   9   8        151.46        172.20        19.03 o                         
   6   9   8          0.03          0.00        18.30 o                         
   7   9   8        170.09        107.01        31.93 o                         
   8   9   8         52.22         41.69        25.08 o                         
  -3  10   8        123.93        163.77        22.00 o                         
  -2  10   8          0.69          0.00        11.03 o                         
  -1  10   8        205.39        229.08        24.15 o                         
   0  10   8         16.61          7.88         7.70 o                         
   1  10   8         10.24         20.06         7.98 o                         
   2  10   8         32.91         15.93        11.45 o                         
   3  10   8        223.63        242.66        23.79 o                         
   4  10   8         42.15         39.56        14.67 o                         
   5  10   8          2.22          4.11        11.76 o                         
   6  10   8        203.03        300.25        47.17 o                         
   7  10   8         16.97         40.64        25.15 o                         
  -2  11   8         66.75         27.50        33.78 o                         
  -1  11   8          0.12          8.72        14.77 o                         
   0  11   8          1.80          0.00        10.71 o                         
   1  11   8          0.43          0.00         7.50 o                         
   2  11   8        115.72        107.07        15.33 o                         
   3  11   8         10.08         13.22        10.53 o                         
   4  11   8        113.16        105.48        29.10 o                         
   5  11   8          0.35          9.05        19.53 o                         
   6  11   8          0.43         15.19        21.81 o                         
   0  12   8         84.10         93.90        22.40 o                         
   1  12   8        312.60        279.09        28.89 o                         
   2  12   8        270.57        320.61        38.46 o                         
   3  12   8         78.62        113.45        22.43 o                         
   4  12   8          4.11          4.64        18.36 o                         
   5  12   8         47.92         30.27        23.92 o                         
  -4  -9   9          3.56          0.00        19.26 o                         
  -3  -9   9        106.11        166.72        39.72 o                         
  -2  -9   9         17.24         30.72        24.85 o                         
  -1  -9   9         26.49         20.63        17.13 o                         
   0  -9   9          0.31          2.42        12.73 o                         
  -5  -8   9        424.79        458.34        59.23 o                         
  -4  -8   9          8.19          8.22        22.61 o                         
  -3  -8   9        149.95        136.41        35.82 o                         
  -2  -8   9          6.45          0.00        12.95 o                         
  -1  -8   9        188.02        206.31        21.74 o                         
   0  -8   9         71.56        108.64        13.48 o                         
   1  -8   9          9.60         15.99         9.18 o                         
   2  -8   9          1.69         16.50         9.76 o                         
  -6  -7   9         37.22         11.99        23.28 o                         
  -5  -7   9          0.04          2.15        19.71 o                         
  -4  -7   9         25.19         61.79        36.58 o                         
  -3  -7   9         42.80         53.68        16.87 o                         
  -2  -7   9        730.69        698.36        40.62 o                         
  -1  -7   9         58.03         64.81        12.34 o                         
   0  -7   9          0.23          2.77         8.28 o                         
   1  -7   9         22.98          7.22         8.34 o                         
   2  -7   9        810.88        922.81        31.90 o                         
   3  -7   9         27.88         30.71        10.32 o                         
  -7  -6   9         79.35         64.73        28.69 o                         
  -6  -6   9          1.16          0.00        14.03 o                         
  -5  -6   9          2.10          0.00        20.87 o                         
  -4  -6   9         30.90         30.61        16.87 o                         
  -3  -6   9         41.99         37.27        11.57 o                         
  -2  -6   9          0.12          0.24         7.65 o                         
  -1  -6   9         32.24         21.29         9.06 o                         
   0  -6   9        988.15       1005.66        32.00 o                         
   1  -6   9        376.88        372.70        19.85 o                         
   2  -6   9         35.93         39.71         9.42 o                         
   3  -6   9        114.71        132.94        14.15 o                         
   4  -6   9        158.54        172.90        16.20 o                         
  -7  -5   9        136.64        106.88        22.75 o                         
  -6  -5   9          5.39          0.00        12.17 o                         
  -5  -5   9        212.49        235.62        26.26 o                         
  -4  -5   9        167.25        174.96        19.41 o                         
  -3  -5   9         33.89         30.91        13.19 o                         
  -2  -5   9         54.28         44.49        10.11 o                         
  -1  -5   9        269.69        273.38        18.46 o                         
   0  -5   9        141.85        142.36        21.67 o                         
   1  -5   9         89.15         67.89        14.02 o                         
   2  -5   9         76.38         89.40        11.28 o                         
   3  -5   9        477.55        512.02        22.98 o                         
   4  -5   9         25.78         39.55         9.78 o                         
   5  -5   9          0.58          3.63        10.12 o                         
  -8  -4   9          1.17          0.00        15.74 o                         
  -7  -4   9        470.19        553.98       113.27 o                         
  -6  -4   9         11.54          0.06        14.31 o                         
  -5  -4   9         94.39        108.15        14.91 o                         
  -4  -4   9         14.79         11.31         9.73 o                         
  -3  -4   9        246.37        259.46        17.49 o                         
  -2  -4   9        760.19        805.73        29.03 o                         
  -1  -4   9         13.53          1.95         9.86 o                         
   0  -4   9        307.84        311.30        31.56 o                         
   1  -4   9         11.40          5.86         6.70 o                         
   2  -4   9        558.16        596.69        21.94 o                         
   3  -4   9        342.69        350.65        25.57 o                         
   4  -4   9          1.37          3.86         7.30 o                         
   5  -4   9        212.44        224.95        24.50 o                         
   6  -4   9        140.22        111.81        21.73 o                         
  -8  -3   9        163.40        167.08        22.14 o                         
  -7  -3   9        151.38        162.68        32.18 o                         
  -6  -3   9          9.19         17.13        10.39 o                         
  -5  -3   9         92.12        111.84        19.36 o                         
  -4  -3   9        314.31        323.08        19.29 o                         
  -3  -3   9        449.80        424.61        27.30 o                         
  -2  -3   9         30.27         31.89         8.72 o                         
  -1  -3   9        102.53        101.75        11.98 o                         
   0  -3   9        711.05        703.61        26.52 o                         
   1  -3   9         13.07          5.40         6.28 o                         
   2  -3   9         48.94         40.21         8.02 o                         
   3  -3   9        434.64        465.32        19.67 o                         
   4  -3   9         13.22         14.59         7.45 o                         
   5  -3   9        282.90        329.38        18.74 o                         
   6  -3   9         17.96         21.65         9.82 o                         
  -8  -2   9          0.09          0.00        13.43 o                         
  -7  -2   9         13.82         12.47         9.77 o                         
  -6  -2   9        285.64        316.77        28.91 o                         
  -5  -2   9        392.13        412.08        25.08 o                         
  -4  -2   9        582.10        589.60        24.41 o                         
  -3  -2   9          8.46          9.83         7.86 o                         
  -2  -2   9        432.97        412.51        20.58 o                         
  -1  -2   9        122.41        120.93        12.35 o                         
   0  -2   9        166.61        163.41        14.11 o                         
   1  -2   9       3741.82       3696.25        76.27 o                         
   2  -2   9        143.92        140.01        17.63 o                         
   3  -2   9        172.27        182.18        12.45 o                         
   4  -2   9          0.40          0.00         5.64 o                         
   5  -2   9        206.07        222.75        15.19 o                         
   6  -2   9         44.84         64.17        11.83 o                         
   7  -2   9        493.43        461.51        33.29 o                         
  -8  -1   9         81.94         89.40        24.94 o                         
  -7  -1   9        164.85        198.03        17.84 o                         
  -6  -1   9        122.03        130.64        21.81 o                         
  -5  -1   9        128.72        133.37        14.03 o                         
  -4  -1   9        437.03        443.03        21.70 o                         
  -3  -1   9        276.47        268.69        21.37 o                         
  -2  -1   9        167.54        171.20        14.30 o                         
  -1  -1   9         10.42         12.15         5.63 o                         
   0  -1   9       1301.93       1270.66        46.16 o                         
   1  -1   9        203.93        202.71        10.94 o                         
   2  -1   9          0.06          0.00         3.82 o                         
   3  -1   9          2.36          0.17         5.57 o                         
   4  -1   9         45.58         38.66         7.69 o                         
   5  -1   9         92.02        122.35        11.56 o                         
   6  -1   9        181.08        168.60        27.77 o                         
   7  -1   9        178.90        213.64        20.48 o                         
  -8   0   9          1.45         21.75        14.56 o                         
  -7   0   9        426.12        474.92        25.34 o                         
  -6   0   9        154.65        165.99        15.71 o                         
  -5   0   9        127.81        134.61        13.85 o                         
  -4   0   9        151.20        156.14        13.15 o                         
  -3   0   9          4.01          0.00         5.85 o                         
  -2   0   9        602.19        573.51        30.99 o                         
  -1   0   9         57.61         73.54         7.81 o                         
   0   0   9          1.25          2.99         4.28 o                         
   1   0   9         36.37         31.21        12.84 o                         
   2   0   9         63.65         53.03         9.94 o                         
   3   0   9        945.84        918.55        24.99 o                         
   4   0   9        121.61        133.42        10.31 o                         
   5   0   9        788.63        755.95        27.24 o                         
   6   0   9        202.93        196.25        17.82 o                         
   7   0   9        470.75        461.94        24.05 o                         
   8   0   9        139.25        134.05        18.19 o                         
  -8   1   9         27.80         33.93        16.06 o                         
  -7   1   9          7.64          0.00        11.32 o                         
  -6   1   9        625.03        598.92        51.97 o                         
  -5   1   9        701.13        699.66        26.94 o                         
  -4   1   9       1095.26       1040.16        30.25 o                         
  -3   1   9         95.52         94.15         9.97 o                         
  -2   1   9        329.85        347.47        17.85 o                         
  -1   1   9        242.23        225.72        11.78 o                         
   0   1   9        323.00        316.29        17.21 o                         
   1   1   9          1.54          0.00         6.44 o                         
   2   1   9       2107.47       1885.77        63.35 o                         
   3   1   9        630.76        615.58        23.35 o                         
   4   1   9         15.93         20.47         6.18 o                         
   5   1   9        288.38        267.47        15.83 o                         
   6   1   9         18.91         10.21         7.34 o                         
   7   1   9          6.23          0.00         8.35 o                         
   8   1   9        185.86        225.73        20.06 o                         
  -8   2   9        369.19        357.55        31.12 o                         
  -7   2   9        273.00        250.85        25.34 o                         
  -6   2   9        187.45        184.91        20.78 o                         
  -5   2   9         90.51         97.22        12.25 o                         
  -4   2   9        146.76        182.83        13.26 o                         
  -3   2   9        141.81        158.99        13.40 o                         
  -2   2   9        330.99        348.86        17.53 o                         
  -1   2   9       1129.25       1168.36        29.83 o                         
   0   2   9        449.46        421.78        19.82 o                         
   1   2   9       1606.70       1536.16        47.89 o                         
   2   2   9       1002.98        972.49        30.63 o                         
   3   2   9       1719.24       1608.63        54.82 o                         
   4   2   9        561.00        525.67        17.52 o                         
   5   2   9        546.15        503.86        29.10 o                         
   6   2   9          0.54          1.48         6.38 o                         
   7   2   9        296.86        292.37        18.39 o                         
   8   2   9          0.44          2.80        11.90 o                         
  -7   3   9         40.77         28.89        14.36 o                         
  -6   3   9          5.33          0.00        16.93 o                         
  -5   3   9        161.75        182.08        15.13 o                         
  -4   3   9        844.72        852.51        32.89 o                         
  -3   3   9        314.27        314.45        17.37 o                         
  -2   3   9        189.97        200.87        12.45 o                         
  -1   3   9        105.00        107.71         9.26 o                         
   0   3   9         23.73          7.84         5.17 o                         
   1   3   9       3454.10       3188.23        75.73 o                         
   2   3   9         62.84         53.96         8.94 o                         
   3   3   9        329.68        316.99        17.08 o                         
   4   3   9         69.67         79.60         7.91 o                         
   5   3   9       1540.97       1479.19        36.57 o                         
   6   3   9        397.75        391.50        16.93 o                         
   7   3   9        348.08        329.63        18.63 o                         
   8   3   9         25.00         27.53         9.51 o                         
  -7   4   9        103.23        113.18        20.11 o                         
  -6   4   9          7.98          0.00        17.40 o                         
  -5   4   9        231.64        269.96        24.50 o                         
  -4   4   9        380.29        397.76        20.01 o                         
  -3   4   9        870.60        872.11        26.67 o                         
  -2   4   9        473.53        423.38        22.34 o                         
  -1   4   9         98.48         95.23         9.42 o                         
   0   4   9          6.89         10.64         4.85 o                         
   1   4   9         77.67        107.73         8.43 o                         
   2   4   9        613.59        624.43        18.58 o                         
   3   4   9          4.74          1.47         4.69 o                         
   4   4   9        647.81        631.30        23.91 o                         
   5   4   9        134.02        133.79        10.34 o                         
   6   4   9        321.50        326.70        15.63 o                         
   7   4   9          3.53          0.00         6.45 o                         
   8   4   9        455.23        482.62        47.04 o                         
  -7   5   9         37.93         40.57        15.66 o                         
  -6   5   9         99.47         98.45        22.29 o                         
  -5   5   9        385.77        443.37        42.52 o                         
  -4   5   9          4.25          8.95         7.32 o                         
  -3   5   9        580.59        611.19        25.29 o                         
  -2   5   9        297.71        343.01        16.89 o                         
  -1   5   9       1543.84       1565.09        38.92 o                         
   0   5   9        121.30        148.16        11.01 o                         
   1   5   9          0.02          0.00         5.02 o                         
   2   5   9       1097.32       1038.66        27.52 o                         
   3   5   9       1403.82       1366.23        39.48 o                         
   4   5   9         13.67         15.64         7.46 o                         
   5   5   9        265.21        264.18        16.67 o                         
   6   5   9        244.77        233.12        15.74 o                         
   7   5   9         78.99         67.95        10.16 o                         
   8   5   9          1.85          5.88         8.00 o                         
  -6   6   9        164.55        155.47        22.45 o                         
  -5   6   9        218.33        238.79        24.38 o                         
  -4   6   9        526.32        568.85        33.36 o                         
  -3   6   9        390.17        427.00        19.47 o                         
  -2   6   9         55.86         66.95         9.62 o                         
  -1   6   9         23.76         22.50        10.84 o                         
   0   6   9        118.29        126.02        11.02 o                         
   1   6   9        623.79        648.16        21.51 o                         
   2   6   9        817.35        788.11        41.01 o                         
   3   6   9          1.17          0.00         6.02 o                         
   4   6   9        394.09        404.89        35.62 o                         
   5   6   9        160.43        168.80        13.85 o                         
   6   6   9         65.25         78.22        10.84 o                         
   7   6   9        119.26        110.69        12.31 o                         
   8   6   9        110.19        129.66        14.41 o                         
  -5   7   9        251.34        240.97        25.91 o                         
  -4   7   9          3.24          5.89        15.99 o                         
  -3   7   9          0.20          0.00        10.13 o                         
  -2   7   9          0.85          0.00         6.47 o                         
  -1   7   9         34.98         43.38         8.76 o                         
   0   7   9        264.10        272.21        24.37 o                         
   1   7   9        119.05        126.18        12.67 o                         
   2   7   9        561.79        587.69        26.91 o                         
   3   7   9        367.73        420.01        29.46 o                         
   4   7   9          0.84          4.86         7.00 o                         
   5   7   9        269.50        263.52        17.15 o                         
   6   7   9          9.25         25.96        12.43 o                         
   7   7   9          0.40         11.49        11.04 o                         
   8   7   9        126.20        140.07        19.49 o                         
  -5   8   9         37.93         37.05        16.00 o                         
  -4   8   9        497.57        513.51        69.81 o                         
  -3   8   9         77.58         57.98        14.71 o                         
  -2   8   9        188.55        234.22        16.04 o                         
  -1   8   9        792.35        783.60        26.53 o                         
   0   8   9         44.03         13.22         8.09 o                         
   1   8   9        191.72        184.80        13.68 o                         
   2   8   9         79.73         72.34         9.59 o                         
   3   8   9        527.11        481.79        22.13 o                         
   4   8   9         43.16         29.89         9.25 o                         
   5   8   9          0.24          0.00         8.66 o                         
   6   8   9          3.86          0.00        11.20 o                         
   7   8   9          2.58          0.67        11.73 o                         
   8   8   9         40.98         59.55        19.53 o                         
  -4   9   9        306.86        314.03        33.14 o                         
  -3   9   9          0.01          7.03        12.04 o                         
  -2   9   9        440.87        401.80        28.94 o                         
  -1   9   9         93.05         80.26         9.75 o                         
   0   9   9         14.13         16.51         7.74 o                         
   1   9   9         86.34         68.06        10.03 o                         
   2   9   9          0.16          0.00         7.13 o                         
   3   9   9          2.38          0.64         6.43 o                         
   4   9   9         32.00         37.27        19.15 o                         
   5   9   9         13.67         31.57        12.32 o                         
   6   9   9         35.22         43.51        16.17 o                         
   7   9   9         27.26         64.50        19.13 o                         
  -3  10   9        124.66         90.18        27.27 o                         
  -2  10   9        140.82        126.69        19.57 o                         
  -1  10   9        399.19        369.08        30.29 o                         
   0  10   9        213.02        192.14        20.29 o                         
   1  10   9         59.93         71.48        10.90 o                         
   2  10   9          0.85         11.00         7.62 o                         
   3  10   9        609.43        653.31        24.69 o                         
   4  10   9         76.09        102.34        17.84 o                         
   5  10   9         25.68          8.60        13.14 o                         
   6  10   9        161.75        179.21        38.97 o                         
  -1  11   9         59.81         35.17        18.87 o                         
   0  11   9          0.29          0.00        10.84 o                         
   1  11   9         72.65         85.37        13.53 o                         
   2  11   9        117.18        130.15        19.73 o                         
   3  11   9         46.11         44.32        12.88 o                         
   4  11   9         29.49         33.73        15.49 o                         
   5  11   9        101.96        114.64        31.13 o                         
   6  11   9        132.24         84.29        31.16 o                         
   1  12   9         33.04         17.46         9.38 o                         
   2  12   9        281.72        269.83        49.66 o                         
   3  12   9          8.17         16.28        11.16 o                         
   4  12   9        156.49        162.06        36.50 o                         
  -4  -8  10        214.89        207.10        42.74 o                         
  -3  -8  10          1.49         22.82        23.46 o                         
  -2  -8  10         60.74         90.79        21.06 o                         
  -1  -8  10          0.87          0.00        15.81 o                         
   0  -8  10         15.75         35.39        16.88 o                         
  -5  -7  10         13.65         19.12        24.53 o                         
  -4  -7  10         48.11         54.52        17.66 o                         
  -3  -7  10         59.34         73.74        19.86 o                         
  -2  -7  10        339.88        339.85        32.48 o                         
  -1  -7  10         17.66         10.18        11.55 o                         
   0  -7  10         21.66         15.80         9.23 o                         
   1  -7  10        310.81        385.65        22.05 o                         
   2  -7  10        190.69        195.55        22.33 o                         
  -6  -6  10         92.83         69.96        29.79 o                         
  -5  -6  10         16.18         11.91        24.25 o                         
  -4  -6  10        129.90        126.07        22.55 o                         
  -3  -6  10         20.60          0.00        13.29 o                         
  -2  -6  10        151.48        168.67        18.61 o                         
  -1  -6  10         12.50          1.83         8.84 o                         
   0  -6  10        352.01        424.66        29.89 o                         
   1  -6  10          2.65          1.80         7.88 o                         
   2  -6  10         53.84         66.17        11.29 o                         
   3  -6  10          2.08          0.00         9.12 o                         
  -7  -5  10         25.28         17.55        18.70 o                         
  -6  -5  10         14.35          5.04        19.22 o                         
  -5  -5  10         63.47         73.49        18.84 o                         
  -4  -5  10         43.53         51.27        26.07 o                         
  -3  -5  10        107.26        109.69        15.79 o                         
  -2  -5  10        476.71        443.41        23.49 o                         
  -1  -5  10         19.71         34.03        10.04 o                         
   0  -5  10         51.34         50.63        10.40 o                         
   1  -5  10        427.86        446.11        28.79 o                         
   2  -5  10          5.05          6.64         7.81 o                         
   3  -5  10        119.70        126.52        15.76 o                         
   4  -5  10          0.36         10.11        13.28 o                         
  -7  -4  10        156.26        142.74        32.29 o                         
  -6  -4  10         37.51         19.19        16.43 o                         
  -5  -4  10        125.70        120.08        18.29 o                         
  -4  -4  10        233.07        219.62        20.02 o                         
  -3  -4  10        944.70        908.44        32.39 o                         
  -2  -4  10        770.36        730.41        37.83 o                         
  -1  -4  10        195.46        217.07        17.49 o                         
   0  -4  10        394.16        338.23        28.61 o                         
   1  -4  10         17.59          9.89         7.08 o                         
   2  -4  10        517.96        511.62        30.75 o                         
   3  -4  10        266.62        244.78        19.79 o                         
   4  -4  10         34.05         53.37        11.96 o                         
   5  -4  10        386.38        443.05        26.74 o                         
  -7  -3  10         42.14         87.61        21.17 o                         
  -6  -3  10        369.80        372.23        31.14 o                         
  -5  -3  10        540.29        570.40        31.54 o                         
  -4  -3  10        505.82        542.61        28.91 o                         
  -3  -3  10         48.92         53.65        11.95 o                         
  -2  -3  10        762.72        731.43        28.21 o                         
  -1  -3  10         13.51          4.10         7.96 o                         
   0  -3  10        898.86        841.26        30.72 o                         
   1  -3  10         64.78         75.43        11.89 o                         
   2  -3  10         68.32         75.95         9.63 o                         
   3  -3  10         35.50         11.07         8.16 o                         
   4  -3  10         26.51         15.13         9.11 o                         
   5  -3  10          0.73          0.00         7.90 o                         
   6  -3  10        123.59        137.77        16.36 o                         
  -7  -2  10         90.80        118.69        15.38 o                         
  -6  -2  10         21.48         19.96        11.49 o                         
  -5  -2  10        419.45        438.87        33.53 o                         
  -4  -2  10       1041.96       1014.19        54.45 o                         
  -3  -2  10          0.05          1.03         7.64 o                         
  -2  -2  10       1235.65       1252.47        39.06 o                         
  -1  -2  10        279.06        256.65        17.48 o                         
   0  -2  10        137.61        156.76        14.84 o                         
   1  -2  10        700.72        676.80        26.78 o                         
   2  -2  10        529.20        489.35        26.45 o                         
   3  -2  10         25.80         25.72         8.76 o                         
   4  -2  10          1.01         10.36         8.75 o                         
   5  -2  10         98.68        127.11        15.04 o                         
   6  -2  10         35.60         28.03        10.03 o                         
  -7  -1  10        121.03        173.01        17.83 o                         
  -6  -1  10         19.33         31.67        15.05 o                         
  -5  -1  10        279.54        306.80        19.82 o                         
  -4  -1  10         31.11         22.76        10.91 o                         
  -3  -1  10         18.84          8.03         8.33 o                         
  -2  -1  10        740.94        779.14        28.80 o                         
  -1  -1  10        599.46        594.63        24.52 o                         
   0  -1  10        201.28        198.89        11.95 o                         
   1  -1  10         32.75         31.19         9.73 o                         
   2  -1  10        404.43        394.47        21.28 o                         
   3  -1  10        655.12        613.76        25.50 o                         
   4  -1  10          1.03          9.78         7.62 o                         
   5  -1  10        333.77        336.77        21.42 o                         
   6  -1  10          7.37         14.64         8.94 o                         
   7  -1  10          5.85          0.00         8.30 o                         
  -7   0  10          4.18          0.00        11.02 o                         
  -6   0  10         16.92         11.97        11.85 o                         
  -5   0  10        865.84       1007.84        42.59 o                         
  -4   0  10         79.08         89.65        11.04 o                         
  -3   0  10         30.89         30.51         7.85 o                         
  -2   0  10         13.76          4.51         6.09 o                         
  -1   0  10         77.21         87.13         7.58 o                         
   0   0  10         83.58         92.92         8.77 o                         
   1   0  10          0.20          0.00         6.14 o                         
   2   0  10       1251.76       1202.90        37.29 o                         
   3   0  10          6.45          3.01         7.00 o                         
   4   0  10        909.98        848.22        35.11 o                         
   5   0  10         84.54         98.63        12.72 o                         
   6   0  10        354.50        406.55        26.85 o                         
   7   0  10         82.35         91.53        13.46 o                         
  -7   1  10        141.63        191.87        23.10 o                         
  -6   1  10         16.00         25.61        10.05 o                         
  -5   1  10        462.04        489.42        23.84 o                         
  -4   1  10       1625.07       1612.82        41.53 o                         
  -3   1  10        132.67        145.99        14.01 o                         
  -2   1  10        119.75        122.46        10.60 o                         
  -1   1  10        125.14        135.94         9.93 o                         
   0   1  10         19.11          6.83         6.88 o                         
   1   1  10         26.55         27.00         8.16 o                         
   2   1  10        817.29        740.00        27.05 o                         
   3   1  10          0.35          3.65         6.85 o                         
   4   1  10        396.03        382.82        23.44 o                         
   5   1  10          1.15         11.29         7.46 o                         
   6   1  10        216.98        257.90        26.03 o                         
   7   1  10          6.06          0.00         8.75 o                         
  -7   2  10         14.93         12.19        13.29 o                         
  -6   2  10        108.38        127.39        19.43 o                         
  -5   2  10        373.29        400.91        22.15 o                         
  -4   2  10        970.36        996.28        52.24 o                         
  -3   2  10         19.94         16.52         7.45 o                         
  -2   2  10         66.05         74.54         9.18 o                         
  -1   2  10         24.67         31.09         6.69 o                         
   0   2  10        714.99        689.27        25.80 o                         
   1   2  10        245.07        228.30        15.73 o                         
   2   2  10          7.92          6.29         6.65 o                         
   3   2  10       1371.64       1368.03        40.60 o                         
   4   2  10        226.38        226.38        16.47 o                         
   5   2  10         68.36         68.05        10.44 o                         
   6   2  10         99.59        117.39        15.36 o                         
   7   2  10        278.18        334.87        21.01 o                         
   8   2  10          1.20          2.22        11.98 o                         
  -7   3  10          2.25          3.94        12.47 o                         
  -6   3  10          0.43          4.53        11.85 o                         
  -5   3  10         17.26          9.66         8.68 o                         
  -4   3  10         23.71         37.57         9.72 o                         
  -3   3  10          9.15          1.68         6.56 o                         
  -2   3  10         55.01         58.34         8.81 o                         
  -1   3  10        298.80        293.87        19.46 o                         
   0   3  10          5.65          6.32         7.54 o                         
   1   3  10        262.93        245.75        16.25 o                         
   2   3  10        212.44        242.69        19.45 o                         
   3   3  10       1467.81       1383.63        40.91 o                         
   4   3  10        287.15        306.96        23.21 o                         
   5   3  10        428.11        441.90        25.92 o                         
   6   3  10         37.53         36.93         8.96 o                         
   7   3  10        246.68        265.92        18.40 o                         
   8   3  10         73.87         50.21        11.17 o                         
  -7   4  10          1.61          0.00        12.85 o                         
  -6   4  10         40.11         35.91        14.65 o                         
  -5   4  10         18.53         20.10        11.61 o                         
  -4   4  10        282.50        305.94        18.85 o                         
  -3   4  10        390.50        404.75        18.71 o                         
  -2   4  10        991.42        998.05        29.29 o                         
  -1   4  10        357.78        386.06        17.22 o                         
   0   4  10        445.96        439.97        16.97 o                         
   1   4  10        355.66        304.37        18.03 o                         
   2   4  10        370.33        367.25        32.87 o                         
   3   4  10        150.88        172.20        19.88 o                         
   4   4  10        397.39        366.68        19.68 o                         
   5   4  10         68.72         62.16        11.35 o                         
   6   4  10          0.05          0.00         6.51 o                         
   7   4  10         63.08         49.57        10.18 o                         
   8   4  10        322.89        342.83        20.49 o                         
  -6   5  10        267.73        291.01        44.36 o                         
  -5   5  10        102.32         71.25        15.94 o                         
  -4   5  10        107.06        131.85        18.41 o                         
  -3   5  10          0.82          0.00         5.78 o                         
  -2   5  10        556.50        562.75        29.41 o                         
  -1   5  10        796.21        791.61        25.19 o                         
   0   5  10        108.40        121.37        10.65 o                         
   1   5  10         13.22          9.43         5.65 o                         
   2   5  10        247.30        230.24        16.43 o                         
   3   5  10         51.02         44.82         9.51 o                         
   4   5  10         61.36         51.13         9.92 o                         
   5   5  10          0.08          2.27         7.03 o                         
   6   5  10          1.23         11.80         7.55 o                         
   7   5  10         33.11         42.55        10.98 o                         
   8   5  10        156.90        158.25        14.90 o                         
  -6   6  10         64.93         61.50        36.38 o                         
  -5   6  10         46.55         47.95        15.35 o                         
  -4   6  10        159.83        161.14        20.57 o                         
  -3   6  10        590.17        580.93        27.74 o                         
  -2   6  10          0.02          2.38         6.85 o                         
  -1   6  10         71.97         78.84        10.24 o                         
   0   6  10       1310.14       1255.63        34.12 o                         
   1   6  10        973.24        981.59        28.31 o                         
   2   6  10        378.75        376.25        20.47 o                         
   3   6  10        815.27        801.88        29.82 o                         
   4   6  10          1.47          0.00         6.07 o                         
   5   6  10         90.47         82.78        14.90 o                         
   6   6  10          2.91          0.10         7.06 o                         
   7   6  10          2.67          0.00         7.30 o                         
   8   6  10          4.78          0.00         8.05 o                         
  -5   7  10        152.10        155.33        21.85 o                         
  -4   7  10         99.40        124.65        19.51 o                         
  -3   7  10        124.39        137.48        23.40 o                         
  -2   7  10        163.16        177.67        14.29 o                         
  -1   7  10        527.95        456.75        20.32 o                         
   0   7  10          7.45          6.99         7.09 o                         
   1   7  10          2.24          0.52         6.32 o                         
   2   7  10         10.45          5.25         5.14 o                         
   3   7  10         48.05         44.91         9.85 o                         
   4   7  10         70.84         60.15        10.53 o                         
   5   7  10        103.08        108.47        12.76 o                         
   6   7  10        343.75        354.87        20.41 o                         
   7   7  10          5.89         10.53         8.56 o                         
  -4   8  10          5.59          0.00        11.67 o                         
  -3   8  10          9.96          0.00        12.14 o                         
  -2   8  10        102.73        126.70        14.55 o                         
  -1   8  10         89.51        109.79        12.21 o                         
   0   8  10         46.34         44.70        12.29 o                         
   1   8  10        289.35        288.73        18.50 o                         
   2   8  10        251.77        275.98        22.67 o                         
   3   8  10          9.67         10.13         7.95 o                         
   4   8  10        107.19         86.77        11.77 o                         
   5   8  10        136.03        153.47        14.97 o                         
   6   8  10        268.78        262.81        22.00 o                         
   7   8  10          0.94         23.08        14.37 o                         
  -3   9  10         45.96         64.67        23.63 o                         
  -2   9  10         10.19          7.00        12.18 o                         
  -1   9  10         20.54         32.76         9.62 o                         
   0   9  10        434.06        379.73        29.12 o                         
   1   9  10         20.61         21.71         8.50 o                         
   2   9  10        114.37        131.29        18.23 o                         
   3   9  10        181.32        188.98        14.01 o                         
   4   9  10         38.45         39.65         9.95 o                         
   5   9  10         17.46         18.33        11.95 o                         
   6   9  10        237.44        235.95        21.30 o                         
   7   9  10        273.41        304.25        97.04 o                         
  -2  10  10         80.78         45.16        19.69 o                         
  -1  10  10        182.55        183.94        26.60 o                         
   0  10  10         14.96         12.43         7.84 o                         
   1  10  10         55.12         46.09         9.12 o                         
   2  10  10          1.66          7.34         7.92 o                         
   3  10  10        200.66        235.63        18.95 o                         
   4  10  10          0.17          0.00        11.32 o                         
   5  10  10         36.20         41.66        11.98 o                         
   6  10  10        269.95        289.81        63.37 o                         
  -1  11  10        392.37        336.06        36.64 o                         
   0  11  10          4.55         15.28        11.17 o                         
   1  11  10        213.92        250.91        20.50 o                         
   2  11  10         20.46         31.08        10.98 o                         
   3  11  10          0.01          2.52         8.99 o                         
   4  11  10        103.01        116.78        17.58 o                         
   5  11  10          5.13          7.19        12.34 o                         
  -4  -7  11        105.17        104.84        35.06 o                         
  -3  -7  11        222.88        198.49        32.94 o                         
  -2  -7  11          8.89          1.71        14.63 o                         
  -1  -7  11        187.41        211.96        30.13 o                         
   0  -7  11         47.67         68.19        15.49 o                         
   1  -7  11         72.22         88.24        16.15 o                         
  -5  -6  11        142.76        117.95        23.43 o                         
  -4  -6  11        156.15        202.13        28.15 o                         
  -3  -6  11         14.48         21.48        26.02 o                         
  -2  -6  11         52.02         59.76        16.85 o                         
  -1  -6  11          8.54          2.67         9.77 o                         
   0  -6  11        254.31        279.23        21.85 o                         
   1  -6  11        107.40        101.04        15.25 o                         
   2  -6  11         20.86         11.84        10.59 o                         
  -6  -5  11          0.02          0.25        15.54 o                         
  -5  -5  11         16.91         24.79        17.17 o                         
  -4  -5  11         41.49         45.15        25.90 o                         
  -3  -5  11          8.05          8.15        10.42 o                         
  -2  -5  11        572.55        610.27        31.59 o                         
  -1  -5  11        158.59        177.15        17.32 o                         
   0  -5  11        214.13        209.51        18.76 o                         
   1  -5  11         30.06         21.55        11.90 o                         
   2  -5  11        313.42        331.79        30.43 o                         
   3  -5  11        530.63        507.51        34.02 o                         
  -6  -4  11          1.41          8.99        15.89 o                         
  -5  -4  11          2.10          7.86        15.65 o                         
  -4  -4  11        113.98        117.76        16.90 o                         
  -3  -4  11         81.46         86.90        15.24 o                         
  -2  -4  11         14.51          6.04         8.93 o                         
  -1  -4  11          0.19          0.00         7.56 o                         
   0  -4  11          8.39          1.13         8.12 o                         
   1  -4  11          5.06          3.74         8.89 o                         
   2  -4  11         97.34         95.57        20.14 o                         
   3  -4  11         33.41         33.96        11.14 o                         
   4  -4  11          1.71          0.00         9.14 o                         
  -7  -3  11         25.56         41.66        19.52 o                         
  -6  -3  11          0.51          0.00        13.24 o                         
  -5  -3  11        389.37        366.28        44.45 o                         
  -4  -3  11        231.93        217.68        21.00 o                         
  -3  -3  11         18.00         10.39         9.22 o                         
  -2  -3  11          0.98          9.31         8.94 o                         
  -1  -3  11       1214.17       1191.30        39.27 o                         
   0  -3  11       1016.46       1014.64        49.48 o                         
   1  -3  11          8.87          5.42         8.17 o                         
   2  -3  11         23.39          5.28         7.82 o                         
   3  -3  11         79.73         70.52        20.21 o                         
   4  -3  11         30.45         16.95         9.87 o                         
   5  -3  11          1.59          8.55        10.45 o                         
  -7  -2  11        416.28        400.22        37.85 o                         
  -6  -2  11        238.06        266.26        23.35 o                         
  -5  -2  11        175.69        161.70        19.19 o                         
  -4  -2  11         62.35         48.41        13.30 o                         
  -3  -2  11        135.27        143.02        15.28 o                         
  -2  -2  11        608.03        598.82        26.43 o                         
  -1  -2  11        345.99        326.80        22.29 o                         
   0  -2  11         12.06         18.03         8.94 o                         
   1  -2  11        924.01        918.47        38.67 o                         
   2  -2  11        158.45        140.95        14.90 o                         
   3  -2  11        104.90        112.73        15.82 o                         
   4  -2  11         16.89         26.65         9.67 o                         
   5  -2  11        396.54        385.13        24.54 o                         
   6  -2  11         19.95         38.22        11.33 o                         
  -7  -1  11         87.80         65.37        14.04 o                         
  -6  -1  11          8.40         10.04         9.94 o                         
  -5  -1  11        327.86        309.91        20.66 o                         
  -4  -1  11        127.91        133.04        14.53 o                         
  -3  -1  11        149.64        170.25        16.25 o                         
  -2  -1  11        201.31        182.66        16.73 o                         
  -1  -1  11         96.21        134.65        14.66 o                         
   0  -1  11       1123.54       1102.41        36.60 o                         
   1  -1  11        411.60        346.49        20.77 o                         
   2  -1  11         24.33         18.56         9.13 o                         
   3  -1  11         12.10          7.56         7.54 o                         
   4  -1  11          1.05          5.33         7.84 o                         
   5  -1  11        439.53        426.38        39.14 o                         
   6  -1  11         42.82         54.01        12.02 o                         
  -7   0  11        324.90        319.49        27.94 o                         
  -6   0  11         58.77         42.95        11.97 o                         
  -5   0  11        817.49        819.99        31.39 o                         
  -4   0  11        451.54        523.98        25.10 o                         
  -3   0  11          6.65          0.00         7.01 o                         
  -2   0  11         53.38         50.40         8.64 o                         
  -1   0  11        254.91        287.73        14.54 o                         
   0   0  11        128.58        114.39        14.31 o                         
   1   0  11         56.63         62.49        10.96 o                         
   2   0  11        417.68        381.04        35.89 o                         
   3   0  11         84.18         95.33        12.55 o                         
   4   0  11        163.47        150.74        15.09 o                         
   5   0  11        140.54        155.17        18.79 o                         
   6   0  11        884.02        818.03        38.54 o                         
   7   0  11        351.78        330.00        28.30 o                         
  -7   1  11        747.28        771.51        44.96 o                         
  -6   1  11          3.80          0.74         9.50 o                         
  -5   1  11         28.91         37.45        10.71 o                         
  -4   1  11        438.69        445.88        23.02 o                         
  -3   1  11        336.76        371.48        18.55 o                         
  -2   1  11        244.97        226.38        14.03 o                         
  -1   1  11        212.32        214.44        13.67 o                         
   0   1  11        189.63        181.08        15.52 o                         
   1   1  11         28.48         16.42         8.38 o                         
   2   1  11        487.83        476.02        23.24 o                         
   3   1  11        517.43        481.05        39.25 o                         
   4   1  11        178.19        194.25        16.50 o                         
   5   1  11        917.66        924.24        39.08 o                         
   6   1  11        478.76        439.69        24.14 o                         
   7   1  11         51.49         63.98        12.73 o                         
  -7   2  11          0.43          0.00        12.61 o                         
  -6   2  11        343.13        382.44        29.52 o                         
  -5   2  11          8.15         12.55         9.35 o                         
  -4   2  11        112.93        112.31        13.32 o                         
  -3   2  11        128.60        148.31        12.95 o                         
  -2   2  11       1039.05       1026.31        29.73 o                         
  -1   2  11         17.79         20.21         9.44 o                         
   0   2  11       1863.46       1781.23        70.21 o                         
   1   2  11       1024.78        939.61        32.43 o                         
   2   2  11         16.84         20.04        10.23 o                         
   3   2  11        401.68        359.47        21.15 o                         
   4   2  11        103.94         90.40        12.07 o                         
   5   2  11         25.68         21.99         8.56 o                         
   6   2  11        205.97        183.79        16.89 o                         
   7   2  11         21.23         24.79        10.29 o                         
  -6   3  11        280.08        329.85        29.07 o                         
  -5   3  11         37.92         41.22        10.76 o                         
  -4   3  11         66.51         74.77        11.83 o                         
  -3   3  11        539.49        532.15        35.00 o                         
  -2   3  11          9.49          0.00         6.49 o                         
  -1   3  11       1672.66       1571.61        39.24 o                         
   0   3  11          1.04          0.00         4.03 o                         
   1   3  11       2364.93       2217.22        69.36 o                         
   2   3  11         47.91         38.45         9.29 o                         
   3   3  11        876.85        855.29        33.06 o                         
   4   3  11         84.57         75.34        11.28 o                         
   5   3  11        125.68        142.94        14.36 o                         
   6   3  11         21.10          5.77         8.15 o                         
   7   3  11        612.38        670.03        37.67 o                         
  -6   4  11        175.25        173.19        22.94 o                         
  -5   4  11         41.69         39.45        14.12 o                         
  -4   4  11         64.23         70.48        11.82 o                         
  -3   4  11          2.38          0.00         6.55 o                         
  -2   4  11        210.63        227.58        20.59 o                         
  -1   4  11       1940.47       1864.95        69.00 o                         
   0   4  11          3.39          4.38         5.81 o                         
   1   4  11       1406.74       1314.84        40.87 o                         
   2   4  11        684.68        659.76        37.05 o                         
   3   4  11        935.40        911.45        44.72 o                         
   4   4  11        123.48        143.04        25.64 o                         
   5   4  11        254.52        282.21        19.05 o                         
   6   4  11         71.53         83.34        12.37 o                         
   7   4  11          6.14          0.00         7.98 o                         
  -6   5  11        149.62        183.06        24.21 o                         
  -5   5  11        648.02        666.00        75.94 o                         
  -4   5  11         63.89         70.90        21.71 o                         
  -3   5  11         16.63         10.11         8.07 o                         
  -2   5  11        182.62        185.60        14.08 o                         
  -1   5  11         22.12         33.24        11.71 o                         
   0   5  11         31.40         28.51         7.40 o                         
   1   5  11        494.38        505.60        23.68 o                         
   2   5  11        497.12        446.73        36.29 o                         
   3   5  11          0.94         10.95         7.71 o                         
   4   5  11        301.54        323.34        20.07 o                         
   5   5  11         13.18         19.03        10.09 o                         
   6   5  11       1386.69       1381.39        43.80 o                         
   7   5  11         14.50         12.76         8.81 o                         
  -5   6  11         30.81         25.83        14.61 o                         
  -4   6  11        467.32        434.60        30.34 o                         
  -3   6  11         32.81         23.46         9.58 o                         
  -2   6  11          0.10          7.10         8.14 o                         
  -1   6  11         35.20         35.50         8.67 o                         
   0   6  11        727.50        715.06        26.97 o                         
   1   6  11        221.17        209.16        13.32 o                         
   2   6  11        171.90        163.49        15.40 o                         
   3   6  11        156.40        137.13        14.21 o                         
   4   6  11         90.53         72.76        11.56 o                         
   5   6  11          5.73         10.46         8.01 o                         
   6   6  11          0.72          0.00         7.93 o                         
   7   6  11         41.23         26.02         9.88 o                         
  -5   7  11        411.56        398.80        50.85 o                         
  -4   7  11         53.08         56.43        16.56 o                         
  -3   7  11          8.66         11.12        12.18 o                         
  -2   7  11        177.55        183.67        15.32 o                         
  -1   7  11        400.48        395.25        19.93 o                         
   0   7  11         31.60         46.86         9.23 o                         
   1   7  11        134.82        136.60        13.12 o                         
   2   7  11         40.77         54.30        11.00 o                         
   3   7  11         63.19         72.55        13.67 o                         
   4   7  11         54.45         48.42        10.61 o                         
   5   7  11        251.75        303.77        20.35 o                         
   6   7  11         92.30        113.13        14.12 o                         
   7   7  11        155.23        167.24        16.79 o                         
  -4   8  11          0.01          0.00        13.31 o                         
  -3   8  11         60.35         58.43        16.49 o                         
  -2   8  11         17.67          6.05        14.66 o                         
  -1   8  11        235.09        253.56        17.16 o                         
   0   8  11        894.37        856.32        34.60 o                         
   1   8  11        198.95        254.23        16.30 o                         
   2   8  11          1.25         13.60         8.46 o                         
   3   8  11         35.41         34.61        10.35 o                         
   4   8  11        334.96        336.88        21.17 o                         
   5   8  11         10.22          6.89         8.81 o                         
   6   8  11         44.69         57.18        13.55 o                         
   7   8  11         89.58        106.36        16.51 o                         
  -3   9  11         35.45         40.51        15.48 o                         
  -2   9  11         62.51         25.54        13.24 o                         
  -1   9  11         94.92         76.64        11.75 o                         
   0   9  11        246.94        276.63        23.86 o                         
   1   9  11         11.44          6.31         7.59 o                         
   2   9  11          2.90         11.04         8.81 o                         
   3   9  11         42.26         36.37        10.46 o                         
   4   9  11         46.04         31.93        11.47 o                         
   5   9  11          7.89          0.00         9.21 o                         
   6   9  11         54.27         76.98        15.06 o                         
  -2  10  11        212.66        192.81        23.74 o                         
  -1  10  11         28.02         24.89        13.99 o                         
   0  10  11         40.23         36.59        10.35 o                         
   1  10  11        212.03        231.37        17.14 o                         
   2  10  11          5.59          0.62         9.04 o                         
   3  10  11         67.39        101.93        17.27 o                         
   4  10  11        159.06        170.97        21.12 o                         
   5  10  11         11.95         11.30        11.46 o                         
   0  11  11          6.92          8.75        13.77 o                         
   1  11  11        545.85        569.52        47.48 o                         
   2  11  11         91.74         93.89        14.72 o                         
   3  11  11         85.85        102.31        14.88 o                         
   4  11  11          1.95          0.00         9.41 o                         
  -4  -6  12        241.39        218.97        29.63 o                         
  -3  -6  12          6.17         20.22        16.48 o                         
  -2  -6  12          0.12          0.49        14.68 o                         
  -1  -6  12         46.49         52.25        14.68 o                         
   0  -6  12        289.63        338.98        25.06 o                         
   1  -6  12          1.68          1.72        10.32 o                         
  -5  -5  12          0.58          0.28        25.78 o                         
  -4  -5  12         13.38         22.81        16.78 o                         
  -3  -5  12         65.81         72.02        20.61 o                         
  -2  -5  12        780.10        803.03        41.86 o                         
  -1  -5  12          4.41         11.99        10.19 o                         
   0  -5  12        200.31        194.42        20.00 o                         
   1  -5  12          0.94         10.04        10.09 o                         
   2  -5  12        135.43        154.09        18.21 o                         
  -5  -4  12         76.54         99.37        33.38 o                         
  -4  -4  12        254.16        247.88        38.81 o                         
  -3  -4  12         91.15         55.35        14.91 o                         
  -2  -4  12         34.55         21.03        11.66 o                         
  -1  -4  12          0.46          0.00         8.82 o                         
   0  -4  12        337.71        307.26        25.35 o                         
   1  -4  12          9.56         26.42        10.75 o                         
   2  -4  12         66.93         52.00        12.43 o                         
   3  -4  12        233.87        225.64        26.54 o                         
  -6  -3  12         59.52         32.68        18.97 o                         
  -5  -3  12        162.11        209.04        22.29 o                         
  -4  -3  12         28.58         19.79        22.46 o                         
  -3  -3  12         91.47        107.53        16.62 o                         
  -2  -3  12        287.85        248.74        19.98 o                         
  -1  -3  12        138.85        132.29        15.74 o                         
   0  -3  12        398.24        415.99        24.61 o                         
   1  -3  12         66.95         86.89        13.80 o                         
   2  -3  12         20.90         23.50        10.03 o                         
   3  -3  12        486.52        495.52        31.25 o                         
   4  -3  12         41.33         45.59        14.91 o                         
  -6  -2  12        356.73        332.49        27.58 o                         
  -5  -2  12          1.40          0.00        10.78 o                         
  -4  -2  12        450.05        449.24        29.26 o                         
  -3  -2  12         63.42         66.58        14.89 o                         
  -2  -2  12       1542.28       1512.73        55.15 o                         
  -1  -2  12         38.67         24.05         9.75 o                         
   0  -2  12         78.66        106.49        14.06 o                         
   1  -2  12        143.02        128.14        17.95 o                         
   2  -2  12          4.49          0.00         7.91 o                         
   3  -2  12         17.34          6.21         8.59 o                         
   4  -2  12         97.35         88.42        13.67 o                         
   5  -2  12         79.02         95.97        14.60 o                         
  -6  -1  12        264.02        301.17        22.07 o                         
  -5  -1  12          2.12          7.90         9.96 o                         
  -4  -1  12        162.26        170.00        16.49 o                         
  -3  -1  12        983.17       1028.19        31.84 o                         
  -2  -1  12        113.29         96.47        13.52 o                         
  -1  -1  12       1300.43       1341.08        55.99 o                         
   0  -1  12        102.40        119.81        14.47 o                         
   1  -1  12         75.02         70.51        13.06 o                         
   2  -1  12          0.88         13.92         8.37 o                         
   3  -1  12        379.80        375.80        23.40 o                         
   4  -1  12        526.02        506.60        26.57 o                         
   5  -1  12        368.26        346.83        27.75 o                         
  -6   0  12        121.75        125.16        15.94 o                         
  -5   0  12         22.82         15.76        10.12 o                         
  -4   0  12         64.42         73.61        12.60 o                         
  -3   0  12        776.44        786.10        27.62 o                         
  -2   0  12        581.38        590.13        39.14 o                         
  -1   0  12        474.37        494.68        33.91 o                         
   0   0  12        312.42        298.37        24.29 o                         
   1   0  12       1207.45       1067.18        36.80 o                         
   2   0  12         21.90         20.01         8.67 o                         
   3   0  12        243.08        245.88        19.08 o                         
   4   0  12        164.31        164.56        31.15 o                         
   5   0  12        277.37        288.29        21.44 o                         
   6   0  12        385.21        443.34        26.63 o                         
  -6   1  12         46.49         69.58        13.41 o                         
  -5   1  12         36.36         38.46        11.44 o                         
  -4   1  12         96.80         98.05        13.73 o                         
  -3   1  12        235.82        244.77        16.15 o                         
  -2   1  12         33.80         25.65         7.85 o                         
  -1   1  12        328.27        353.53        28.48 o                         
   0   1  12       1547.25       1481.66        53.32 o                         
   1   1  12        272.98        265.47        20.44 o                         
   2   1  12        393.29        385.11        32.68 o                         
   3   1  12        263.73        264.83        19.34 o                         
   4   1  12        245.80        240.83        19.02 o                         
   5   1  12        198.02        194.68        18.73 o                         
   6   1  12        354.72        370.21        24.14 o                         
  -6   2  12        172.87        212.43        24.03 o                         
  -5   2  12         47.06         32.80        12.86 o                         
  -4   2  12         66.96         62.31        11.86 o                         
  -3   2  12        253.14        246.21        15.92 o                         
  -2   2  12        110.31        114.99        11.46 o                         
  -1   2  12         15.85          8.42         8.58 o                         
   0   2  12       1499.62       1464.79        45.10 o                         
   1   2  12        566.36        568.12        25.84 o                         
   2   2  12        460.41        433.45        22.88 o                         
   3   2  12        298.60        299.49        20.25 o                         
   4   2  12        266.27        256.19        24.65 o                         
   5   2  12          0.03          0.00         7.72 o                         
   6   2  12        320.90        315.37        21.89 o                         
  -6   3  12        224.33        262.81        27.04 o                         
  -5   3  12          4.51          0.00        11.24 o                         
  -4   3  12        190.01        203.74        17.52 o                         
  -3   3  12        215.44        223.09        15.59 o                         
  -2   3  12         24.09         25.32         7.97 o                         
  -1   3  12         18.47         18.98        18.41 o                         
   0   3  12          0.04         20.03         8.68 o                         
   1   3  12        725.78        690.02        28.04 o                         
   2   3  12        138.74        153.51        15.15 o                         
   3   3  12        206.70        199.96        16.93 o                         
   4   3  12         29.94         29.18        10.03 o                         
   5   3  12        206.75        218.72        17.95 o                         
   6   3  12         34.98         28.37         9.80 o                         
   7   3  12        302.10        368.81        40.36 o                         
  -6   4  12         24.92          0.00        12.87 o                         
  -5   4  12         26.38         32.36        14.44 o                         
  -4   4  12         35.24         34.16        10.63 o                         
  -3   4  12        175.71        160.78        15.65 o                         
  -2   4  12          6.02          3.49         7.31 o                         
  -1   4  12         86.22        103.30        13.81 o                         
   0   4  12        137.83        122.94        14.30 o                         
   1   4  12        970.75        942.01        33.83 o                         
   2   4  12        100.95        109.49        13.72 o                         
   3   4  12        637.07        664.77        27.95 o                         
   4   4  12        113.16        106.06        13.77 o                         
   5   4  12        138.17        143.58        19.44 o                         
   6   4  12         10.60         13.94         8.74 o                         
   7   4  12        113.37        136.50        15.89 o                         
  -5   5  12        108.85        104.88        19.33 o                         
  -4   5  12        501.34        477.78        31.67 o                         
  -3   5  12        441.55        427.03        25.20 o                         
  -2   5  12        237.40        240.20        16.33 o                         
  -1   5  12         11.49          5.86         8.39 o                         
   0   5  12        204.52        189.10        16.89 o                         
   1   5  12        146.95        131.52        14.59 o                         
   2   5  12         25.68         35.30         9.84 o                         
   3   5  12         48.63         65.22        11.22 o                         
   4   5  12        269.95        283.66        22.20 o                         
   5   5  12        110.28        103.30        14.02 o                         
   6   5  12        194.32        225.77        18.94 o                         
   7   5  12         49.49         42.46        11.45 o                         
  -5   6  12         18.67         26.19        14.54 o                         
  -4   6  12         30.47          6.37        14.72 o                         
  -3   6  12          0.26          6.15         9.05 o                         
  -2   6  12         48.29         57.40        13.11 o                         
  -1   6  12         79.34        118.60        12.38 o                         
   0   6  12        258.73        245.93        18.88 o                         
   1   6  12        788.35        820.35        31.72 o                         
   2   6  12         13.99          0.00         7.87 o                         
   3   6  12          2.29          6.41         9.25 o                         
   4   6  12         33.25         41.52        10.47 o                         
   5   6  12        190.36        237.90        19.14 o                         
   6   6  12          1.53          3.95         8.82 o                         
  -4   7  12         11.09          0.00        12.29 o                         
  -3   7  12          0.42          7.93        13.09 o                         
  -2   7  12        436.17        456.70        24.90 o                         
  -1   7  12        246.46        238.75        17.62 o                         
   0   7  12        175.45        169.74        16.97 o                         
   1   7  12         79.72         65.10        13.40 o                         
   2   7  12          2.23          0.00        12.57 o                         
   3   7  12          1.24          0.00         7.97 o                         
   4   7  12         93.76        111.44        14.16 o                         
   5   7  12          0.03          0.00         7.24 o                         
   6   7  12         65.36         66.43        12.56 o                         
  -3   8  12         10.19          6.16        13.24 o                         
  -2   8  12        183.52        197.68        18.27 o                         
  -1   8  12         17.07         10.13         9.51 o                         
   0   8  12        117.20        132.82        16.09 o                         
   1   8  12        258.38        291.39        21.70 o                         
   2   8  12        433.68        474.60        38.29 o                         
   3   8  12        146.36        162.10        16.91 o                         
   4   8  12         70.72         74.28        12.69 o                         
   5   8  12        280.36        266.44        21.67 o                         
   6   8  12        538.41        550.89        44.18 o                         
  -2   9  12        142.82        171.70        22.15 o                         
  -1   9  12         79.95         72.24        16.07 o                         
   0   9  12         70.96        118.44        17.86 o                         
   1   9  12          4.52          4.66         8.68 o                         
   2   9  12         59.47         33.48        12.29 o                         
   3   9  12          1.92          0.00         8.79 o                         
   4   9  12         10.17          3.18         9.18 o                         
   5   9  12        127.97        147.91        19.28 o                         
  -1  10  12        106.46         97.98        23.28 o                         
   0  10  12         13.83          9.41        10.12 o                         
   1  10  12        154.99        163.79        18.18 o                         
   2  10  12         63.49         61.29        13.06 o                         
   3  10  12         77.34         52.41        14.47 o                         
   4  10  12         96.77         64.75        15.76 o                         
  -3  -5  13          0.10         22.58        17.80 o                         
  -2  -5  13        322.57        344.45        34.46 o                         
  -1  -5  13         99.79        151.34        20.56 o                         
   0  -5  13         18.39         13.35        16.72 o                         
   1  -5  13         22.64         15.36        11.26 o                         
  -4  -4  13        307.53        313.21        34.60 o                         
  -3  -4  13          6.98          0.00        11.68 o                         
  -2  -4  13         77.36         71.42        16.13 o                         
  -1  -4  13        107.79         95.13        14.88 o                         
   0  -4  13        180.14        173.32        20.79 o                         
   1  -4  13         27.15         39.04        12.29 o                         
   2  -4  13        390.06        375.21        26.05 o                         
  -5  -3  13         16.50         15.69        15.82 o                         
  -4  -3  13         43.38         36.96        14.25 o                         
  -3  -3  13         11.36          3.42        16.08 o                         
  -2  -3  13         72.53         85.18        16.58 o                         
  -1  -3  13         33.45         22.66        10.53 o                         
   0  -3  13         30.84         32.84        11.27 o                         
   1  -3  13        100.32        112.60        15.46 o                         
   2  -3  13          1.88          0.00         9.23 o                         
   3  -3  13        800.98        854.68        35.70 o                         
  -5  -2  13        138.36        133.35        19.93 o                         
  -4  -2  13          5.05          0.00        12.05 o                         
  -3  -2  13        236.34        249.82        24.18 o                         
  -2  -2  13        647.64        678.91        34.29 o                         
  -1  -2  13          3.53          2.38         9.04 o                         
   0  -2  13        184.10        150.82        16.67 o                         
   1  -2  13         30.73         36.65        11.44 o                         
   2  -2  13          7.40         15.32         9.74 o                         
   3  -2  13          0.02          0.00         8.72 o                         
   4  -2  13        390.21        335.79        42.89 o                         
  -5  -1  13        263.88        300.76        26.92 o                         
  -4  -1  13         12.42          2.00        11.11 o                         
  -3  -1  13        308.27        382.14        28.36 o                         
  -2  -1  13        347.17        327.74        22.77 o                         
  -1  -1  13        253.70        309.84        25.17 o                         
   0  -1  13        430.13        467.65        32.18 o                         
   1  -1  13        162.23        161.51        17.18 o                         
   2  -1  13         97.03         99.60        14.53 o                         
   3  -1  13        279.87        294.51        22.22 o                         
   4  -1  13        118.26        127.44        16.00 o                         
   5  -1  13        206.63        210.10        20.14 o                         
  -6   0  13          9.17         24.60        12.02 o                         
  -5   0  13         35.61         42.95        11.72 o                         
  -4   0  13         44.62         22.71        12.81 o                         
  -3   0  13         40.80         36.45        13.20 o                         
  -2   0  13        141.56        153.05        17.08 o                         
  -1   0  13         31.23         46.48        11.68 o                         
   0   0  13          0.01          3.65         9.10 o                         
   1   0  13         91.05        127.06        15.32 o                         
   2   0  13         45.72         50.23        11.41 o                         
   3   0  13        203.01        226.90        19.49 o                         
   4   0  13         90.67         81.18        20.02 o                         
   5   0  13         79.43         92.18        15.55 o                         
  -6   1  13        182.05        178.70        23.71 o                         
  -5   1  13        118.91         88.55        15.58 o                         
  -4   1  13          0.01          1.69        11.18 o                         
  -3   1  13          3.22          5.25        11.06 o                         
  -2   1  13         90.51        109.01        17.19 o                         
  -1   1  13        352.95        338.32        29.38 o                         
   0   1  13          0.24          6.64         8.27 o                         
   1   1  13         47.27         41.01        10.24 o                         
   2   1  13          8.65         10.59         8.74 o                         
   3   1  13          0.80          3.74         7.81 o                         
   4   1  13        193.93        214.51        19.29 o                         
   5   1  13        213.42        238.56        20.74 o                         
  -5   2  13         48.75         57.65        13.13 o                         
  -4   2  13         46.38         64.27        22.21 o                         
  -3   2  13         86.12        121.16        18.47 o                         
  -2   2  13        702.35        662.56        39.11 o                         
  -1   2  13          0.01         11.47         8.79 o                         
   0   2  13        148.49        148.18        15.86 o                         
   1   2  13          9.44         14.24         8.50 o                         
   2   2  13        366.75        340.42        30.34 o                         
   3   2  13        187.52        190.04        17.59 o                         
   4   2  13        299.83        324.78        25.70 o                         
   5   2  13         29.41         19.49        14.18 o                         
   6   2  13        322.42        348.80        27.97 o                         
  -5   3  13         71.08         56.71        16.24 o                         
  -4   3  13        183.10        224.15        22.91 o                         
  -3   3  13         21.87          9.76        10.92 o                         
  -2   3  13       1118.41       1116.83        43.99 o                         
  -1   3  13        132.63        144.09        16.01 o                         
   0   3  13        256.84        250.84        19.60 o                         
   1   3  13         87.15         74.75        12.45 o                         
   2   3  13         35.75         22.99         9.59 o                         
   3   3  13         81.68         91.89        13.18 o                         
   4   3  13         25.55         34.81        10.42 o                         
   5   3  13          6.26          4.54         8.66 o                         
   6   3  13         10.52          0.00         9.02 o                         
  -5   4  13          7.24         16.28        16.65 o                         
  -4   4  13          3.52          9.03        11.27 o                         
  -3   4  13        276.59        273.16        29.52 o                         
  -2   4  13         12.15         10.71         9.57 o                         
  -1   4  13        607.38        633.96        38.40 o                         
   0   4  13         35.66         39.89        11.04 o                         
   1   4  13        184.34        165.99        21.52 o                         
   2   4  13          5.25         11.08         8.67 o                         
   3   4  13         28.86         28.89         9.60 o                         
   4   4  13         43.28         41.94        11.11 o                         
   5   4  13        338.49        309.88        22.00 o                         
   6   4  13        106.33        112.71        14.98 o                         
  -4   5  13        120.86        151.86        27.01 o                         
  -3   5  13        236.20        270.58        24.12 o                         
  -2   5  13         35.95         39.16        11.76 o                         
  -1   5  13        605.62        630.32        29.64 o                         
   0   5  13         25.87         23.65        10.13 o                         
   1   5  13        368.25        408.93        24.34 o                         
   2   5  13         57.93         41.31        11.09 o                         
   3   5  13        431.21        387.79        23.68 o                         
   4   5  13          4.64          4.42         8.18 o                         
   5   5  13         18.46          0.00         8.62 o                         
   6   5  13        286.24        311.67        22.74 o                         
  -4   6  13          9.21         16.89        17.13 o                         
  -3   6  13        164.62        184.43        21.26 o                         
  -2   6  13         43.98         47.28        13.26 o                         
  -1   6  13          0.13          4.76         9.17 o                         
   0   6  13          0.96          0.00         8.11 o                         
   1   6  13          9.18          0.00         8.39 o                         
   2   6  13          1.11          0.00         9.33 o                         
   3   6  13        132.24        151.54        24.22 o                         
   4   6  13       1163.94       1134.61        40.01 o                         
   5   6  13          1.05          0.00         8.72 o                         
   6   6  13          9.72         13.26        10.14 o                         
  -3   7  13          2.53          0.00        20.96 o                         
  -2   7  13        580.32        613.85        57.49 o                         
  -1   7  13        205.06        295.70        22.68 o                         
   0   7  13          0.50         13.89         9.54 o                         
   1   7  13         16.05          0.00         8.56 o                         
   2   7  13        267.93        215.55        19.33 o                         
   3   7  13          1.00          0.00         9.75 o                         
   4   7  13         19.01         21.86        10.64 o                         
   5   7  13         73.89         83.98        14.33 o                         
  -2   8  13        182.39        123.74        27.25 o                         
  -1   8  13          0.29          0.00        12.96 o                         
   0   8  13         69.69         66.86        20.23 o                         
   1   8  13         14.20         25.32        11.27 o                         
   2   8  13          0.60          4.82         9.41 o                         
   3   8  13         93.72         85.15        14.25 o                         
   4   8  13          1.89          2.72         8.93 o                         
   5   8  13        145.89        178.85        18.46 o                         
  -1   9  13        148.01        172.10        21.59 o                         
   0   9  13        297.11        296.44        26.26 o                         
   1   9  13        116.99        114.26        25.51 o                         
   2   9  13         24.79         19.05        10.11 o                         
   3   9  13        159.59        180.05        18.67 o                         
   4   9  13         46.32         53.29        14.99 o                         
   2  10  13        107.63        144.83        20.62 o                         
  -2  -4  14         90.70         76.81        18.48 o                         
  -1  -4  14          3.38          0.00        11.41 o                         
   0  -4  14        290.41        284.84        26.88 o                         
  -4  -3  14         26.03         26.57        19.06 o                         
  -3  -3  14          3.53          0.00        11.20 o                         
  -2  -3  14         19.52         24.79        13.53 o                         
  -1  -3  14          8.60         22.32        11.94 o                         
   0  -3  14         96.71        112.29        15.91 o                         
   1  -3  14          0.82         12.02        12.96 o                         
   2  -3  14         58.95         48.67        13.13 o                         
  -4  -2  14         11.43         13.00        22.81 o                         
  -3  -2  14         54.63         39.12        17.00 o                         
  -2  -2  14        372.32        361.85        28.90 o                         
  -1  -2  14        169.19        175.51        19.00 o                         
   0  -2  14        138.46        140.54        18.75 o                         
   1  -2  14        487.95        484.73        28.69 o                         
   2  -2  14          3.02         14.56        10.65 o                         
   3  -2  14          4.36          7.95         9.92 o                         
  -4  -1  14        212.49        245.00        26.75 o                         
  -3  -1  14        112.13         94.86        17.56 o                         
  -2  -1  14          9.03         16.85        12.41 o                         
  -1  -1  14         45.32         25.23        11.37 o                         
   0  -1  14         66.87         53.70        18.99 o                         
   1  -1  14          9.78          0.00         8.51 o                         
   2  -1  14         53.39         69.72        13.64 o                         
   3  -1  14          9.20          4.37         9.47 o                         
   4  -1  14         91.49        107.22        16.08 o                         
  -5   0  14         18.32         13.67        13.51 o                         
  -4   0  14        334.66        327.29        34.50 o                         
  -3   0  14        352.73        333.89        27.56 o                         
  -2   0  14        245.20        235.25        20.74 o                         
  -1   0  14       1179.44       1232.86        48.20 o                         
   0   0  14        202.33        196.47        22.80 o                         
   1   0  14        152.90        157.27        17.91 o                         
   2   0  14        281.85        311.35        27.03 o                         
   3   0  14        138.32        142.18        20.74 o                         
   4   0  14          0.48          0.00         8.84 o                         
  -5   1  14        238.51        220.99        24.87 o                         
  -4   1  14        454.89        441.56        31.73 o                         
  -3   1  14         34.55         48.55        15.25 o                         
  -2   1  14          3.50          1.61         9.55 o                         
  -1   1  14        201.52        188.44        18.73 o                         
   0   1  14         77.57         85.76        14.09 o                         
   1   1  14        378.06        390.75        27.29 o                         
   2   1  14        185.95        198.68        19.04 o                         
   3   1  14        325.99        328.60        23.34 o                         
   4   1  14        111.64        111.17        15.36 o                         
   5   1  14        141.64        153.59        24.46 o                         
  -5   2  14        197.53        226.01        24.36 o                         
  -4   2  14         22.75         20.35        12.91 o                         
  -3   2  14        285.55        317.17        50.39 o                         
  -2   2  14        327.56        313.00        22.90 o                         
  -1   2  14          2.74          5.63         9.22 o                         
   0   2  14         83.14         77.23        13.64 o                         
   1   2  14        806.46        805.29        32.97 o                         
   2   2  14        432.25        416.72        45.45 o                         
   3   2  14        441.86        359.80        31.72 o                         
   4   2  14         24.69         17.15        10.17 o                         
   5   2  14         48.90         40.56        11.34 o                         
  -4   3  14        322.14        316.69        27.18 o                         
  -3   3  14          8.12         10.35        11.31 o                         
  -2   3  14         56.64         71.32        13.32 o                         
  -1   3  14         23.81         32.81        11.27 o                         
   0   3  14         20.68          0.00        10.34 o                         
   1   3  14        124.08        115.14        15.30 o                         
   2   3  14        137.10        146.40        17.93 o                         
   3   3  14          5.43          1.77         9.00 o                         
   4   3  14        157.31        187.44        18.50 o                         
   5   3  14          0.52          5.14         8.97 o                         
  -4   4  14        302.74        320.82        27.54 o                         
  -3   4  14         74.64         85.43        24.16 o                         
  -2   4  14         15.03          4.86         9.49 o                         
  -1   4  14        109.81         91.90        14.51 o                         
   0   4  14         78.17         71.86        16.60 o                         
   1   4  14         92.27        105.46        14.65 o                         
   2   4  14         80.87         71.07        13.00 o                         
   3   4  14        486.39        430.97        31.82 o                         
   4   4  14         94.79         92.87        14.32 o                         
   5   4  14        346.29        322.84        23.72 o                         
  -3   5  14        217.05        262.25        35.36 o                         
  -2   5  14         20.76         30.17        12.39 o                         
  -1   5  14        150.23        188.65        19.25 o                         
   0   5  14        115.92        130.48        16.26 o                         
   1   5  14        648.88        666.61        54.07 o                         
   2   5  14        105.65        108.26        14.84 o                         
   3   5  14        278.56        279.15        25.96 o                         
   4   5  14          5.45          0.00         8.90 o                         
   5   5  14          5.40          6.39         9.91 o                         
  -3   6  14        227.82        218.28        23.07 o                         
  -2   6  14        143.71        137.90        30.79 o                         
  -1   6  14          0.02          0.00         9.31 o                         
   0   6  14          1.73          4.92         9.10 o                         
   1   6  14          1.61         15.58        14.25 o                         
   2   6  14        348.95        352.79        40.07 o                         
   3   6  14         76.28         89.77        14.68 o                         
   4   6  14        261.69        275.16        22.01 o                         
   5   6  14         14.02          8.95        10.06 o                         
  -2   7  14        171.39        166.73        21.21 o                         
  -1   7  14        412.60        426.76        29.11 o                         
   0   7  14          7.39         25.05        10.90 o                         
   1   7  14        124.54        138.32        17.02 o                         
   2   7  14        652.33        710.34        33.93 o                         
   3   7  14         29.60         27.19        11.78 o                         
   4   7  14         26.77         39.00        11.90 o                         
  -1   8  14        106.64         90.32        18.09 o                         
   0   8  14         41.61         46.12        12.90 o                         
   1   8  14         56.23         43.23        12.95 o                         
   2   8  14          9.52         18.45        11.13 o                         
   3   8  14          0.07          6.45        10.16 o                         
   4   8  14         44.10         58.45        13.27 o                         
   1   9  14        107.07        101.84        20.01 o                         
   2   9  14         48.45         38.31        12.38 o                         
  -2  -2  15        116.90        139.69        20.92 o                         
  -1  -2  15        342.08        354.38        43.50 o                         
   0  -2  15        155.61        138.71        18.37 o                         
   1  -2  15        668.30        561.48        37.30 o                         
  -3  -1  15        124.06        101.04        19.33 o                         
  -2  -1  15         15.53         16.76        13.09 o                         
  -1  -1  15          8.97         15.78        14.94 o                         
   0  -1  15        138.63        141.50        18.26 o                         
   1  -1  15         75.23         68.05        14.12 o                         
   2  -1  15        117.86        122.17        22.06 o                         
  -3   0  15          1.58          1.96        12.17 o                         
  -2   0  15        523.81        511.72        34.12 o                         
  -1   0  15         18.27         14.65        11.27 o                         
   0   0  15        170.62        167.61        19.10 o                         
   1   0  15        197.96        196.61        19.67 o                         
   2   0  15        258.25        285.97        32.12 o                         
   3   0  15        161.53        160.49        18.87 o                         
  -3   1  15          6.37          0.00        11.56 o                         
  -2   1  15         32.46         15.02        12.79 o                         
  -1   1  15        651.42        645.25        34.41 o                         
   0   1  15        157.55        151.85        18.00 o                         
   1   1  15         22.41         21.72        10.60 o                         
   2   1  15         58.90         64.24        17.39 o                         
   3   1  15         28.03         27.21        11.21 o                         
  -3   2  15         45.33         39.74        15.19 o                         
  -2   2  15         46.29         33.05        20.01 o                         
  -1   2  15          2.86          0.00        16.14 o                         
   0   2  15         69.76         75.02        14.88 o                         
   1   2  15         58.80         67.30        13.70 o                         
   2   2  15        226.84        214.70        20.38 o                         
   3   2  15         43.96         58.74        12.85 o                         
   4   2  15         12.41         12.41        10.96 o                         
  -3   3  15         33.34         16.05        12.44 o                         
  -2   3  15         69.09         74.83        16.60 o                         
  -1   3  15        280.71        266.50        22.58 o                         
   0   3  15        158.27        159.83        24.74 o                         
   1   3  15         13.64          8.60         9.43 o                         
   2   3  15        267.43        330.92        24.68 o                         
   3   3  15         11.36         14.34        10.50 o                         
   4   3  15          4.41         26.22        11.13 o                         
  -3   4  15          3.99          0.00        11.48 o                         
  -2   4  15          1.48          9.60        11.35 o                         
  -1   4  15          4.11          8.23        10.31 o                         
   0   4  15         74.62         73.18        23.42 o                         
   1   4  15          1.45          2.31         9.12 o                         
   2   4  15         64.44         57.28        13.31 o                         
   3   4  15        161.39        172.61        18.63 o                         
   4   4  15         20.52         15.16        11.06 o                         
  -2   5  15         89.44         71.15        16.23 o                         
  -1   5  15          0.03          2.02        10.37 o                         
   0   5  15         62.64         86.10        19.67 o                         
   1   5  15        376.15        401.15        36.13 o                         
   2   5  15         67.40         65.55        13.66 o                         
   3   5  15        985.84       1043.35        40.50 o                         
   4   5  15        111.84        117.39        16.41 o                         
  -2   6  15          5.31         17.04        18.83 o                         
  -1   6  15         83.88         73.68        25.79 o                         
   0   6  15        100.89         86.12        15.21 o                         
   1   6  15         70.65         71.60        14.52 o                         
   2   6  15         16.24         33.72        12.16 o                         
   3   6  15         63.80         53.64        13.22 o                         
   0   7  15         72.94         78.46        22.38 o                         
   1   7  15         12.37         20.59        11.10 o                         
   2   7  15        442.94        390.64        42.34 o                         
   3   7  15         59.19         39.68        13.73 o                         
  -1   0  16         65.55         50.17        15.82 o                         
   0   0  16         40.61         53.84        14.24 o                         
  -1   1  16        195.16        248.88        26.26 o                         
   0   1  16         74.95         90.81        16.09 o                         
   1   1  16        259.81        255.66        23.09 o                         
  -1   2  16        111.20        110.72        18.98 o                         
   0   2  16         16.29          3.64        10.43 o                         
   1   2  16        210.24        217.41        30.86 o                         
   2   2  16         38.74         32.70        12.78 o                         
  -1   3  16         19.20         11.28        17.33 o                         
   0   3  16        117.08        104.84        16.63 o                         
   1   3  16        268.66        318.83        27.01 o                         
   2   3  16         22.28         27.55        12.21 o                         
  -1   4  16         18.24         16.25        13.34 o                         
   0   4  16         63.49         57.65        14.44 o                         
   1   4  16         44.55         42.50        12.64 o                         
   2   4  16        114.97        102.17        17.93 o                         
   0   5  16         54.80         37.63        27.38 o                         
   1   5  16         12.17          4.19        11.70 o                         
                                                                                
